# Supplementary material for: Syntheses and crystal structures of (R,R)- and (S,S)-bis­(aceto­nitrile-κN)[N,N′-dimethyl-N,N′-bis(pyridin-2-ylmeth­yl)cyclo­hexane-1,2-di­amine-κ4N]iron(II) bis­(hexa­fluoro­anti­monate)
Source: Acta Crystallogr E Crystallogr Commun. 2024 Nov 28;80(Pt 12):1350–3. doi: 10.1107/S2056989024011307 (PMC11789190; doi:10.1107/S2056989024011307)
Supplement: Supplementary file 1 [file e-80-01350-sup1.cif]

##############################################################################
#                                                                            #
# This CIF contains the data in a paper accepted for publication in          #
# Acta Crystallographica Section E. It conforms to the requirements of       #
# Notes for Authors for Acta Crystallographica Section E, and has been       #
# peer reviewed under the auspices of the IUCr Commission on Journals.       #
#                                                                            #
# Full details of the Crystallographic Information File format               #
# are given in the paper "The Crystallographic Information File (CIF):       #
# a New Standard Archive File for Crystallography" by S. R. Hall, F. H.      #
# Allen and I. D. Brown [Acta Cryst. (1991), A47, 655-685].                  #
#                                                                            #
# The current version of the core CIF dictionary is obtainable from          #
# ftp://ftp.iucr.org/pub/cif_core.dic.                                       #
#                                                                            #
# Software is freely available for graphical display of the structure(s)     #
# in this CIF. For information consult the CIF software page                 #
# http://www.iucr.org/resources/cif/software.                                #
#                                                                            #
# This file may be used for bona fide research purposes within the           #
# scientific community so long as proper attribution is given to the journal # 
# article from which it was obtained.                                        #
#                                                                            #
##############################################################################
data_global
_audit_creation_method
;
Olex2 1.5
(compiled 2024.02.16 svn.r378c4104 for OlexSys, GUI svn.r6928)
;
_journal_date_recd_electronic     2024-11-07
_journal_date_accepted     2024-11-20
_journal_name_full     'Acta Crystallographica, Section E'
_journal_year     2024
_journal_volume     80
_journal_issue      1
_journal_page_first     0
_journal_page_last     0
_journal_paper_category     GM
_journal_paper_doi     10.1107/S2056989024011307
_journal_coeditor_code     HB8113
_publ_contact_author_name     'Yurii S. Bibik'
_publ_contact_author_address
;
Department of Chemistry, Kyiv National Taras Shevchenko University, Volodymyrska st. 64, Kyiv, Ukraine
;
_publ_contact_author_email     yurii.bibik@knu.ua
_publ_contact_author_fax     ?
_publ_contact_author_phone     ?
_publ_section_title
;\
Syntheses and crystal structures of (<i>R</i>,<i>R</i>)- and
(<i>S</i>,<i>S</i>)-bis(acetonitrile-\k<i>N</i>)[<i>N</i>,<i>N</i>'-dimethyl-\
<i>N</i>,<i>N</i>'-bis(pyridin-2-ylmethyl)cyclohexane-1,2-diamine-\
\k^4^<i>N</i>]iron(II) bis(hexafluoroantimonate)
;
loop_
    _publ_author_name
    _publ_author_footnote
    _publ_author_address
    'Bibik, Yurii S.' .
;
Department of Chemistry, Kyiv National Taras Shevchenko University, Volodymyrska
st. 64, Kyiv,
Ukraine
;
    'Yulakh, Iryna M.' .
;
Department of Chemistry, Kyiv National Taras Shevchenko University,
Volodymyrska, st. 64, Kyiv, Ukraine
Enamine Ltd. (www.enamine.net), Winston Churchill St. 78, Kyiv 02094, Ukraine
;
    'Shishkina, Svitlana V.' .
;
SSI "Institute for Single Crystals", National Academy of Sciences of Ukraine,
Nauky ave. 60, 61001 Kharkiv,
Ukraine
Institute of Organic Chemistry, National Academy of Sciences of Ukraine,
Akademika Kukharya Street 5, 02098 Kyiv,
Ukraine
;
    'Khomenko, Dmytro M.' .
;
Department of Chemistry, Kyiv National Taras Shevchenko University, Volodymyrska
st. 64, Kyiv,
Ukraine
Enamine Ltd. (www.enamine.net), Chervonotkatska Street 78, Kyiv 02094,
Ukraine
;
    'Doroshchuk, Roman O.' .
;
Department of Chemistry, Kyiv National Taras Shevchenko University, Volodymyrska
st. 64, Kyiv,
Ukraine
Enamine Ltd. (www.enamine.net), Chervonotkatska Street 78, Kyiv 02094,
Ukraine
;
    'Raspertova, Ilona V.' .
;
Department of Chemistry, Kyiv National Taras Shevchenko University, Volodymyrska
st. 64, Kyiv,
Ukraine
Enamine Ltd. (www.enamine.net), Chervonotkatska Street 78, Kyiv 02094,
Ukraine
;
    'Lampeka, Rostyslav D.' .
;
Department of Chemistry, Kyiv National Taras Shevchenko University, Volodymyrska
st. 64, Kyiv,
Ukraine
;
_publ_section_synopsis
;\
The syntheses and crystal structures of two enantiomeric non-heme iron
catalysts based on
<i>N</i>,<i>N</i>'-dimethyl-<i>N</i>,<i>N</i>'-bis(pyridin-2-ylmethyl)\
cyclohexane-1,2-diamine are described.
;
data_II
_audit_creation_method
;
Olex2 1.5
(compiled 2024.02.16 svn.r378c4104 for OlexSys, GUI svn.r6928)
;
_chemical_name_systematic
;\
(<i>R</i>,<i>R</i>)-Bis(acetonitrile-\k<i>N</i>)[<i>N</i>,<i>N</i>'-\
dimethyl-<i>N</i>,<i>N</i>'-bis(pyridin-2-ylmethyl)cyclohexane-1,2-diamine-\
\k^4^<i>N</i>]iron(II) bis(hexafluoroantimonate)
;
_chemical_name_common     ?
_chemical_formula_moiety     'C24 H34 Fe N6 2+, 2(F6 Sb -)'
_chemical_formula_sum     'C24 H34 F12 Fe N6 Sb2'
_chemical_formula_iupac     '[Fe (C22 H28 N4) (C2 H3 N)2] (Sb F6)2'
_chemical_formula_weight     933.92
_chemical_melting_point     ?
_chemical_absolute_configuration     ad
_space_group_crystal_system     orthorhombic
_space_group_name_H-M_alt     'P 21 21 21'
_space_group_name_Hall     'P 2ac 2ab'
loop_
    _space_group_symop_operation_xyz
    'x, y, z'
    '-x+1/2, -y, z+1/2'
    '-x, y+1/2, -z+1/2'
    'x+1/2, -y+1/2, -z'
_cell_length_a     11.4986(4)
_cell_length_b     15.1454(4)
_cell_length_c     18.5733(5)
_cell_angle_alpha     90
_cell_angle_beta     90
_cell_angle_gamma     90
_cell_volume     3234.56(17)
_cell_formula_units_Z     4
_cell_measurement_reflns_used     4610
_cell_measurement_theta_min     2.22
_cell_measurement_theta_max     22.19
_cell_measurement_temperature     173.15
_exptl_crystal_description     block
_exptl_crystal_colour     red
_exptl_crystal_size_max     0.15
_exptl_crystal_size_mid     0.13
_exptl_crystal_size_min     0.08
_exptl_crystal_density_diffrn     1.918
_exptl_crystal_density_meas     ?
_exptl_crystal_density_method     ?
_exptl_crystal_F_000     1824
_exptl_absorpt_coefficient_mu     2.197
_exptl_absorpt_correction_type     multi-scan
_exptl_absorpt_process_details
;
(SADABS; Krause <i>et al.</i>,  2015)
;
_exptl_absorpt_correction_T_min     0.5822
_exptl_absorpt_correction_T_max     0.7461
_diffrn_ambient_temperature     173.15
_diffrn_source     ?
_diffrn_source_power     1.2
_diffrn_source_voltage     40.0
_diffrn_source_current     30.0
_diffrn_radiation_type     MoK\a
_diffrn_radiation_wavelength     0.71073
_diffrn_measurement_device_type     'Bruker APEXII CCD'
_diffrn_measurement_method     '\f and \w scans'
_diffrn_detector_area_resol_mean     ?
_diffrn_reflns_number     40783
_diffrn_reflns_av_R_equivalents     0.0948
_diffrn_reflns_av_unetI/netI     0.0926
_diffrn_reflns_theta_min     1.735
_diffrn_reflns_theta_max     29.997
_diffrn_reflns_theta_full     25.242
_diffrn_measured_fraction_theta_max     1.000
_diffrn_measured_fraction_theta_full     1.000
_diffrn_reflns_limit_h_min     -15
_diffrn_reflns_limit_h_max     16
_diffrn_reflns_limit_k_min     -21
_diffrn_reflns_limit_k_max     21
_diffrn_reflns_limit_l_min     -25
_diffrn_reflns_limit_l_max     26
_diffrn_standards_number     0
_refine_special_details     ?
_reflns_number_total     9446
_reflns_number_gt     6490
_reflns_threshold_expression     'I > 2\s(I)'
_refine_ls_structure_factor_coef     Fsqd
_refine_ls_matrix_type     full
_refine_ls_R_factor_all     0.1051
_refine_ls_R_factor_gt     0.0639
_refine_ls_wR_factor_gt     0.0976
_refine_ls_wR_factor_ref     0.1095
_refine_ls_goodness_of_fit_ref     1.047
_refine_ls_restrained_S_all     1.047
_refine_ls_number_reflns     9446
_refine_ls_number_parameters     410
_refine_ls_number_restraints     0
_refine_ls_hydrogen_treatment     constr
_refine_ls_weighting_scheme     calc
_refine_ls_weighting_details
              'w=1/[\s^2^(Fo^2^)+(0.0279P)^2^+4.3489P] where P=(Fo^2^+2Fc^2^)/3'
_atom_sites_solution_hydrogens     geom
_atom_sites_solution_primary     dual
_atom_sites_solution_secondary     ?
_refine_ls_shift/su_max     0.001
_refine_ls_shift/su_mean     0.000
_refine_diff_density_max     1.362
_refine_diff_density_min     -1.254
_refine_ls_extinction_method     none
_refine_ls_extinction_coef     .
_refine_ls_abs_structure_details
;
Flack <i>x</i> determined using 2001 quotients
[(<i>I</i>^+^)-(<i>I</i>^-^)]/[(<i>I</i>^+^)+(<i>I</i>^-^)]
(Parsons <i>et al.</i>,  2013)
;
_refine_ls_abs_structure_Flack     -0.021(17)
loop_
    _atom_type_symbol
    _atom_type_description
    _atom_type_scat_dispersion_real
    _atom_type_scat_dispersion_imag
    _atom_type_scat_source
    'C' 'C' 0.0033 0.0016
                         'International Tables Vol C Tables 4.2.6.8 and 6.1.1.4'
    'H' 'H' 0.0000 0.0000
                         'International Tables Vol C Tables 4.2.6.8 and 6.1.1.4'
    'N' 'N' 0.0061 0.0033
                         'International Tables Vol C Tables 4.2.6.8 and 6.1.1.4'
    'F' 'F' 0.0171 0.0103
                         'International Tables Vol C Tables 4.2.6.8 and 6.1.1.4'
    'Fe' 'Fe' 0.3463 0.8444
                         'International Tables Vol C Tables 4.2.6.8 and 6.1.1.4'
    'Sb' 'Sb' -0.5866 1.5461
                         'International Tables Vol C Tables 4.2.6.8 and 6.1.1.4'
_computing_data_collection
;
APEX2 (Bruker, 2014)
;
_computing_cell_refinement
;
SAINT (Bruker, 2014)
;
_computing_data_reduction
;
SAINT (Bruker, 2014)
;
_computing_structure_solution
;
<i>SHELXT2014/5</i> (Sheldrick, 2015a)
;
_computing_structure_refinement
;
<i>SHELXL2016/6</i> (Sheldrick, 2015b)
;
_computing_molecular_graphics
;
Olex2 1.5 (Dolomanov <i>et al.</i>,  2009)
;
_computing_publication_material
;
Olex2 1.5 (Dolomanov <i>et al.</i>,  2009)
;
loop_
    _atom_site_type_symbol
    _atom_site_label
    _atom_site_fract_x
    _atom_site_fract_y
    _atom_site_fract_z
    _atom_site_U_iso_or_equiv
    _atom_site_adp_type
    _atom_site_calc_flag
    _atom_site_occupancy
    _atom_site_disorder_assembly
    _atom_site_disorder_group
    Sb Sb1 1.02104(6) 0.72826(5) 0.33421(4) 0.04228(18) Uani d 1 . .
    F F1 1.0172(6) 0.8500(4) 0.3486(3) 0.0587(17) Uani d 1 . .
    F F2 1.1818(6) 0.7338(6) 0.3312(6) 0.109(3) Uani d 1 . .
    F F3 1.0132(10) 0.7479(7) 0.2365(4) 0.126(4) Uani d 1 . .
    F F4 1.0189(8) 0.6078(5) 0.3200(6) 0.118(3) Uani d 1 . .
    F F5 0.8609(5) 0.7245(5) 0.3368(5) 0.089(3) Uani d 1 . .
    F F6 1.0272(8) 0.7169(5) 0.4335(4) 0.095(3) Uani d 1 . .
    Sb Sb2 0.16566(6) 0.38109(5) 0.56553(4) 0.04000(17) Uani d 1 . .
    F F7 0.3088(5) 0.4372(4) 0.5814(4) 0.0533(16) Uani d 1 . .
    F F8 0.1456(7) 0.4483(6) 0.4823(4) 0.084(3) Uani d 1 . .
    F F9 0.2370(5) 0.2916(4) 0.5125(3) 0.0587(18) Uani d 1 . .
    F F10 0.0230(6) 0.3255(5) 0.5541(4) 0.086(3) Uani d 1 . .
    F F11 0.1904(7) 0.3170(4) 0.6492(3) 0.067(2) Uani d 1 . .
    F F12 0.0920(5) 0.4701(4) 0.6189(3) 0.0537(16) Uani d 1 . .
    Fe Fe1 0.53484(11) 0.50741(8) 0.40270(6) 0.0248(3) Uani d 1 . .
    N N1 0.6758(6) 0.5454(5) 0.4559(4) 0.0280(16) Uani d 1 . .
    N N2 0.6562(6) 0.4505(4) 0.3388(4) 0.0287(16) Uani d 1 . .
    N N3 0.5319(6) 0.6063(4) 0.3288(4) 0.0232(14) Uani d 1 . .
    N N4 0.3956(6) 0.4684(4) 0.3480(4) 0.0260(16) Uani d 1 . .
    N N5 0.4284(6) 0.5712(5) 0.4650(4) 0.0273(16) Uani d 1 . .
    N N6 0.5268(7) 0.4088(5) 0.4689(4) 0.0339(17) Uani d 1 . .
    C C1 0.6829(8) 0.6085(6) 0.5061(5) 0.034(2) Uani d 1 . .
    H H1 0.614713 0.640592 0.518279 0.041 Uiso calc 1 . .
    C C2 0.7865(9) 0.6290(8) 0.5414(5) 0.044(3) Uani d 1 . .
    H H2 0.788704 0.673998 0.576994 0.053 Uiso calc 1 . .
    C C3 0.8858(10) 0.5827(8) 0.5238(6) 0.053(3) Uani d 1 . .
    H H3 0.957531 0.595238 0.546975 0.063 Uiso calc 1 . .
    C C4 0.8790(9) 0.5175(8) 0.4716(6) 0.048(3) Uani d 1 . .
    H H4 0.946432 0.485470 0.457738 0.058 Uiso calc 1 . .
    C C5 0.7731(7) 0.4997(7) 0.4401(5) 0.034(2) Uani d 1 . .
    C C6 0.7552(9) 0.4261(6) 0.3868(5) 0.039(2) Uani d 1 . .
    H H6A 0.826629 0.417234 0.357971 0.047 Uiso calc 1 . .
    H H6B 0.737601 0.370391 0.412548 0.047 Uiso calc 1 . .
    C C7 0.6156(9) 0.3693(6) 0.3005(5) 0.040(2) Uani d 1 . .
    H H7A 0.580941 0.328300 0.335208 0.061 Uiso calc 1 . .
    H H7B 0.681938 0.340763 0.276803 0.061 Uiso calc 1 . .
    H H7C 0.557493 0.385490 0.264225 0.061 Uiso calc 1 . .
    C C8 0.6992(7) 0.5188(6) 0.2859(5) 0.0274(19) Uani d 1 . .
    H H8 0.753019 0.558491 0.313148 0.033 Uiso calc 1 . .
    C C9 0.7675(8) 0.4837(6) 0.2221(5) 0.035(2) Uani d 1 . .
    H H9A 0.718670 0.441576 0.194795 0.042 Uiso calc 1 . .
    H H9B 0.836902 0.451534 0.239689 0.042 Uiso calc 1 . .
    C C10 0.8058(8) 0.5583(6) 0.1725(5) 0.039(2) Uani d 1 . .
    H H10A 0.847939 0.533509 0.130685 0.046 Uiso calc 1 . .
    H H10B 0.859419 0.598095 0.198686 0.046 Uiso calc 1 . .
    C C11 0.7005(8) 0.6106(7) 0.1463(5) 0.037(2) Uani d 1 . .
    H H11A 0.648800 0.571666 0.117871 0.044 Uiso calc 1 . .
    H H11B 0.726521 0.659518 0.114827 0.044 Uiso calc 1 . .
    C C12 0.6340(7) 0.6479(6) 0.2107(5) 0.030(2) Uani d 1 . .
    H H12A 0.683908 0.690822 0.236423 0.036 Uiso calc 1 . .
    H H12B 0.564148 0.679574 0.193383 0.036 Uiso calc 1 . .
    C C13 0.5971(7) 0.5751(6) 0.2628(5) 0.0263(19) Uani d 1 . .
    H H13 0.542991 0.535511 0.235675 0.032 Uiso calc 1 . .
    C C14 0.5773(7) 0.6922(5) 0.3560(5) 0.029(2) Uani d 1 . .
    H H14A 0.540290 0.706193 0.402158 0.043 Uiso calc 1 . .
    H H14B 0.559717 0.738839 0.321097 0.043 Uiso calc 1 . .
    H H14C 0.661645 0.688049 0.362653 0.043 Uiso calc 1 . .
    C C15 0.4075(6) 0.6192(6) 0.3092(5) 0.0267(18) Uani d 1 . .
    H H15A 0.402186 0.648993 0.261899 0.032 Uiso calc 1 . .
    H H15B 0.369332 0.657374 0.345524 0.032 Uiso calc 1 . .
    C C16 0.3463(7) 0.5314(5) 0.3059(5) 0.0281(19) Uani d 1 . .
    C C17 0.2470(8) 0.5188(7) 0.2673(5) 0.037(2) Uani d 1 . .
    H H17 0.215783 0.565061 0.238685 0.044 Uiso calc 1 . .
    C C18 0.1918(9) 0.4370(6) 0.2703(5) 0.040(2) Uani d 1 . .
    H H18 0.123244 0.425733 0.243300 0.048 Uiso calc 1 . .
    C C19 0.2403(9) 0.3723(7) 0.3141(5) 0.042(3) Uani d 1 . .
    H H19 0.204262 0.316020 0.317794 0.051 Uiso calc 1 . .
    C C20 0.3395(8) 0.3893(6) 0.3519(5) 0.033(2) Uani d 1 . .
    H H20 0.370685 0.344389 0.381905 0.040 Uiso calc 1 . .
    C C21 0.3574(8) 0.6013(5) 0.4996(5) 0.028(2) Uani d 1 . .
    C C22 0.2631(8) 0.6411(6) 0.5417(5) 0.041(3) Uani d 1 . .
    H H22A 0.190802 0.639301 0.513779 0.062 Uiso calc 1 . .
    H H22B 0.282678 0.702552 0.552876 0.062 Uiso calc 1 . .
    H H22C 0.252707 0.608023 0.586613 0.062 Uiso calc 1 . .
    C C23 0.5163(8) 0.3580(6) 0.5148(5) 0.033(2) Uani d 1 . .
    C C24 0.5025(8) 0.2951(6) 0.5737(5) 0.038(2) Uani d 1 . .
    H H24A 0.437606 0.255272 0.563046 0.057 Uiso calc 1 . .
    H H24B 0.486487 0.327155 0.618475 0.057 Uiso calc 1 . .
    H H24C 0.574134 0.260715 0.579176 0.057 Uiso calc 1 . .
loop_
    _atom_site_aniso_label
    _atom_site_aniso_U_11
    _atom_site_aniso_U_22
    _atom_site_aniso_U_33
    _atom_site_aniso_U_12
    _atom_site_aniso_U_13
    _atom_site_aniso_U_23
    Sb1 0.0286(3) 0.0521(4) 0.0461(4) 0.0048(3) -0.0021(3) -0.0136(3)
    F1 0.065(4) 0.049(3) 0.063(4) 0.004(3) -0.010(3) 0.001(3)
    F2 0.028(4) 0.102(6) 0.196(9) 0.017(4) 0.000(5) -0.047(7)
    F3 0.155(9) 0.183(9) 0.039(4) -0.027(8) 0.008(5) -0.033(5)
    F4 0.091(6) 0.060(5) 0.204(10) 0.016(5) -0.031(7) -0.054(6)
    F5 0.033(3) 0.102(6) 0.131(7) -0.010(4) -0.001(4) -0.060(6)
    F6 0.142(7) 0.084(5) 0.058(4) -0.048(5) -0.023(5) 0.031(4)
    Sb2 0.0317(3) 0.0489(4) 0.0393(4) 0.0009(3) 0.0093(3) 0.0007(3)
    F7 0.037(3) 0.045(3) 0.079(5) -0.007(3) 0.010(3) 0.004(3)
    F8 0.073(5) 0.129(7) 0.050(4) 0.043(5) 0.001(4) 0.024(4)
    F9 0.044(4) 0.079(5) 0.053(4) 0.007(3) 0.006(3) -0.021(4)
    F10 0.035(3) 0.110(5) 0.112(6) -0.020(4) 0.024(4) -0.068(5)
    F11 0.114(6) 0.038(3) 0.048(4) -0.001(4) 0.015(4) 0.010(3)
    F12 0.045(4) 0.053(4) 0.064(4) 0.004(3) 0.014(3) -0.007(3)
    Fe1 0.0232(6) 0.0260(6) 0.0252(6) 0.0022(5) 0.0027(5) 0.0013(5)
    N1 0.026(4) 0.037(4) 0.021(4) -0.001(3) 0.004(3) 0.008(3)
    N2 0.029(4) 0.027(4) 0.030(4) 0.006(3) 0.001(3) 0.005(3)
    N3 0.020(3) 0.025(3) 0.025(3) 0.000(3) 0.002(3) -0.004(3)
    N4 0.025(4) 0.023(4) 0.030(4) 0.002(3) 0.011(3) -0.003(3)
    N5 0.026(4) 0.033(4) 0.023(4) -0.003(3) 0.001(3) 0.004(3)
    N6 0.035(4) 0.038(4) 0.029(4) 0.001(4) 0.007(4) 0.005(3)
    C1 0.036(5) 0.040(5) 0.027(5) -0.009(4) 0.001(4) 0.005(4)
    C2 0.043(6) 0.059(7) 0.030(5) -0.013(5) -0.012(4) 0.011(5)
    C3 0.048(7) 0.070(8) 0.040(7) -0.012(6) -0.017(5) 0.025(6)
    C4 0.032(5) 0.067(8) 0.044(7) 0.009(5) 0.005(5) 0.031(6)
    C5 0.023(4) 0.052(6) 0.026(5) 0.000(4) 0.001(4) 0.015(5)
    C6 0.040(5) 0.040(5) 0.038(6) 0.016(4) 0.008(4) 0.016(5)
    C7 0.052(6) 0.025(5) 0.043(6) 0.007(4) 0.019(5) -0.007(4)
    C8 0.026(4) 0.031(5) 0.025(5) -0.002(4) 0.003(4) 0.001(4)
    C9 0.032(5) 0.042(6) 0.029(5) 0.000(4) 0.001(4) 0.002(4)
    C10 0.031(5) 0.051(6) 0.034(5) -0.005(4) 0.011(4) 0.003(5)
    C11 0.041(5) 0.043(6) 0.026(5) -0.006(5) -0.003(4) 0.006(4)
    C12 0.030(5) 0.032(5) 0.028(5) -0.001(4) -0.003(4) 0.003(4)
    C13 0.021(4) 0.032(5) 0.026(5) -0.005(3) -0.003(4) 0.003(4)
    C14 0.027(4) 0.025(4) 0.035(5) -0.005(3) -0.004(4) -0.003(4)
    C15 0.016(4) 0.030(4) 0.034(5) 0.001(4) -0.003(3) 0.002(4)
    C16 0.023(4) 0.028(4) 0.034(5) 0.001(4) 0.006(4) -0.003(4)
    C17 0.031(5) 0.041(6) 0.038(6) 0.003(4) 0.005(4) 0.005(5)
    C18 0.036(5) 0.043(6) 0.041(6) -0.012(4) -0.002(5) -0.005(5)
    C19 0.053(6) 0.035(5) 0.040(6) -0.019(5) 0.013(5) -0.004(5)
    C20 0.039(5) 0.029(4) 0.032(5) -0.012(4) 0.010(4) -0.003(4)
    C21 0.024(5) 0.028(5) 0.032(5) -0.003(4) -0.003(4) 0.005(4)
    C22 0.031(5) 0.044(6) 0.049(6) 0.008(4) 0.013(4) -0.015(5)
    C23 0.027(4) 0.037(5) 0.035(5) 0.000(4) 0.005(4) -0.004(4)
    C24 0.043(6) 0.041(5) 0.030(5) -0.005(4) -0.001(4) 0.010(4)
_geom_special_details
;
 All esds (except the esd in the dihedral angle between two l.s. planes)
 are estimated using the full covariance matrix.  The cell esds are taken
 into account individually in the estimation of esds in distances, angles
 and torsion angles; correlations between esds in cell parameters are only
 used when they are defined by crystal symmetry.  An approximate (isotropic)
 treatment of cell esds is used for estimating esds involving l.s. planes.
;
loop_
    _geom_bond_atom_site_label_1
    _geom_bond_atom_site_label_2
    _geom_bond_site_symmetry_2
    _geom_bond_distance
    _geom_bond_publ_flag
    Sb1 F1 . 1.863(6) ?
    Sb1 F2 . 1.851(7) ?
    Sb1 F3 . 1.842(8) ?
    Sb1 F4 . 1.844(7) ?
    Sb1 F5 . 1.843(6) ?
    Sb1 F6 . 1.854(7) ?
    Sb2 F7 . 1.876(6) ?
    Sb2 F8 . 1.865(7) ?
    Sb2 F9 . 1.866(6) ?
    Sb2 F10 . 1.856(6) ?
    Sb2 F11 . 1.854(6) ?
    Sb2 F12 . 1.875(6) ?
    Fe1 N1 . 1.983(7) yes
    Fe1 N2 . 2.024(7) yes
    Fe1 N3 . 2.031(7) yes
    Fe1 N4 . 1.985(7) yes
    Fe1 N5 . 1.942(7) yes
    Fe1 N6 . 1.936(7) yes
    N1 C1 . 1.339(11) ?
    N1 C5 . 1.347(11) ?
    N2 C6 . 1.493(12) ?
    N2 C7 . 1.496(11) ?
    N2 C8 . 1.511(11) ?
    N3 C13 . 1.513(11) ?
    N3 C14 . 1.490(10) ?
    N3 C15 . 1.489(9) ?
    N4 C16 . 1.358(11) ?
    N4 C20 . 1.363(10) ?
    N5 C21 . 1.134(11) ?
    N6 C23 . 1.156(11) ?
    C1 H1 . 0.9500 ?
    C1 C2 . 1.395(13) ?
    C2 H2 . 0.9500 ?
    C2 C3 . 1.379(16) ?
    C3 H3 . 0.9500 ?
    C3 C4 . 1.386(16) ?
    C4 H4 . 0.9500 ?
    C4 C5 . 1.378(13) ?
    C5 C6 . 1.505(14) ?
    C6 H6A . 0.9900 ?
    C6 H6B . 0.9900 ?
    C7 H7A . 0.9800 ?
    C7 H7B . 0.9800 ?
    C7 H7C . 0.9800 ?
    C8 H8 . 1.0000 ?
    C8 C9 . 1.518(12) ?
    C8 C13 . 1.513(12) ?
    C9 H9A . 0.9900 ?
    C9 H9B . 0.9900 ?
    C9 C10 . 1.522(12) ?
    C10 H10A . 0.9900 ?
    C10 H10B . 0.9900 ?
    C10 C11 . 1.526(13) ?
    C11 H11A . 0.9900 ?
    C11 H11B . 0.9900 ?
    C11 C12 . 1.528(12) ?
    C12 H12A . 0.9900 ?
    C12 H12B . 0.9900 ?
    C12 C13 . 1.526(11) ?
    C13 H13 . 1.0000 ?
    C14 H14A . 0.9800 ?
    C14 H14B . 0.9800 ?
    C14 H14C . 0.9800 ?
    C15 H15A . 0.9900 ?
    C15 H15B . 0.9900 ?
    C15 C16 . 1.506(12) ?
    C16 C17 . 1.362(13) ?
    C17 H17 . 0.9500 ?
    C17 C18 . 1.393(13) ?
    C18 H18 . 0.9500 ?
    C18 C19 . 1.391(14) ?
    C19 H19 . 0.9500 ?
    C19 C20 . 1.363(13) ?
    C20 H20 . 0.9500 ?
    C21 C22 . 1.467(12) ?
    C22 H22A . 0.9800 ?
    C22 H22B . 0.9800 ?
    C22 H22C . 0.9800 ?
    C23 C24 . 1.459(12) ?
    C24 H24A . 0.9800 ?
    C24 H24B . 0.9800 ?
    C24 H24C . 0.9800 ?
loop_
    _geom_angle_atom_site_label_1
    _geom_angle_atom_site_label_2
    _geom_angle_atom_site_label_3
    _geom_angle_site_symmetry_1
    _geom_angle_site_symmetry_3
    _geom_angle
    _geom_angle_publ_flag
    F2 Sb1 F1 . . 89.0(3) ?
    F2 Sb1 F6 . . 89.8(4) ?
    F3 Sb1 F1 . . 88.9(4) ?
    F3 Sb1 F2 . . 90.7(5) ?
    F3 Sb1 F4 . . 91.1(5) ?
    F3 Sb1 F5 . . 89.0(5) ?
    F3 Sb1 F6 . . 176.0(4) ?
    F4 Sb1 F1 . . 177.9(4) ?
    F4 Sb1 F2 . . 93.1(4) ?
    F4 Sb1 F6 . . 92.9(4) ?
    F5 Sb1 F1 . . 90.2(3) ?
    F5 Sb1 F2 . . 179.1(4) ?
    F5 Sb1 F4 . . 87.7(4) ?
    F5 Sb1 F6 . . 90.5(4) ?
    F6 Sb1 F1 . . 87.2(3) ?
    F8 Sb2 F7 . . 89.5(3) ?
    F8 Sb2 F9 . . 90.8(3) ?
    F8 Sb2 F12 . . 89.4(3) ?
    F9 Sb2 F7 . . 91.5(3) ?
    F9 Sb2 F12 . . 179.2(3) ?
    F10 Sb2 F7 . . 177.5(3) ?
    F10 Sb2 F8 . . 92.5(4) ?
    F10 Sb2 F9 . . 89.9(3) ?
    F10 Sb2 F12 . . 89.3(3) ?
    F11 Sb2 F7 . . 88.3(3) ?
    F11 Sb2 F8 . . 177.8(4) ?
    F11 Sb2 F9 . . 89.7(3) ?
    F11 Sb2 F10 . . 89.7(4) ?
    F11 Sb2 F12 . . 90.1(3) ?
    F12 Sb2 F7 . . 89.3(3) ?
    N1 Fe1 N2 . . 81.5(3) n
    N1 Fe1 N3 . . 97.8(3) n
    N1 Fe1 N4 . . 178.9(3) n
    N2 Fe1 N3 . . 86.0(3) n
    N4 Fe1 N2 . . 97.4(3) n
    N4 Fe1 N3 . . 82.0(3) n
    N5 Fe1 N1 . . 94.2(3) n
    N5 Fe1 N2 . . 174.7(3) n
    N5 Fe1 N3 . . 91.4(3) n
    N5 Fe1 N4 . . 86.8(3) n
    N6 Fe1 N1 . . 86.9(3) n
    N6 Fe1 N2 . . 94.4(3) n
    N6 Fe1 N3 . . 175.2(3) n
    N6 Fe1 N4 . . 93.3(3) n
    N6 Fe1 N5 . . 88.6(3) n
    C1 N1 Fe1 . . 127.2(6) ?
    C1 N1 C5 . . 117.8(8) ?
    C5 N1 Fe1 . . 114.9(6) ?
    C6 N2 Fe1 . . 106.3(6) ?
    C6 N2 C7 . . 108.6(7) ?
    C6 N2 C8 . . 107.9(7) ?
    C7 N2 Fe1 . . 114.5(5) ?
    C7 N2 C8 . . 110.8(7) ?
    C8 N2 Fe1 . . 108.4(5) ?
    C13 N3 Fe1 . . 108.0(5) ?
    C14 N3 Fe1 . . 114.2(5) ?
    C14 N3 C13 . . 112.0(6) ?
    C15 N3 Fe1 . . 106.1(5) ?
    C15 N3 C13 . . 108.6(6) ?
    C15 N3 C14 . . 107.7(6) ?
    C16 N4 Fe1 . . 115.0(5) ?
    C16 N4 C20 . . 116.8(8) ?
    C20 N4 Fe1 . . 128.0(6) ?
    C21 N5 Fe1 . . 172.3(7) ?
    C23 N6 Fe1 . . 170.9(7) ?
    N1 C1 H1 . . 118.7 ?
    N1 C1 C2 . . 122.6(10) ?
    C2 C1 H1 . . 118.7 ?
    C1 C2 H2 . . 120.6 ?
    C3 C2 C1 . . 118.8(10) ?
    C3 C2 H2 . . 120.6 ?
    C2 C3 H3 . . 120.6 ?
    C2 C3 C4 . . 118.8(10) ?
    C4 C3 H3 . . 120.6 ?
    C3 C4 H4 . . 120.5 ?
    C5 C4 C3 . . 119.1(10) ?
    C5 C4 H4 . . 120.5 ?
    N1 C5 C4 . . 122.8(10) ?
    N1 C5 C6 . . 114.2(8) ?
    C4 C5 C6 . . 123.0(9) ?
    N2 C6 C5 . . 108.2(7) ?
    N2 C6 H6A . . 110.0 ?
    N2 C6 H6B . . 110.0 ?
    C5 C6 H6A . . 110.0 ?
    C5 C6 H6B . . 110.0 ?
    H6A C6 H6B . . 108.4 ?
    N2 C7 H7A . . 109.5 ?
    N2 C7 H7B . . 109.5 ?
    N2 C7 H7C . . 109.5 ?
    H7A C7 H7B . . 109.5 ?
    H7A C7 H7C . . 109.5 ?
    H7B C7 H7C . . 109.5 ?
    N2 C8 H8 . . 106.6 ?
    N2 C8 C9 . . 115.9(7) ?
    N2 C8 C13 . . 108.5(7) ?
    C9 C8 H8 . . 106.6 ?
    C13 C8 H8 . . 106.6 ?
    C13 C8 C9 . . 112.2(7) ?
    C8 C9 H9A . . 109.4 ?
    C8 C9 H9B . . 109.4 ?
    C8 C9 C10 . . 111.2(8) ?
    H9A C9 H9B . . 108.0 ?
    C10 C9 H9A . . 109.4 ?
    C10 C9 H9B . . 109.4 ?
    C9 C10 H10A . . 109.6 ?
    C9 C10 H10B . . 109.6 ?
    C9 C10 C11 . . 110.4(7) ?
    H10A C10 H10B . . 108.1 ?
    C11 C10 H10A . . 109.6 ?
    C11 C10 H10B . . 109.6 ?
    C10 C11 H11A . . 109.7 ?
    C10 C11 H11B . . 109.7 ?
    C10 C11 C12 . . 109.8(7) ?
    H11A C11 H11B . . 108.2 ?
    C12 C11 H11A . . 109.7 ?
    C12 C11 H11B . . 109.7 ?
    C11 C12 H12A . . 109.3 ?
    C11 C12 H12B . . 109.3 ?
    H12A C12 H12B . . 108.0 ?
    C13 C12 C11 . . 111.6(7) ?
    C13 C12 H12A . . 109.3 ?
    C13 C12 H12B . . 109.3 ?
    N3 C13 C8 . . 109.3(7) ?
    N3 C13 C12 . . 115.2(7) ?
    N3 C13 H13 . . 106.7 ?
    C8 C13 C12 . . 111.7(7) ?
    C8 C13 H13 . . 106.7 ?
    C12 C13 H13 . . 106.7 ?
    N3 C14 H14A . . 109.5 ?
    N3 C14 H14B . . 109.5 ?
    N3 C14 H14C . . 109.5 ?
    H14A C14 H14B . . 109.5 ?
    H14A C14 H14C . . 109.5 ?
    H14B C14 H14C . . 109.5 ?
    N3 C15 H15A . . 109.7 ?
    N3 C15 H15B . . 109.7 ?
    N3 C15 C16 . . 110.0(7) ?
    H15A C15 H15B . . 108.2 ?
    C16 C15 H15A . . 109.7 ?
    C16 C15 H15B . . 109.7 ?
    N4 C16 C15 . . 113.7(7) ?
    N4 C16 C17 . . 123.7(8) ?
    C17 C16 C15 . . 122.5(8) ?
    C16 C17 H17 . . 120.5 ?
    C16 C17 C18 . . 119.1(9) ?
    C18 C17 H17 . . 120.5 ?
    C17 C18 H18 . . 121.1 ?
    C19 C18 C17 . . 117.9(9) ?
    C19 C18 H18 . . 121.1 ?
    C18 C19 H19 . . 119.9 ?
    C20 C19 C18 . . 120.2(9) ?
    C20 C19 H19 . . 119.9 ?
    N4 C20 C19 . . 122.4(9) ?
    N4 C20 H20 . . 118.8 ?
    C19 C20 H20 . . 118.8 ?
    N5 C21 C22 . . 177.7(10) ?
    C21 C22 H22A . . 109.5 ?
    C21 C22 H22B . . 109.5 ?
    C21 C22 H22C . . 109.5 ?
    H22A C22 H22B . . 109.5 ?
    H22A C22 H22C . . 109.5 ?
    H22B C22 H22C . . 109.5 ?
    N6 C23 C24 . . 179.0(9) ?
    C23 C24 H24A . . 109.5 ?
    C23 C24 H24B . . 109.5 ?
    C23 C24 H24C . . 109.5 ?
    H24A C24 H24B . . 109.5 ?
    H24A C24 H24C . . 109.5 ?
    H24B C24 H24C . . 109.5 ?
loop_
    _geom_torsion_atom_site_label_1
    _geom_torsion_atom_site_label_2
    _geom_torsion_atom_site_label_3
    _geom_torsion_atom_site_label_4
    _geom_torsion_site_symmetry_1
    _geom_torsion_site_symmetry_2
    _geom_torsion_site_symmetry_3
    _geom_torsion_site_symmetry_4
    _geom_torsion
    _geom_torsion_publ_flag
    Fe1 N1 C1 C2 . . . . 178.7(7) ?
    Fe1 N1 C5 C4 . . . . 179.6(7) ?
    Fe1 N1 C5 C6 . . . . -2.2(10) ?
    Fe1 N2 C6 C5 . . . . -40.3(8) ?
    Fe1 N2 C8 C9 . . . . -165.3(6) ?
    Fe1 N2 C8 C13 . . . . -38.1(8) ?
    Fe1 N3 C13 C8 . . . . -36.5(7) ?
    Fe1 N3 C13 C12 . . . . -163.2(6) ?
    Fe1 N3 C15 C16 . . . . -38.0(7) ?
    Fe1 N4 C16 C15 . . . . -0.2(9) ?
    Fe1 N4 C16 C17 . . . . -176.5(7) ?
    Fe1 N4 C20 C19 . . . . 176.3(7) ?
    N1 C1 C2 C3 . . . . 0.2(14) ?
    N1 C5 C6 N2 . . . . 28.9(11) ?
    N2 C8 C9 C10 . . . . 179.8(7) ?
    N2 C8 C13 N3 . . . . 49.6(9) ?
    N2 C8 C13 C12 . . . . 178.3(7) ?
    N3 C15 C16 N4 . . . . 26.2(10) ?
    N3 C15 C16 C17 . . . . -157.4(8) ?
    N4 C16 C17 C18 . . . . -0.3(14) ?
    C1 N1 C5 C4 . . . . -2.2(13) ?
    C1 N1 C5 C6 . . . . 175.9(7) ?
    C1 C2 C3 C4 . . . . 0.0(15) ?
    C2 C3 C4 C5 . . . . -1.3(15) ?
    C3 C4 C5 N1 . . . . 2.5(15) ?
    C3 C4 C5 C6 . . . . -175.5(9) ?
    C4 C5 C6 N2 . . . . -153.0(9) ?
    C5 N1 C1 C2 . . . . 0.9(13) ?
    C6 N2 C8 C9 . . . . 79.9(9) ?
    C6 N2 C8 C13 . . . . -152.9(7) ?
    C7 N2 C6 C5 . . . . -164.0(7) ?
    C7 N2 C8 C9 . . . . -38.9(10) ?
    C7 N2 C8 C13 . . . . 88.3(8) ?
    C8 N2 C6 C5 . . . . 75.8(9) ?
    C8 C9 C10 C11 . . . . -57.5(10) ?
    C9 C8 C13 N3 . . . . 178.9(7) ?
    C9 C8 C13 C12 . . . . -52.3(10) ?
    C9 C10 C11 C12 . . . . 58.4(10) ?
    C10 C11 C12 C13 . . . . -56.6(10) ?
    C11 C12 C13 N3 . . . . 179.2(7) ?
    C11 C12 C13 C8 . . . . 53.7(10) ?
    C13 N3 C15 C16 . . . . 77.9(8) ?
    C13 C8 C9 C10 . . . . 54.4(10) ?
    C14 N3 C13 C8 . . . . 90.1(8) ?
    C14 N3 C13 C12 . . . . -36.7(9) ?
    C14 N3 C15 C16 . . . . -160.7(7) ?
    C15 N3 C13 C8 . . . . -151.2(7) ?
    C15 N3 C13 C12 . . . . 82.1(8) ?
    C15 C16 C17 C18 . . . . -176.2(8) ?
    C16 N4 C20 C19 . . . . 1.6(12) ?
    C16 C17 C18 C19 . . . . 1.2(14) ?
    C17 C18 C19 C20 . . . . -0.7(14) ?
    C18 C19 C20 N4 . . . . -0.7(14) ?
    C20 N4 C16 C15 . . . . 175.1(7) ?
    C20 N4 C16 C17 . . . . -1.1(12) ?
loop_
    _geom_hbond_atom_site_label_d
    _geom_hbond_atom_site_label_h
    _geom_hbond_atom_site_label_a
    _geom_hbond_site_symmetry_a
    _geom_hbond_distance_dh
    _geom_hbond_distance_ha
    _geom_hbond_distance_da
    _geom_hbond_angle_dha
    C1 H1 F6 4_466 0.95 2.54 3.385(12) 148
    C2 H2 F2 3_466 0.95 2.52 3.371(15) 149
    C4 H4 F8 1_655 0.95 2.40 3.246(13) 148
    C14 H14C F5 1_555 0.98 2.41 3.317(10) 155
    C15 H15A F11 2_564 0.99 2.40 3.322(11) 154
    C15 H15B F2 1_455 0.99 2.46 3.149(11) 126
    C22 H22B F5 4_466 0.98 2.50 3.241(12) 133
    C24 H24B F3 2_665 0.98 2.47 3.098(12) 122
_shelx_space_group_comment
;
The symmetry employed for this shelxl refinement is uniquely defined
by the following loop, which should always be used as a source of
symmetry information in preference to the above space-group names.
They are only intended as comments.
;
_shelx_estimated_absorpt_T_min     0.734
_shelx_estimated_absorpt_T_max     0.844
_shelx_hkl_file
;
  -1   0   0    1.10    1.10
  -1   0   0    2.50    2.30
  -1   0   0   -0.40    1.00
   1   0   0   -1.00    1.00
   1   0   0   -0.10    1.20
   1   0   0   -1.10    0.80
  -2   0   0  692.33   36.00
  -2   0   0  615.04   32.10
   2   0   0  630.04   33.10
   2   0   0  606.24   35.60
   2   0   0  591.34   32.00
   3   0   0   -3.60    3.40
   3   0   0  -19.80    4.60
   3   0   0  -24.70    7.60
   4   0   0 1907.21   97.59
   4   0   0 1922.61   95.39
   4   0   0 1916.61  102.89
   5   0   0    3.70    4.60
   5   0   0  -14.30    9.20
   5   0   0   -2.40    6.00
   6   0   0 5319.57  262.77
   6   0   0 5217.68  269.97
   6   0   0 5402.06  258.87
   7   0   0   -6.60   12.40
   7   0   0   -0.90    5.20
   7   0   0   -7.40    8.00
   8   0   0   30.40   16.60
   8   0   0   19.00   11.70
   8   0   0   63.19   11.70
   9   0   0  -13.40   14.60
   9   0   0    2.20    7.10
   9   0   0   -7.30   10.00
  10   0   0   45.10   17.40
  10   0   0   55.99   22.10
  10   0   0   46.90   12.10
  11   0   0   -5.30   10.30
  11   0   0    5.60   18.10
  11   0   0   -0.80    7.80
  12   0   0   73.49   23.00
  12   0   0  122.99   31.80
  12   0   0  106.19   18.20
  13   0   0   21.80   11.50
  13   0   0   44.50   23.80
  13   0   0   15.80   16.30
  14   0   0  211.28   43.90
  14   0   0  216.28   38.30
  15   0   0   52.89   25.00
  15   0   0   35.90   19.00
  16   0   0  187.18   38.20
  16   0   0  242.28   50.29
  16  -1   0  150.88   32.50
  15  -1   0   49.00   24.90
  15  -1   0   73.59   25.50
  14  -1   0   61.89   27.60
  14  -1   0   24.30   18.30
  13  -1   0   77.59   24.10
  13  -1   0   72.49   16.40
  13  -1   0  112.39   32.30
  12  -1   0  355.26   52.99
  12  -1   0  310.87   30.80
  12  -1   0  249.38   38.30
  11  -1   0  414.86   30.80
  11  -1   0  390.86   53.49
  11  -1   0  337.37   41.30
  10  -1   0  475.75   56.39
  10  -1   0  402.06   42.10
  10  -1   0  342.77   28.10
   9  -1   0   65.39   18.20
   9  -1   0   55.29   11.90
   9  -1   0   95.39   26.10
   8  -1   0  168.88   23.50
   8  -1   0  167.18   30.20
   8  -1   0  162.78   18.60
   7  -1   0   -8.50   10.80
   7  -1   0    5.10    6.30
   7  -1   0    9.50    9.30
   6  -1   0 1184.08   62.99
   6  -1   0 1224.78   72.49
   6  -1   0 1134.59   65.69
   5  -1   0 1320.57   73.09
   5  -1   0 1403.26   78.69
   5  -1   0 1398.16   71.09
   4  -1   0 2323.27  114.39
   4  -1   0 2313.77  115.79
   4  -1   0 2294.97  120.09
   3  -1   0   -7.80    7.60
   3  -1   0   -3.90    3.00
   3  -1   0  -10.50    5.10
   2  -1   0  498.95   26.20
   2  -1   0  420.06   25.20
   2  -1   0  473.85   27.30
  -2   1   0  516.05   27.60
  -2   1   0  489.75   25.60
   1  -1   0  262.27   14.20
  -1   1   0  272.47   14.30
  -1   1   0  240.88   14.10
   0  -1   0   -0.90    0.40
   0  -1   0   -1.20    0.60
   0  -1   0    0.80    0.40
   0  -1   0   -0.20    0.20
   0   1   0   -0.80    0.70
   0   1   0   -0.80    1.10
   0   1   0   -0.20    0.30
   0   1   0   -0.50    0.50
  -1  -1   0  253.57   15.60
  -1  -1   0  211.48   12.40
   2   1   0  439.16   23.90
   2   1   0  459.85   25.90
   2   1   0  471.15   29.40
   3   1   0    1.00    3.50
   3   1   0   -6.30    6.70
   3   1   0  -10.40    4.70
   4   1   0 2243.38  122.89
   4   1   0 2331.67  114.19
   4   1   0 2357.56  117.49
   5   1   0 1455.65   74.79
   5   1   0 1306.97   70.09
   5   1   0 1355.86   80.49
   6   1   0 1123.69   59.19
   6   1   0 1138.89   71.19
   6   1   0 1051.59   63.29
   7   1   0   -3.70    8.30
   7   1   0   -1.70    6.00
   7   1   0   -5.60   12.10
   8   1   0  149.49   17.90
   8   1   0  205.78   36.10
   8   1   0  161.98   24.90
   9   1   0   62.39   25.30
   9   1   0   75.69   19.30
   9   1   0   74.69   13.00
  10   1   0  424.46   29.90
  10   1   0  376.86   43.10
  10   1   0  338.27   50.19
  11   1   0  402.86   30.70
  11   1   0  477.05   60.59
  11   1   0  339.47   42.60
  12   1   0  359.86   55.69
  12   1   0  339.27   43.70
  12   1   0  286.37   29.80
  13   1   0   59.59   15.30
  13   1   0  110.89   33.60
  13   1   0  109.39   26.90
  14   1   0   56.89   21.80
  14   1   0    5.10   12.40
  14   1   0   48.70   24.50
  15   1   0   73.89   24.20
  15   1   0   70.39   29.00
  16   1   0  151.08   32.90
  16   1   0  146.19   39.00
  16  -2   0   90.49   25.10
  15  -2   0  126.09   35.90
  15  -2   0  101.59   28.00
  14  -2   0   13.80   18.00
  14  -2   0   85.09   28.70
  13  -2   0  104.39   30.10
  13  -2   0   70.19   23.20
  12  -2   0   28.30   17.30
  12  -2   0   36.80   23.80
  11  -2   0   19.50   10.50
  11  -2   0   31.80   16.70
  11  -2   0   25.10   17.80
  10  -2   0   54.29   22.50
  10  -2   0   36.60   10.60
  10  -2   0   74.99   18.00
   9  -2   0  537.25   46.90
   9  -2   0  533.95   35.70
   9  -2   0  543.05   41.40
   8  -2   0  263.77   21.80
   8  -2   0  341.47   39.90
   8  -2   0  218.48   27.30
   7  -2   0   -1.50    8.40
   7  -2   0   -0.50    5.40
   7  -2   0    0.30   11.80
   6  -2   0  616.14   35.20
   6  -2   0  593.54   42.40
   6  -2   0  522.15   36.60
   5  -2   0   38.70   12.70
   5  -2   0   20.60    6.90
   5  -2   0   26.00    9.10
   4  -2   0 1911.01   96.09
   4  -2   0 1907.11   97.29
   4  -2   0 1922.91   99.99
   3  -2   0 3916.11  193.08
   3  -2   0 3905.01  194.08
   3  -2   0 4083.99  192.48
   2  -2   0 3758.12  179.48
   2  -2   0 3674.03  179.18
  -2   2   0 3747.53  179.08
  -2   2   0 3632.74  178.88
   1  -2   0  675.93   34.50
  -1   2   0  651.23   34.50
   0  -2   0  233.28   12.60
   0  -2   0  216.28   12.40
   0   2   0  223.68   14.00
   0   2   0  215.98   12.00
  -1  -2   0  714.93   36.70
  -1  -2   0  721.93   37.20
  -1  -2   0  701.03   40.60
   1   2   0  754.42   37.20
   1   2   0  726.43   40.80
  -2  -2   0 3621.24  174.38
   2   2   0 3608.64  181.08
   3   2   0 3870.61  181.28
   3   2   0 3739.63  190.18
   3   2   0 3616.84  183.88
   4   2   0 1966.20   95.49
   4   2   0 1868.71   99.09
   4   2   0 1893.51  105.79
   5   2   0   40.50   11.10
   5   2   0   38.00    7.60
   5   2   0   44.90   17.40
   6   2   0  567.34   34.00
   6   2   0  580.24   45.80
   6   2   0  576.94   39.20
   7   2   0    7.10    6.50
   7   2   0  -12.60   13.60
   7   2   0    6.30   10.00
   8   2   0  261.17   32.00
   8   2   0  343.17   47.70
   8   2   0  272.37   22.00
   9   2   0  513.85   48.70
   9   2   0  495.65   60.79
   9   2   0  508.15   34.10
  10   2   0   68.09   13.60
  10   2   0   49.80   18.00
  10   2   0   77.29   26.30
  11   2   0   31.70   22.30
  11   2   0   16.70   15.10
  11   2   0   24.20   10.60
  12   2   0   13.70   10.80
  12   2   0   30.80   24.40
  12   2   0   22.70   16.60
  13   2   0   58.69   15.80
  13   2   0  117.29   27.70
  13   2   0  127.39   37.70
  14   2   0   77.89   23.20
  14   2   0   71.99   30.80
  14   2   0   29.80   14.50
  15   2   0   77.69   18.90
  15   2   0  168.48   44.40
  15   2   0  114.09   28.60
  16   2   0   87.59   30.30
  16  -3   0   98.19   28.00
  15  -3   0   26.20   17.90
  14  -3   0  203.08   37.00
  14  -3   0  233.78   43.50
  13  -3   0  182.78   37.50
  13  -3   0  151.78   31.20
  12  -3   0  108.49   28.90
  12  -3   0   71.39   22.90
  11  -3   0    2.80   13.00
  11  -3   0   26.10   19.20
  10  -3   0  -12.40   11.10
  10  -3   0   -2.30   13.20
   9  -3   0  413.76   47.10
   9  -3   0  400.06   40.30
   9  -3   0  412.06   30.10
   8  -3   0  958.00   67.39
   8  -3   0 1048.10   64.29
   8  -3   0 1165.08   60.89
   7  -3   0 1207.58   76.29
   7  -3   0 1307.97   73.29
   7  -3   0 1335.37   69.99
   6  -3   0  133.39   18.40
   6  -3   0  167.18   17.30
   6  -3   0  124.59   21.60
   5  -3   0  182.18   21.90
   5  -3   0  142.19   18.30
   5  -3   0  197.08   15.30
   4  -3   0   24.20    9.10
   4  -3   0   10.80    7.30
   3  -3   0   89.49   11.70
   3  -3   0   79.19   11.70
  -3   3   0   93.89   12.10
   2  -3   0 2956.10  143.39
   2  -3   0 2903.81  142.39
   1  -3   0 2031.30  100.49
   1  -3   0 2019.40  100.59
  -1   3   0 2086.19  100.59
   0  -3   0   -1.20    2.60
   0  -3   0    1.50    3.20
   0  -3   0   -3.50    1.50
   0  -3   0   -4.30    2.70
   0   3   0    0.00    1.20
   0   3   0   -2.10    3.80
   0   3   0    1.90    2.30
  -1  -3   0 2061.09  100.99
  -1  -3   0 2083.79  100.59
   1   3   0 2026.90  100.99
   1   3   0 2054.29  105.89
  -2  -3   0 2917.11  142.19
   2   3   0 2933.21  149.88
  -3  -3   0   96.69   10.20
   3   3   0   83.99   16.90
   4   3   0   13.80    5.00
   4   3   0   19.00   11.30
   5   3   0  163.58   15.40
   5   3   0  174.78   29.20
   6   3   0  128.39   14.40
   6   3   0  143.99   20.30
   6   3   0   93.09   22.60
   7   3   0 1414.66   73.49
   7   3   0 1366.76   79.69
   7   3   0 1311.87   89.59
   8   3   0 1007.60   63.99
   8   3   0  968.00   56.39
   8   3   0 1047.90   74.79
   9   3   0  346.27   50.49
   9   3   0  344.57   26.80
   9   3   0  383.06   41.40
  10   3   0    3.40   15.50
  10   3   0   -2.20   10.90
  10   3   0   -2.10    7.30
  11   3   0    4.00   14.40
  11   3   0   -6.90   11.30
  11   3   0    3.90    8.70
  12   3   0   54.59   14.10
  12   3   0   93.89   32.60
  12   3   0   86.79   25.40
  13   3   0  176.48   42.70
  13   3   0  122.99   20.50
  14   3   0  212.98   26.40
  14   3   0  184.98   46.70
  15   3   0   35.20   22.30
  15   3   0   12.80   13.40
  16   3   0  104.69   35.90
  16  -4   0   95.79   27.90
  15  -4   0   40.60   22.20
  14  -4   0   35.30   20.10
  13  -4   0   22.50   18.70
  13  -4   0   45.40   20.40
  12  -4   0  238.18   38.90
  12  -4   0  251.27   36.80
  11  -4   0   18.20   15.60
  11  -4   0   26.00   18.80
  10  -4   0   21.90   15.60
  10  -4   0   46.90   20.80
   9  -4   0   18.00   14.90
   9  -4   0   12.40   15.80
   8  -4   0  222.38   31.10
   8  -4   0  192.48   25.30
   7  -4   0  127.89   18.80
   7  -4   0  124.19   22.30
   6  -4   0  106.29   19.50
   6  -4   0   82.99   15.60
   5  -4   0   35.40   11.80
   5  -4   0   76.49   14.50
   4  -4   0 2224.08  110.99
   4  -4   0 2139.39  111.19
   3  -4   0  117.49   11.60
   3  -4   0  128.79   14.80
   2  -4   0 2934.41  145.89
  -2   4   0 2991.60  146.19
   1  -4   0  905.91   48.40
   1  -4   0  873.51   48.80
   1  -4   0  977.80   48.90
  -1   4   0  967.90   48.60
   0  -4   0   12.10    4.30
   0  -4   0    6.20    3.10
   0  -4   0   20.50    7.20
   0   4   0   23.30    4.50
   0   4   0   24.00    8.70
  -1  -4   0  964.60   49.10
  -1  -4   0  962.70   49.40
   1   4   0  925.41   49.40
   1   4   0  933.61   49.10
   1   4   0  937.71   54.79
  -2  -4   0 3122.89  153.58
  -2  -4   0 3130.59  154.48
   2   4   0 3049.99  161.98
   2   4   0 3282.97  154.68
  -3  -4   0  126.79   12.10
   3   4   0   83.69   19.30
  -4  -4   0 2127.09  107.09
   4   4   0 2147.39  120.19
  -5  -4   0   54.19    9.50
   5   4   0   43.10    8.60
   5   4   0    8.30   14.30
   6   4   0   69.39   23.60
   6   4   0  102.69   13.00
   7   4   0  137.99   16.50
   7   4   0  161.58   32.10
   8   4   0  183.48   38.20
   8   4   0  172.38   19.80
   9   4   0   10.70    8.60
   9   4   0    7.50   20.20
  10   4   0   27.50   19.30
  10   4   0   24.70   10.70
  11   4   0    7.50    9.70
  11   4   0   25.70   20.30
  12   4   0  238.68   26.90
  12   4   0  230.48   49.50
  13   4   0   -0.70   20.30
  13   4   0   -2.50   10.50
  14   4   0   -2.00   11.60
  14   4   0   60.69   29.10
 -15  -4   0   20.80   17.80
  15   4   0   56.59   34.00
  15   4   0   10.30   14.30
  16   4   0   -4.30   13.80
  16   4   0   78.99   28.80
  15  -5   0   67.59   24.80
  14  -5   0  125.39   31.40
  13  -5   0   39.00   20.30
  12  -5   0  247.58   39.90
  12  -5   0  212.18   35.20
  11  -5   0  383.76   46.50
  11  -5   0  266.27   36.50
  10  -5   0   48.40   16.20
  10  -5   0   79.79   21.50
   9  -5   0   26.90   16.00
   9  -5   0    6.20   13.50
   8  -5   0  314.57   36.40
   8  -5   0  410.86   37.90
   7  -5   0  177.88   25.40
   7  -5   0  176.08   23.70
   6  -5   0  923.61   54.59
   6  -5   0  882.21   53.89
   5  -5   0  681.23   44.00
   5  -5   0  748.23   43.40
   4  -5   0   10.60    7.70
   4  -5   0   24.30    9.40
   3  -5   0   33.80   10.20
   3  -5   0   35.30    8.30
   2  -5   0  338.37   23.30
  -2   5   0  350.36   24.90
   1  -5   0  379.26   21.80
   1  -5   0  378.96   23.60
   1  -5   0  419.46   24.40
  -1   5   0  396.76   23.80
   0  -5   0   20.70    7.20
   0  -5   0    2.70    4.20
   0  -5   0   -0.10    3.00
   0   5   0   -1.10    1.70
   0   5   0   -0.40    5.70
   0   5   0   -3.10    2.30
  -1  -5   0  419.76   24.10
  -1  -5   0  375.56   23.60
   1   5   0  403.26   29.60
   1   5   0  367.06   23.10
   1   5   0  378.26   24.00
  -2  -5   0  337.87   21.60
  -2  -5   0  368.66   22.80
   2   5   0  356.36   22.30
   2   5   0  307.67   28.60
  -3  -5   0   34.40    8.30
  -3  -5   0   36.60    7.90
   3   5   0   29.00   12.20
  -4  -5   0   25.40    7.30
   4   5   0    2.90   12.80
  -5  -5   0  760.22   43.50
   5   5   0  767.02   57.09
  -6  -5   0  935.61   52.79
   6   5   0 1012.30   52.79
   6   5   0  801.92   66.39
  -7  -5   0  142.99   18.10
   7   5   0  118.69   31.20
   7   5   0  139.89   16.70
  -8  -5   0  401.56   30.60
   8   5   0  413.76   56.09
   8   5   0  390.36   28.80
  -9  -5   0    4.10    9.40
   9   5   0   15.70    8.70
   9   5   0   -6.30   20.40
 -10  -5   0   61.39   16.00
  10   5   0   50.19   27.80
  10   5   0   46.40   13.10
 -11  -5   0  320.97   33.80
  11   5   0  292.77   29.20
  11   5   0  269.67   51.09
 -12  -5   0  239.08   29.60
  12   5   0  178.98   23.60
  12   5   0  190.08   44.70
 -13  -5   0   13.10   16.50
  13   5   0   28.40   23.00
  13   5   0   12.50   12.70
 -14  -5   0  124.49   24.20
  14   5   0  237.68   54.39
  14   5   0  144.49   22.90
 -15  -5   0   -6.50   13.70
  15   5   0    4.20   14.50
  15   5   0   21.30   19.90
  16   5   0    3.10   13.20
  15  -6   0  100.69   30.80
  14  -6   0   28.80   19.40
  13  -6   0   -3.60   14.90
  12  -6   0   74.19   23.10
  11  -6   0   93.19   23.80
  11  -6   0  103.29   24.40
  10  -6   0   53.09   18.90
  10  -6   0   17.40   15.50
   9  -6   0   49.50   18.40
   9  -6   0   42.50   15.10
   8  -6   0    1.70   10.30
   8  -6   0    8.20   12.80
   7  -6   0  662.73   45.20
   7  -6   0  689.73   46.30
   6  -6   0  453.65   32.60
   6  -6   0  452.65   34.20
   5  -6   0  707.83   43.00
   5  -6   0  755.52   45.90
   4  -6   0   13.60   10.30
   4  -6   0   12.50    8.30
   3  -6   0  158.48   16.40
   3  -6   0  135.09   17.40
   2  -6   0   22.50    8.30
   1  -6   0 1344.47   72.09
   1  -6   0 1374.56   69.29
   1  -6   0 1329.47   71.39
  -1   6   0 1473.45   72.19
   0  -6   0  622.74   36.20
   0  -6   0  604.74   34.20
   0  -6   0  662.63   35.60
   0   6   0  602.24   35.90
   0   6   0  648.04   34.30
  -1  -6   0 1398.06   72.09
  -1  -6   0 1425.96   72.39
   1   6   0 1372.96   79.49
   1   6   0 1387.06   71.59
   1   6   0 1370.66   72.39
  -2  -6   0   44.00    8.30
  -2  -6   0   52.69    9.40
   2   6   0   38.60    8.50
   2   6   0   65.49   16.80
   2   6   0   26.60    8.40
  -3  -6   0  131.19   14.40
  -3  -6   0  127.39   15.30
   3   6   0  116.09   14.70
   3   6   0  109.79   23.50
  -4  -6   0   10.60    6.50
  -4  -6   0    9.40    6.80
   4   6   0    7.80   14.80
  -5  -6   0  682.03   44.00
  -5  -6   0  705.83   41.50
   5   6   0  749.23   57.69
  -6  -6   0  474.25   31.00
   6   6   0  438.56   45.60
  -7  -6   0  689.23   43.70
   7   6   0  653.63   59.09
   7   6   0  782.22   43.90
  -8  -6   0   -6.20    7.90
   8   6   0   -5.50    7.50
   8   6   0  -19.00   16.00
  -9  -6   0   54.39   13.80
   9   6   0   32.70   11.70
   9   6   0   42.80   22.20
 -10  -6   0   31.00   12.50
  10   6   0   17.60   10.30
  10   6   0    7.50   23.00
 -11  -6   0   85.29   19.10
  11   6   0   76.89   16.40
  11   6   0   73.99   32.60
 -12  -6   0   37.40   16.30
  12   6   0   41.40   13.80
  12   6   0   88.79   32.40
 -13  -6   0    2.40   14.90
  13   6   0   17.40   13.00
  13   6   0   25.70   23.00
 -14  -6   0   -1.50   13.10
  14   6   0    9.40   19.30
  14   6   0    8.60   12.90
  15   6   0   66.89   31.90
  15   6   0   37.20   16.80
  15  -7   0   43.00   22.40
  14  -7   0    5.00   17.50
  13  -7   0   30.80   19.70
  12  -7   0   73.09   22.60
  11  -7   0  616.34   51.29
  10  -7   0  239.18   33.50
  10  -7   0  218.18   32.00
   9  -7   0  269.57   34.10
   9  -7   0  308.37   29.70
   8  -7   0   -1.10   10.40
   8  -7   0   -7.10   11.40
   7  -7   0  511.65   39.30
   7  -7   0  499.75   36.20
   6  -7   0  200.48   24.60
   6  -7   0  129.59   19.00
   5  -7   0 1274.77   69.69
   5  -7   0 1337.07   73.89
   4  -7   0  265.37   25.20
   4  -7   0  239.48   19.20
   3  -7   0  164.08   20.10
   2  -7   0  150.58   12.00
   2  -7   0  186.38   19.50
   1  -7   0   10.80    4.20
   1  -7   0    6.00    5.10
   1  -7   0   -0.20    8.70
   0  -7   0   -3.30    3.30
   0  -7   0   -2.30    4.50
   0  -7   0   -7.60    7.60
   0   7   0    3.40    4.00
   0   7   0    0.10    5.30
  -1  -7   0   -3.20    4.90
  -1  -7   0    0.60    7.40
   1   7   0    6.40    5.50
   1   7   0    0.80    4.50
   1   7   0   -0.90    9.00
  -2  -7   0  179.58   15.10
  -2  -7   0  177.68   17.70
   2   7   0  189.88   18.30
   2   7   0  179.78   27.90
   2   7   0  141.99   17.00
  -3  -7   0  135.39   16.00
  -3  -7   0  182.28   17.90
   3   7   0  163.98   28.70
   3   7   0  151.98   17.10
   3   7   0  154.78   17.70
  -4  -7   0  265.77   22.30
  -4  -7   0  260.47   20.50
   4   7   0  274.47   39.00
  -5  -7   0 1337.67   71.49
  -5  -7   0 1346.17   74.49
   5   7   0 1270.07   88.19
  -6  -7   0  147.89   18.50
  -6  -7   0  150.88   20.20
   6   7   0  129.59   30.30
  -7  -7   0  514.45   38.90
  -7  -7   0  509.15   35.20
   7   7   0  553.54   35.30
   7   7   0  506.95   51.19
  -8  -7   0    6.60   11.20
   8   7   0  -10.60   12.00
   8   7   0   -2.00    7.20
  -9  -7   0  316.47   26.20
   9   7   0  296.47   51.59
   9   7   0  216.48   24.70
 -10  -7   0  193.98   26.20
  10   7   0  177.98   22.40
  10   7   0  153.78   41.30
 -11  -7   0  584.14   42.50
  11   7   0  526.15   39.90
  11   7   0  578.54   79.29
 -12  -7   0   63.49   18.20
  12   7   0   67.89   31.90
  12   7   0   31.90   13.80
 -13  -7   0   31.30   17.00
  13   7   0  -13.90   10.70
  13   7   0   -7.80   15.80
 -14  -7   0   -2.80   12.70
  14   7   0    1.70   15.80
  14   7   0  -14.80   10.60
  15   7   0   46.80   27.30
  15   7   0   32.70   14.90
  15  -8   0   40.30   22.20
  14  -8   0  122.39   30.10
  13  -8   0   36.10   20.70
  12  -8   0   41.90   21.00
  11  -8   0   14.30   12.80
  10  -8   0   95.39   23.60
   9  -8   0   51.79   18.80
   8  -8   0   -4.20   13.70
   8  -8   0   18.30   11.70
   7  -8   0  188.98   28.30
   7  -8   0  238.28   25.90
   6  -8   0  649.64   45.20
   6  -8   0  638.34   40.10
   5  -8   0  533.05   34.10
   5  -8   0  540.75   37.60
   4  -8   0  158.58   20.30
   4  -8   0  133.79   16.70
   3  -8   0 1207.38   68.19
   2  -8   0  225.78   23.20
   2  -8   0  197.58   14.80
   1  -8   0 1674.63   87.69
   1  -8   0 1794.92   90.89
   1  -8   0 1771.52   91.89
   0  -8   0 3058.89  151.88
   0  -8   0 2818.52  148.79
   0  -8   0 2986.20  150.58
   0   8   0 3199.68  149.19
   0   8   0 3048.90  151.98
  -1  -8   0 1752.12   93.09
  -1  -8   0 1859.41   94.19
   1   8   0 1745.13  102.09
   1   8   0 1815.72   94.39
   1   8   0 1836.32   92.29
  -2  -8   0  206.68   21.00
  -2  -8   0  243.28   20.10
   2   8   0  247.98   34.80
   2   8   0  240.48   19.30
   2   8   0  213.18   22.30
  -3  -8   0 1354.56   72.69
  -3  -8   0 1334.47   70.89
   3   8   0 1260.37   83.79
   3   8   0 1312.37   72.49
   3   8   0 1288.17   71.79
  -4  -8   0  150.78   18.50
  -4  -8   0  161.08   18.40
   4   8   0  157.88   19.80
   4   8   0  114.09   28.30
  -5  -8   0  564.54   35.30
  -5  -8   0  553.44   37.80
   5   8   0  463.55   48.70
  -6  -8   0  712.33   43.80
  -6  -8   0  736.33   47.20
   6   8   0  656.63   60.99
  -7  -8   0  206.28   27.10
  -7  -8   0  271.37   26.90
   7   8   0  311.37   51.69
  -8  -8   0    1.70    9.70
  -8  -8   0    3.40    9.90
   8   8   0    5.30    8.70
   8   8   0    5.50   21.70
  -9  -8   0   40.50   13.90
  -9  -8   0    5.90   12.50
   9   8   0   16.80   10.10
   9   8   0   13.30   24.10
 -10  -8   0   98.89   18.90
 -10  -8   0  124.39   25.10
  10   8   0   87.69   16.90
  10   8   0   99.89   33.70
 -11  -8   0    4.20   13.70
 -11  -8   0   -9.20   14.00
  11   8   0   -0.10   24.70
  11   8   0    7.90   11.10
 -12  -8   0    1.60   18.50
 -12  -8   0    4.10   13.10
  12   8   0    8.10   11.40
  12   8   0   11.90   18.80
 -13  -8   0   22.80   21.80
 -13  -8   0   21.50   17.30
  13   8   0   12.90   20.70
  13   8   0   -2.80   11.20
 -14  -8   0   85.89   23.80
 -14  -8   0   54.79   25.70
  14   8   0   98.99   37.50
  14   8   0   57.49   17.70
 -15  -8   0   -7.70   20.30
  15   8   0    2.40   13.10
  15   8   0   70.59   31.10
  14  -9   0   85.49   25.80
  13  -9   0  214.08   37.60
  12  -9   0   35.90   20.10
  11  -9   0   94.29   24.90
  10  -9   0  123.29   26.40
   9  -9   0   43.10   16.00
   8  -9   0   36.00   15.40
   7  -9   0  156.58   25.00
   7  -9   0  203.58   23.30
   6  -9   0  178.28   26.70
   6  -9   0  180.18   20.90
   5  -9   0  176.18   24.00
   5  -9   0  207.18   21.50
   4  -9   0  150.58   21.20
   4  -9   0  164.98   19.20
   3  -9   0   16.40   10.30
   3  -9   0   -1.30    4.50
   2  -9   0   25.70   13.40
   2  -9   0   25.60    6.80
   1  -9   0  322.47   23.20
   1  -9   0  285.17   23.50
   1  -9   0  276.37   19.70
   0  -9   0    2.90    6.00
   0  -9   0    2.60   10.00
   0   9   0    9.30    6.90
  -1  -9   0  274.67   22.00
  -1  -9   0  257.17   20.90
   1   9   0  281.87   35.30
   1   9   0  284.77   20.00
   1   9   0  268.27   26.20
  -2  -9   0   32.50   11.70
  -2  -9   0   18.40    8.80
   2   9   0   32.00   16.50
   2   9   0   23.30    8.30
   2   9   0   21.80    8.20
  -3  -9   0   -7.10    8.50
  -3  -9   0    2.60    8.20
   3   9   0    1.20    6.60
   3   9   0  -12.90   11.40
   3   9   0   -1.00    7.70
  -4  -9   0  124.79   18.60
  -4  -9   0  170.88   19.60
   4   9   0  126.69   18.70
   4   9   0  144.59   32.30
  -5  -9   0  212.78   23.40
  -5  -9   0  201.08   23.60
   5   9   0  204.98   25.00
   5   9   0  228.48   41.30
  -6  -9   0  176.48   21.70
  -6  -9   0  160.68   22.40
   6   9   0  214.88   42.20
  -7  -9   0  164.18   25.20
  -7  -9   0  204.18   23.50
   7   9   0  139.19   36.30
  -8  -9   0   23.90   13.70
  -8  -9   0    8.90    9.90
   8   9   0    9.40    8.70
   8   9   0   22.70   20.00
  -9  -9   0   58.99   15.40
  -9  -9   0   41.00   16.90
   9   9   0   43.40   13.00
   9   9   0   73.69   29.80
 -10  -9   0  150.38   22.70
 -10  -9   0   78.99   22.00
  10   9   0  129.99   40.40
  10   9   0  121.99   19.10
 -11  -9   0   65.99   19.50
 -11  -9   0   70.39   21.70
  11   9   0   43.70   32.70
  11   9   0   42.30   13.80
 -12  -9   0   31.40   18.40
 -12  -9   0   15.40   15.30
  12   9   0   34.10   14.80
  12   9   0   23.00   27.40
 -13  -9   0  263.77   41.00
 -13  -9   0  216.78   30.30
  13   9   0  261.17   57.69
  13   9   0  105.79   21.20
 -14  -9   0  -16.10   18.70
  14   9   0   81.39   37.60
  14   9   0   -7.50   13.70
  14 -10   0   40.30   22.20
  13 -10   0   20.00   21.30
  12 -10   0   19.90   17.70
  11 -10   0   -3.90   15.30
  10 -10   0   54.99   21.00
   9 -10   0  274.67   36.60
   8 -10   0   20.40   14.10
   7 -10   0    3.80   15.50
   6 -10   0    9.20   11.10
   6 -10   0   18.20   17.00
   5 -10   0    0.70   10.60
   5 -10   0   -2.10   10.20
   4 -10   0   53.79   17.60
   4 -10   0   57.79   14.70
   3 -10   0 1190.38   69.99
   2 -10   0   35.60    7.60
   2 -10   0   37.90   14.60
   1 -10   0  168.98   16.40
   1 -10   0  195.78   23.80
   1 -10   0  169.08   19.30
   0 -10   0  227.88   25.10
   0 -10   0  214.68   21.50
   0  10   0  280.27   26.80
  -1 -10   0  176.28   21.80
  -1 -10   0  202.68   20.50
   1  10   0  199.78   21.80
   1  10   0  173.98   17.90
  -2 -10   0   30.40    9.90
  -2 -10   0   46.70   13.90
   2  10   0   27.40    9.10
   2  10   0   25.60   16.60
   2  10   0   27.20   11.60
  -3 -10   0 1303.27   73.89
  -3 -10   0 1333.27   73.29
   3  10   0 1277.87   74.09
   3  10   0 1289.07   87.69
   3  10   0 1342.57   73.89
  -4 -10   0   52.29   13.30
  -4 -10   0   39.70   13.30
   4  10   0   43.80   12.80
   4  10   0   50.79   23.90
  -5 -10   0    5.30    8.20
  -5 -10   0    1.80   10.10
   5  10   0    2.00    9.40
   5  10   0    8.30   14.70
  -6 -10   0   -6.20   10.20
  -6 -10   0    4.40   10.20
   6  10   0   12.20   10.40
   6  10   0   15.00   17.20
  -7 -10   0   22.50   12.00
  -7 -10   0   13.40   12.00
   7  10   0    7.00   21.20
  -8 -10   0   19.80   12.60
  -8 -10   0    1.20   12.00
   8  10   0   -9.60   19.90
  -9 -10   0  312.17   39.10
  -9 -10   0  369.06   35.90
   9  10   0  488.65   70.99
   9  10   0  372.76   31.00
 -10 -10   0   40.10   15.60
 -10 -10   0   32.10   16.10
  10  10   0   21.30   12.80
  10  10   0   33.70   29.60
 -11 -10   0   -1.50   13.80
 -11 -10   0    7.30   15.70
  11  10   0   18.50   22.30
  11  10   0   13.80   12.00
 -12 -10   0  -16.80   14.80
 -12 -10   0   11.60   14.90
  12  10   0    4.40   27.10
  12  10   0   -7.30   11.70
 -13 -10   0    5.20   16.40
 -13 -10   0    5.00   19.30
  13  10   0   22.00   24.20
  13  10   0    9.30   13.60
 -14 -10   0   -4.50   20.80
  14  10   0   -6.40   13.30
  14  10   0   57.69   32.20
  14 -11   0   96.29   25.20
  13 -11   0  114.39   30.30
  12 -11   0   16.90   15.50
  11 -11   0   46.20   22.10
  10 -11   0   87.79   24.70
   9 -11   0  186.28   29.10
   8 -11   0   27.30   15.70
   7 -11   0  248.58   31.50
   6 -11   0   58.29   17.10
   5 -11   0  326.57   36.60
   5 -11   0  334.17   26.00
   4 -11   0  299.17   26.20
   4 -11   0  300.17   33.80
   3 -11   0  146.49   23.60
   2 -11   0  164.88   23.20
   1 -11   0  121.19   17.20
   1 -11   0  149.39   22.30
  -1  11   0  165.58   21.00
   0 -11   0   -2.60    7.30
   0 -11   0   14.10   13.40
   0  11   0    4.50   10.30
  -1 -11   0  135.59   21.20
  -1 -11   0  185.58   20.00
   1  11   0  156.98   20.90
   1  11   0  134.19   16.00
  -2 -11   0  158.08   22.10
  -2 -11   0  197.18   21.80
   2  11   0  133.59   20.50
   2  11   0  143.39   17.50
   2  11   0  216.38   35.20
  -3 -11   0  153.58   21.20
  -3 -11   0  106.89   17.80
   3  11   0  137.49   20.10
   3  11   0  158.38   32.40
   3  11   0  121.39   17.60
  -4 -11   0  319.27   30.70
  -4 -11   0  250.67   28.90
   4  11   0  308.57   30.70
   4  11   0  338.07   49.90
   4  11   0  277.37   30.20
  -5 -11   0  367.46   36.00
  -5 -11   0  390.86   30.60
   5  11   0  345.27   53.09
   5  11   0  318.87   34.30
  -6 -11   0   83.19   18.10
  -6 -11   0   89.89   17.70
   6  11   0   89.39   18.70
   6  11   0   79.59   31.00
  -7 -11   0  251.37   30.70
  -7 -11   0  244.08   28.10
   7  11   0  242.28   47.40
   7  11   0  242.78   30.80
  -8 -11   0   16.10   13.50
  -8 -11   0    5.60   12.00
   8  11   0   15.40   13.90
   8  11   0   62.59   25.70
  -9 -11   0  143.59   27.30
  -9 -11   0  122.89   22.20
   9  11   0  156.18   44.00
   9  11   0  154.88   26.40
   9  11   0  148.49   21.40
 -10 -11   0   59.19   18.30
 -10 -11   0   88.09   22.60
  10  11   0   69.99   32.20
  10  11   0   68.59   16.30
 -11 -11   0   73.09   19.50
 -11 -11   0   79.69   23.70
  11  11   0   54.49   16.10
  11  11   0  104.19   36.90
 -12 -11   0   10.30   18.50
 -12 -11   0   16.60   15.20
  12  11   0   -4.80   24.70
  12  11   0   20.50   13.80
 -13 -11   0  153.08   33.40
 -13 -11   0  130.99   38.50
  13  11   0  153.08   50.69
  13  11   0   74.49   20.00
 -14 -11   0   45.50   25.50
  14  11   0   41.60   17.20
  14  11   0   66.09   34.00
  13 -12   0   33.10   21.30
  12 -12   0  132.89   30.00
  11 -12   0   16.20   20.10
  10 -12   0   22.20   19.60
   9 -12   0   12.10   17.50
   8 -12   0   -3.00   16.20
   7 -12   0   26.30   17.50
   6 -12   0  125.19   25.00
   5 -12   0  439.16   42.70
   4 -12   0  192.68   24.80
   4 -12   0  227.38   28.80
   3 -12   0    1.40   15.80
   2 -12   0  327.07   34.90
   1 -12   0  752.32   52.19
   1 -12   0  823.42   49.60
  -1  12   0  777.22   51.19
   0 -12   0  207.78   23.50
   0 -12   0  216.78   28.70
   0  12   0  287.37   29.20
  -1 -12   0  798.62   51.19
  -1 -12   0  800.62   49.20
   1  12   0  808.62   47.10
   1  12   0  797.12   51.79
  -2 -12   0  258.77   29.70
  -2 -12   0  259.47   26.40
   2  12   0  284.97   23.40
   2  12   0  292.17   30.60
   2  12   0  281.57   41.70
  -3 -12   0   13.60   10.50
  -3 -12   0   14.10   14.10
   3  12   0    3.80   10.40
   3  12   0   18.80   10.40
   3  12   0   -5.40   14.80
  -4 -12   0  210.98   26.10
  -4 -12   0  189.68   25.00
   4  12   0  212.58   27.20
   4  12   0  217.38   25.70
   4  12   0  218.98   41.00
  -5 -12   0  432.56   37.10
  -5 -12   0  434.46   35.20
   5  12   0  569.24   68.09
   5  12   0  448.36   36.50
  -6 -12   0  119.39   21.70
  -6 -12   0  137.49   22.20
   6  12   0  140.69   38.90
   6  12   0  148.89   23.70
  -7 -12   0   44.10   16.60
  -7 -12   0   11.10   12.60
   7  12   0   43.00   27.40
   7  12   0   25.60   13.30
  -8 -12   0   -3.40   12.40
  -8 -12   0   14.00   13.70
   8  12   0   -5.90    7.40
   8  12   0   33.70   27.70
  -9 -12   0    8.40   13.50
  -9 -12   0   12.30   16.20
   9  12   0   16.00   11.40
   9  12   0    3.30   13.10
   9  12   0   20.70   21.20
 -10 -12   0   17.40   14.50
 -10 -12   0  -23.40   13.00
  10  12   0   47.40   30.20
  10  12   0   -9.30    9.50
  10  12   0    3.50   14.70
 -11 -12   0  -18.10   11.90
 -11 -12   0    8.90   15.10
  11  12   0   11.10   14.60
  11  12   0    6.40   25.80
  11  12   0    2.10   11.60
 -12 -12   0  107.59   26.80
 -12 -12   0  201.38   34.90
  12  12   0  141.39   23.80
  12  12   0  191.68   55.19
  12  12   0  170.88   33.50
 -13 -12   0   42.10   26.70
  13  12   0    9.20   14.50
  13  12   0   18.30   18.30
  13  12   0   47.90   37.90
  13 -13   0   79.99   25.70
  12 -13   0   15.30   19.50
  11 -13   0   62.99   25.90
  10 -13   0    4.00   18.50
   9 -13   0   15.10   20.30
   8 -13   0   19.10   19.20
   7 -13   0   20.20   15.50
   6 -13   0   13.40   12.90
   5 -13   0   81.79   20.40
   4 -13   0   11.70   13.20
   3 -13   0   12.00   13.20
   2 -13   0   36.80   18.70
  -2  13   0   11.70   13.40
   1 -13   0  302.87   34.10
   1 -13   0  256.07   27.50
  -1  13   0  247.08   30.00
   0 -13   0   26.70   16.90
   0 -13   0   -2.60    7.90
   0  13   0   18.80   11.80
  -1 -13   0  256.87   26.60
  -1 -13   0  271.17   32.10
   1  13   0  321.37   32.20
  -2 -13   0   47.80   13.00
  -2 -13   0   49.90   17.90
   2  13   0   38.30   11.20
   2  13   0   35.00   14.30
  -3 -13   0   22.00   11.20
  -3 -13   0   19.60   15.70
   3  13   0   -2.00    7.70
   3  13   0   10.80   14.00
   3  13   0   13.30   12.70
  -4 -13   0    0.40   12.80
  -4 -13   0    4.80   10.60
   4  13   0   -9.40    7.80
   4  13   0    5.40   11.10
   4  13   0   27.50   21.10
  -5 -13   0  136.39   22.20
  -5 -13   0  128.69   22.30
   5  13   0  126.49   22.30
   5  13   0   71.49   29.00
  -6 -13   0   18.00   15.10
  -6 -13   0   19.90   14.90
   6  13   0   46.70   16.10
   6  13   0   67.89   26.30
  -7 -13   0   -9.50   12.70
  -7 -13   0   -5.60   12.60
   7  13   0   11.20   14.10
   7  13   0   16.80   24.00
  -8 -13   0   -7.40   11.90
  -8 -13   0   -9.80   14.40
   8  13   0  -13.60   14.60
   8  13   0   -7.90   11.20
  -9 -13   0    4.00   13.30
  -9 -13   0   -6.60   14.20
   9  13   0   11.60   11.50
   9  13   0   16.40   15.40
   9  13   0   -2.20   22.70
 -10 -13   0  -15.80   13.20
 -10 -13   0   -9.40   13.30
  10  13   0    2.20   16.70
  10  13   0   10.70   27.70
  10  13   0    1.50   11.50
 -11 -13   0   82.69   25.40
 -11 -13   0   75.29   24.00
  11  13   0   75.89   18.40
  11  13   0   83.99   39.70
  11  13   0   56.79   22.90
 -12 -13   0    5.30   16.40
 -12 -13   0   -8.80   17.50
  12  13   0   -8.60   21.10
  12  13   0  -12.20   11.80
  12  13   0   15.50   15.00
 -13 -13   0   15.90   23.10
  13  13   0   42.50   35.00
  13  13   0   -0.30   14.10
  12 -14   0   30.40   22.70
  11 -14   0    9.60   19.50
  10 -14   0   12.90   21.80
   9 -14   0  -12.80   13.90
   8 -14   0   20.00   20.80
   7 -14   0   20.40   20.20
   6 -14   0   19.80   16.60
   5 -14   0   63.39   19.30
   4 -14   0  216.58   31.10
   3 -14   0   17.60   18.10
   2 -14   0  129.29   25.60
  -2  14   0  131.79   24.00
   1 -14   0   96.39   24.10
   1 -14   0  137.89   21.20
  -1  14   0  168.28   25.30
   0 -14   0    5.30    9.50
   0 -14   0    5.40   16.80
   0  14   0   18.80   14.10
  -1 -14   0  117.29   24.00
  -1 -14   0   99.89   17.20
   1  14   0  125.19   22.70
  -2 -14   0  135.79   20.50
  -2 -14   0  159.18   26.30
   2  14   0  145.59   19.20
   2  14   0  157.98   25.10
  -3 -14   0    5.40   10.30
  -3 -14   0    8.20   15.30
   3  14   0   -3.90    9.20
   3  14   0   11.30   12.20
  -4 -14   0  170.38   27.10
  -4 -14   0  278.07   30.00
   4  14   0  204.38   26.00
   4  14   0  178.78   27.00
   4  14   0  219.28   42.80
  -5 -14   0   63.09   18.90
  -5 -14   0   24.80   14.10
   5  14   0   91.59   28.10
   5  14   0   39.80   13.70
  -6 -14   0   47.60   17.10
  -6 -14   0   25.40   16.50
   6  14   0   19.40   15.70
   6  14   0   30.00   23.90
  -7 -14   0   60.79   20.80
  -7 -14   0   33.70   17.10
   7  14   0   55.39   26.80
   7  14   0   49.99   19.10
  -8 -14   0   60.99   20.70
  -8 -14   0   49.70   19.30
   8  14   0   68.19   33.80
   8  14   0   66.59   21.30
  -9 -14   0   -2.50   16.10
  -9 -14   0    1.50   16.20
   9  14   0   35.40   25.00
   9  14   0   -2.10   16.20
 -10 -14   0   -1.40   15.60
 -10 -14   0  -15.40   18.20
  10  14   0  -17.90   14.20
  10  14   0   -3.90   11.60
  10  14   0    4.90   19.80
 -11 -14   0   24.00   19.40
  11  14   0   56.59   31.90
  11  14   0   33.30   20.50
  11  14   0   31.60   15.70
  12  14   0   67.79   39.60
  12  14   0   35.20   16.60
  12  14   0   22.80   19.70
  11 -15   0   18.40   21.40
  10 -15   0   29.50   23.00
   9 -15   0   71.59   26.80
   8 -15   0   73.39   25.40
   7 -15   0   29.70   22.20
   6 -15   0   15.60   19.50
   5 -15   0   43.30   18.70
   4 -15   0    4.20   18.40
   3 -15   0  116.99   26.70
  -3  15   0   73.89   21.20
   2 -15   0  140.59   27.90
  -2  15   0  159.28   26.50
   1 -15   0   -4.90   13.30
  -1  15   0   21.40   11.80
   0 -15   0    4.20   17.70
   0 -15   0   15.70   12.00
   0  15   0   24.00   14.10
  -1 -15   0   -0.80   10.80
  -1 -15   0   -8.00   15.80
   1  15   0   33.60   15.90
  -2 -15   0  171.18   28.20
  -2 -15   0  192.08   24.20
   2  15   0  148.39   24.80
   2  15   0  143.89   19.70
  -3 -15   0  117.49   25.00
  -3 -15   0  106.79   18.60
   3  15   0   84.89   17.20
   3  15   0  101.49   20.80
  -4 -15   0   33.30   14.70
  -4 -15   0   18.00   17.70
   4  15   0   25.80   12.40
   4  15   0    4.10   12.10
  -5 -15   0   64.09   18.00
  -5 -15   0   51.99   19.90
   5  15   0   60.39   27.90
   5  15   0   50.19   16.10
  -6 -15   0   32.30   17.10
  -6 -15   0    1.70   16.10
   6  15   0    6.30   12.60
   6  15   0   16.10   22.50
  -7 -15   0    1.40   18.60
  -7 -15   0   37.20   18.80
   7  15   0   31.80   27.70
   7  15   0   42.70   18.30
  -8 -15   0   73.89   22.30
   8  15   0   71.29   20.70
   8  15   0  102.69   36.50
  -9 -15   0   79.39   23.40
   9  15   0   58.39   23.30
   9  15   0  135.09   43.70
 -10 -15   0   15.30   19.70
  10  15   0    1.60   23.20
  10  15   0   11.20   18.80
  10  15   0  -15.20   11.10
 -11 -15   0   23.80   22.50
  11  15   0   43.60   17.00
  11  15   0   79.39   40.80
  11  15   0   67.39   24.60
  11 -16   0   49.80   25.00
  10 -16   0    6.90   16.90
   9 -16   0   15.10   23.20
   8 -16   0   49.20   21.10
   7 -16   0   18.70   22.10
   6 -16   0    8.50   15.20
   5 -16   0   -0.70   18.90
   4 -16   0   21.80   21.00
  -4  16   0   -4.70   15.00
   3 -16   0   91.59   22.90
  -3  16   0  123.89   25.50
   2 -16   0   67.69   25.20
  -2  16   0   78.29   21.60
   1 -16   0   38.80   17.50
  -1  16   0   51.59   19.20
   0 -16   0   68.99   24.00
   0 -16   0   59.69   16.60
   0  16   0   56.99   18.70
  -1 -16   0   26.30   20.50
  -1 -16   0   80.39   21.00
   1  16   0   86.69   20.90
  -2 -16   0   56.49   22.80
   2  16   0   58.69   19.20
  -3 -16   0  136.49   27.90
   3  16   0  166.68   27.90
   3  16   0  178.88   26.10
  -4 -16   0   -7.00   16.90
   4  16   0   16.60   14.00
  -5 -16   0  -16.70   15.50
   5  16   0    8.80   13.70
  -6 -16   0  -23.40   15.00
   6  16   0  -10.60   17.20
   6  16   0  -22.00   13.50
  -7 -16   0   -5.90   17.00
   7  16   0   22.50   24.50
   7  16   0    8.60   13.20
  -8 -16   0   40.60   21.40
   8  16   0   98.89   26.00
   8  16   0   53.89   32.30
  -9 -16   0   -9.60   17.30
   9  16   0   23.80   22.30
   9  16   0   27.60   18.20
 -10 -16   0  -14.90   17.40
  10  16   0   19.20   18.80
  10  16   0   35.30   17.00
  10  16   0   46.00   34.00
  11  16   0   23.70   15.90
  11  16   0   32.50   19.80
  10 -17   0   -3.40   20.30
   9 -17   0    7.50   23.20
   8 -17   0  -11.30   15.80
   7 -17   0   53.69   26.30
   6 -17   0   11.70   17.40
   5 -17   0    1.80   20.80
  -5  17   0    8.90   16.80
   4 -17   0    6.80   20.70
  -4  17   0   -8.40   13.50
   3 -17   0    5.00   22.20
  -3  17   0  -16.40   13.60
   2 -17   0   44.40   24.70
  -2  17   0    6.90   13.90
   1 -17   0    5.30   20.80
  -1  17   0   41.70   18.50
   0 -17   0   -0.80   20.20
   0  17   0    0.60   13.70
  -1 -17   0   -0.50   19.50
   1  17   0   50.59   17.40
  -2 -17   0  -14.00   17.10
   2  17   0  -22.10   12.10
  -3 -17   0  -28.50   16.20
   3  17   0    1.30    9.40
  -4 -17   0   14.40   19.50
  -5 -17   0   42.20   21.20
  -6 -17   0  -32.10   16.60
  -7 -17   0   52.69   25.80
   7  17   0   99.09   35.00
  -8 -17   0  -29.00   17.70
   8  17   0   -4.40   14.40
  -9 -17   0  -12.50   19.60
   9  17   0   30.30   22.00
 -10 -17   0  -23.20   22.40
  10  17   0   37.70   28.60
  10  17   0   -5.00   13.00
   9 -18   0   17.60   23.30
   8 -18   0   20.90   23.40
   7 -18   0   -2.20   22.30
   6 -18   0  102.69   30.10
  -6  18   0   95.59   26.30
   5 -18   0   17.20   17.80
  -5  18   0  -31.40   13.80
   4 -18   0   21.10   24.30
  -4  18   0   27.20   18.90
   3 -18   0  -15.00   21.20
  -3  18   0   15.70   17.20
   2 -18   0    7.80   17.70
  -2  18   0   25.50   17.50
   1 -18   0  -14.30   21.20
  -1  18   0   10.60   17.50
   0 -18   0   94.69   29.50
   0  18   0   87.39   22.70
  -1 -18   0   -9.00   21.60
   1  18   0   15.00   16.40
  -2 -18   0   -7.60   20.70
   2  18   0   19.00   15.10
  -3 -18   0   -2.80   20.70
   3  18   0   29.80   18.20
  -4 -18   0   -3.00   21.30
  -5 -18   0  -23.50   19.40
  -6 -18   0  108.19   29.30
  -7 -18   0  -17.40   23.30
  -8 -18   0  -25.20   20.00
  -9 -18   0   -4.00   21.70
   8 -19   0   41.30   26.90
   7 -19   0   38.80   21.50
  -7  19   0   24.30   21.00
   6 -19   0   20.40   26.10
  -6  19   0   45.30   20.90
   5 -19   0   13.60   25.60
  -5  19   0   -0.70   17.50
   4 -19   0   38.40   25.70
  -4  19   0   32.60   19.10
   3 -19   0  -25.40   20.50
  -3  19   0  -12.50   14.70
   2 -19   0  -20.40   22.80
  -2  19   0    6.80   16.70
   1 -19   0  -10.20   22.50
  -1  19   0   18.40   17.30
   0 -19   0   -7.80   23.10
   0  19   0   22.60   16.80
  -1 -19   0   21.00   25.70
   1  19   0   30.70   18.50
  -2 -19   0  -26.10   20.80
   2  19   0   -5.00   11.50
  -3 -19   0  -10.10   21.90
   3  19   0   -2.40   13.90
  -4 -19   0   -9.10   25.80
  -5 -19   0   -4.10   22.40
  -6 -19   0    6.20   26.50
  -7 -19   0  -35.40   19.70
   6 -20   0   15.30   25.10
  -6  20   0  -13.10   16.30
   5 -20   0    4.80   25.60
  -5  20   0   25.20   18.80
   4 -20   0    9.80   23.40
  -4  20   0  -15.40   15.40
   3 -20   0   -0.40   25.60
  -3  20   0    8.20   17.10
   2 -20   0  -10.60   23.60
  -2  20   0   -6.50   14.20
   1 -20   0   53.49   29.00
  -1  20   0   64.09   22.40
   0 -20   0    6.50   26.30
   0  20   0   10.90   17.40
  -1 -20   0   43.80   28.70
   1  20   0   40.60   20.20
  -2 -20   0  -22.20   23.70
   2  20   0   20.90   18.20
  -3 -20   0   -4.40   24.70
   3  20   0   19.10   14.40
  -4 -20   0  -18.00   22.50
  -5 -20   0  -39.70   24.70
  -6 -20   0  -24.60   22.00
   4 -21   0   -3.10   24.80
   3 -21   0   -3.40   25.90
  -3  21   0   -6.00   16.40
   2 -21   0  -26.20   25.30
  -2  21   0   -7.20   16.00
   1 -21   0   11.20   27.30
  -1  21   0   15.30   17.60
   0 -21   0  -45.00   21.60
   0  21   0   -0.30   16.90
  -1 -21   0   -2.90   25.80
   1  21   0   39.60   20.30
  -2 -21   0  -11.80   24.90
   2  21   0   10.00   17.20
  -3 -21   0  -22.20   25.20
  -4 -21   0  -61.79   24.90
  -4 -21   1  -13.80   23.70
  -3 -21   1  -15.40   25.60
   2  21  -1   35.10   18.80
  -2 -21   1   -5.00   25.10
   1  21  -1    4.70   16.80
  -1 -21   1  -14.70   25.00
   0  21  -1   10.70   17.50
   0 -21   1    2.50   25.30
  -1  21  -1   -1.50   19.10
   1 -21   1  -15.30   25.40
  -2  21  -1   29.90   20.50
   2 -21   1   -7.30   27.50
  -3  21  -1    7.30   18.30
   3 -21   1  -16.50   24.80
   4 -21   1  -15.30   23.70
  -6 -20   1   -3.40   24.90
  -5 -20   1  -29.60   22.00
  -4 -20   1   17.70   26.10
  -3 -20   1   -4.30   24.90
   2  20  -1    7.30   16.50
  -2 -20   1  -28.00   23.30
   1  20  -1   33.30   19.30
  -1 -20   1    3.60   26.10
   0  20  -1   12.30   18.30
   0 -20   1  -27.60   23.80
  -1  20  -1   27.00   19.00
   1 -20   1   -3.80   25.00
  -2  20  -1    7.40   16.90
   2 -20   1  -40.50   23.60
  -3  20  -1   24.40   18.20
   3 -20   1   29.80   27.40
  -4  20  -1   24.00   18.30
   4 -20   1   -0.90   24.70
  -5  20  -1    8.10   16.90
   5 -20   1   33.40   22.40
  -6  20  -1   -0.40   19.40
   6 -20   1   39.90   28.80
  -7 -19   1  -46.60   19.50
  -6 -19   1  -34.00   19.30
  -5 -19   1  -39.60   18.70
  -4 -19   1   27.10   24.30
  -3 -19   1  -40.80   19.20
   2  19  -1  108.49   24.60
  -2 -19   1   27.30   26.30
   1  19  -1   19.20   15.70
  -1 -19   1  -13.70   22.80
   0  19  -1   15.90   17.00
   0 -19   1   11.80   24.90
  -1  19  -1   22.40   16.90
   1 -19   1   -5.80   24.20
  -2  19  -1   93.09   24.20
   2 -19   1   46.60   27.90
  -3  19  -1    7.10   17.90
   3 -19   1   10.40   24.20
  -4  19  -1   55.19   20.90
   4 -19   1   11.20   24.00
  -5  19  -1  -14.60   15.70
   5 -19   1   12.60   24.30
  -6  19  -1  -21.50   13.60
   6 -19   1  -27.60   21.40
  -7  19  -1   -9.40   18.70
   7 -19   1   -8.60   22.10
  -9 -18   1  -49.30   18.40
  -8 -18   1   21.60   23.70
  -7 -18   1  -23.30   20.10
  -6 -18   1    1.80   21.10
  -5 -18   1  -15.70   19.60
  -4 -18   1  -12.60   20.00
   3  18  -1    5.90   13.10
  -3 -18   1  -28.30   19.20
   2  18  -1   16.70   15.70
  -2 -18   1   34.60   19.60
   1  18  -1   45.00   18.70
  -1 -18   1    1.40   21.30
   0  18  -1   59.79   21.00
   0 -18   1   14.60   24.10
  -1  18  -1   25.30   17.20
   1 -18   1    6.40   23.70
  -2  18  -1   37.40   19.20
   2 -18   1   37.70   24.90
  -3  18  -1   -9.70   13.70
   3 -18   1    6.40   23.00
  -4  18  -1   -1.60   15.30
   4 -18   1  -12.40   20.80
  -5  18  -1    2.40   15.70
   5 -18   1   22.60   19.60
  -6  18  -1   12.60   17.60
   6 -18   1    6.30   22.60
  -7  18  -1   12.50   19.30
   7 -18   1  -11.60   22.90
   8 -18   1   32.30   25.60
   9 -18   1   49.99   25.90
  10  17  -1   33.60   17.90
  10  17  -1    6.70   20.80
  10  17  -1   66.99   33.40
 -10 -17   1  -16.30   19.20
   9  17  -1   38.30   23.10
   9  17  -1   10.80   19.80
  -9 -17   1    2.00   21.40
   8  17  -1   15.30   18.20
  -8 -17   1   17.40   21.80
   7  17  -1   18.10   17.00
  -7 -17   1   44.20   23.00
   6  17  -1   64.09   23.70
  -6 -17   1  -12.40   18.60
  -5 -17   1    3.90   19.60
  -4 -17   1  -19.70   17.70
   3  17  -1    6.40   13.80
  -3 -17   1   24.90   20.40
   2  17  -1   11.00   14.10
  -2 -17   1    4.00   19.80
   1  17  -1    1.30   13.30
  -1 -17   1    8.40   20.60
   0  17  -1   11.00   14.30
   0 -17   1    0.00   21.30
  -1  17  -1   22.30   15.90
   1 -17   1  -14.40   20.00
  -2  17  -1  -20.90   12.60
   2 -17   1    0.70   15.30
  -3  17  -1   34.20   17.90
   3 -17   1   63.69   26.60
  -4  17  -1   18.70   18.10
   4 -17   1   26.80   17.90
  -5  17  -1   64.09   21.40
   5 -17   1   19.20   22.80
   6 -17   1   21.60   19.90
   7 -17   1   17.00   24.60
   8 -17   1   15.30   23.20
   9 -17   1   21.90   24.00
  10 -17   1   19.80   22.90
  11  16  -1   45.10   17.50
 -11 -16   1   -2.20   23.10
  10  16  -1   85.99   37.20
  10  16  -1   27.70   22.10
  10  16  -1   -5.30   12.80
 -10 -16   1  -46.40   16.60
   9  16  -1   35.60   19.50
   9  16  -1   34.80   28.50
  -9 -16   1    3.80   18.40
   8  16  -1   60.09   28.20
   8  16  -1   51.09   19.60
  -8 -16   1   47.20   22.50
   7  16  -1   27.70   26.20
   7  16  -1    3.10   16.30
  -7 -16   1   -7.70   17.90
   6  16  -1   28.00   17.50
  -6 -16   1    1.50   17.40
   5  16  -1   66.59   20.00
  -5 -16   1   64.99   22.70
   4  16  -1   58.39   17.50
  -4 -16   1   21.40   15.70
   3  16  -1   53.39   17.90
   3  16  -1   33.10   14.40
  -3 -16   1   33.90   16.50
   2  16  -1   58.09   16.10
  -2 -16   1   27.80   20.80
   1  16  -1   74.49   19.70
  -1 -16   1   53.09   22.40
   0  16  -1   10.40   11.50
   0 -16   1   16.80   16.40
  -1  16  -1   80.29   21.40
   1 -16   1   92.29   26.90
  -2  16  -1   57.59   18.40
   2 -16   1    6.40   20.40
  -3  16  -1   19.40   16.10
   3 -16   1    2.00   15.50
  -4  16  -1   44.60   18.00
   4 -16   1   11.10   20.90
   5 -16   1   43.20   22.90
   6 -16   1   19.70   21.70
   7 -16   1   63.39   26.20
   8 -16   1   50.39   25.10
   9 -16   1   -3.60   21.40
  10 -16   1   20.00   23.10
  11 -16   1   59.49   26.70
  11  15  -1   10.70   14.50
  11  15  -1   43.90   33.30
  11  15  -1  -12.30   16.90
 -11 -15   1   -5.80   17.90
  10  15  -1    5.40   17.40
  10  15  -1   50.29   32.90
  10  15  -1   16.80   13.60
 -10 -15   1    8.80   18.60
   9  15  -1   18.80   13.40
   9  15  -1    3.40   18.40
   9  15  -1   17.80   16.50
  -9 -15   1   12.10   18.40
   8  15  -1   34.00   19.40
   8  15  -1   11.80   25.40
  -8 -15   1   15.00   18.10
   7  15  -1   12.50   14.30
   7  15  -1   35.30   27.10
  -7 -15   1  -15.30   14.50
   6  15  -1  159.08   26.50
   6  15  -1  120.19   37.40
  -6 -15   1   95.19   24.40
   5  15  -1   44.60   16.10
  -5 -15   1   62.89   20.80
   4  15  -1   15.70   11.90
  -4 -15   1   -0.90   12.70
  -4 -15   1  -28.10   13.50
   3  15  -1  108.59   19.00
   3  15  -1  141.49   25.00
  -3 -15   1  122.09   19.60
  -3 -15   1  145.19   26.90
   2  15  -1   18.60   13.50
   2  15  -1    5.20    8.60
  -2 -15   1    7.00   10.10
  -2 -15   1    2.00   17.10
   1  15  -1  104.29   21.80
  -1 -15   1  101.69   17.70
  -1 -15   1   80.89   23.50
   0  15  -1  339.47   35.60
   0 -15   1  255.37   33.40
   0 -15   1  264.27   28.80
  -1  15  -1   66.69   19.10
   1 -15   1   65.39   22.60
  -2  15  -1   -6.90   12.80
   2 -15   1   -1.30   18.90
  -3  15  -1  163.98   26.30
   3 -15   1   82.39   25.00
  -4  15  -1    1.50   13.80
   4 -15   1    6.90   18.00
   5 -15   1   30.00   17.70
   6 -15   1  143.89   30.40
   7 -15   1  -16.70   19.40
   8 -15   1    9.80   20.20
   9 -15   1   -1.40   21.70
  10 -15   1  -13.60   19.50
  11 -15   1    7.90   17.00
  12  14  -1   73.59   36.50
  12  14  -1   -1.60   13.70
  12  14  -1   -4.00   12.90
 -12 -14   1   13.80   22.20
  11  14  -1   17.30   19.70
  11  14  -1   32.20   15.80
  11  14  -1   30.30   31.90
 -11 -14   1   39.30   20.80
  10  14  -1   44.20   15.90
  10  14  -1   47.00   33.20
  10  14  -1   57.49   23.50
 -10 -14   1   63.79   23.90
   9  14  -1   -3.90   10.70
   9  14  -1   -5.30   14.60
   9  14  -1   11.60   27.60
  -9 -14   1   -6.40   16.40
  -9 -14   1  -23.30   16.70
   8  14  -1   43.00   18.10
   8  14  -1   51.19   26.60
  -8 -14   1   30.30   18.10
  -8 -14   1   64.59   19.20
   7  14  -1  122.09   38.90
   7  14  -1   74.29   20.70
  -7 -14   1   90.79   21.70
  -7 -14   1   50.79   19.30
   6  14  -1   15.50   12.80
   6  14  -1   40.10   27.50
  -6 -14   1   19.20   16.30
  -6 -14   1   37.90   16.60
   5  14  -1   87.09   19.70
   5  14  -1   82.99   31.20
  -5 -14   1   81.19   18.80
  -5 -14   1   67.99   20.20
   4  14  -1  195.98   25.20
  -4 -14   1  163.38   23.30
  -4 -14   1  179.78   27.20
   3  14  -1   37.00   13.00
   3  14  -1   62.69   14.90
  -3 -14   1   22.20   17.20
  -3 -14   1   31.60   11.90
   2  14  -1  167.58   24.00
   2  14  -1  156.98   20.40
  -2 -14   1  116.49   24.50
  -2 -14   1  137.09   19.50
   1  14  -1  114.89   20.40
  -1 -14   1   98.19   16.70
  -1 -14   1  120.79   22.00
   0  14  -1  117.99   21.50
   0 -14   1  121.79   18.10
   0 -14   1   64.19   19.00
  -1  14  -1  159.88   24.30
   1 -14   1   82.59   20.40
  -2  14  -1  164.78   24.80
   2 -14   1  121.19   23.70
  -3  14  -1   19.80   14.30
   3 -14   1   46.00   17.50
   4 -14   1  196.38   29.60
   5 -14   1    9.80   18.60
   6 -14   1   28.20   21.50
   7 -14   1   46.10   21.60
   8 -14   1   26.40   21.00
   9 -14   1    2.40   19.40
  10 -14   1   60.69   25.70
  11 -14   1   57.39   24.90
  12 -14   1   45.00   22.60
  13  13  -1   15.50   21.30
  13  13  -1   10.80   15.40
  12  13  -1   69.59   18.50
  12  13  -1   78.29   24.90
  12  13  -1  113.69   44.30
 -12 -13   1   41.30   19.50
 -12 -13   1   62.49   33.00
  11  13  -1    7.60   16.20
  11  13  -1   64.19   34.30
  11  13  -1   21.30   13.50
 -11 -13   1   -2.80   16.40
 -11 -13   1   15.40   19.30
  10  13  -1   21.50   17.80
  10  13  -1   -6.30   11.10
  10  13  -1   39.20   25.60
 -10 -13   1   34.80   18.90
 -10 -13   1   39.30   18.70
   9  13  -1   65.89   17.80
   9  13  -1   81.19   35.80
   9  13  -1   99.99   24.90
  -9 -13   1   74.89   22.40
  -9 -13   1  111.49   23.20
   8  13  -1  105.19   24.60
   8  13  -1  105.69   39.30
  -8 -13   1  154.48   25.40
  -8 -13   1  128.79   25.30
   7  13  -1   40.40   24.30
   7  13  -1   23.80   14.70
  -7 -13   1   17.90   14.90
  -7 -13   1   21.60   13.70
   6  13  -1   55.69   17.90
   6  13  -1   48.00   23.80
  -6 -13   1   56.89   16.40
  -6 -13   1   55.39   18.20
   5  13  -1   23.80   21.10
   5  13  -1   15.70   12.10
  -5 -13   1   16.90   14.80
  -5 -13   1   15.80   11.60
   4  13  -1    3.90    9.50
   4  13  -1   14.20   15.30
  -4 -13   1   15.90   11.70
  -4 -13   1   22.60   14.90
   3  13  -1  112.19   17.50
   3  13  -1   72.79   17.40
  -3 -13   1  140.99   18.90
  -3 -13   1   89.99   19.00
   2  13  -1  195.68   22.30
   2  13  -1  173.08   25.10
  -2 -13   1  174.48   26.30
  -2 -13   1  154.38   19.90
   1  13  -1   22.10   12.00
  -1 -13   1   34.40   17.60
  -1 -13   1   38.20   10.60
   0  13  -1   97.09   19.60
   0 -13   1   89.79   21.20
   0 -13   1   59.99   13.30
  -1  13  -1   34.20   13.80
   1 -13   1   33.30   14.80
  -2  13  -1  186.68   25.70
   2 -13   1  159.28   27.00
   3 -13   1  140.89   26.90
   4 -13   1   12.30   17.70
   5 -13   1   56.89   21.00
   6 -13   1   16.60   15.10
   7 -13   1    9.60   17.10
   8 -13   1   80.99   23.80
   9 -13   1   62.89   23.90
  10 -13   1   23.60   20.90
  11 -13   1   45.90   20.30
  12 -13   1   29.70   22.30
  13 -13   1   47.40   21.30
  13  12  -1   49.60   24.10
  13  12  -1   63.59   18.30
  13  12  -1   74.89   40.80
 -13 -12   1   35.20   19.60
 -13 -12   1   63.89   27.40
  12  12  -1   -3.60   15.00
  12  12  -1   17.20   14.50
  12  12  -1   40.20   33.50
 -12 -12   1    7.80   17.70
 -12 -12   1    4.60   18.90
  11  12  -1   16.50   13.60
  11  12  -1   24.80   19.50
  11  12  -1   -0.40   20.50
 -11 -12   1   31.20   21.50
 -11 -12   1   -1.90   15.20
  10  12  -1  101.29   22.50
  10  12  -1   97.49   37.30
  10  12  -1  101.19   19.90
 -10 -12   1   97.39   24.10
 -10 -12   1  105.29   24.20
   9  12  -1   43.50   14.60
   9  12  -1   41.80   19.50
   9  12  -1   62.59   29.60
  -9 -12   1   52.29   18.90
  -9 -12   1   40.10   19.30
   8  12  -1   57.69   28.10
   8  12  -1   47.20   17.70
  -8 -12   1   50.99   17.00
  -8 -12   1   56.89   17.80
   7  12  -1   98.39   21.00
   7  12  -1  122.89   38.70
  -7 -12   1  119.79   21.80
  -7 -12   1  137.69   24.10
   6  12  -1   70.79   29.50
   6  12  -1   60.99   17.90
  -6 -12   1   72.39   18.30
  -6 -12   1   49.99   15.80
   5  12  -1   39.40   14.50
   5  12  -1   36.80   24.00
  -5 -12   1   31.60   13.70
  -5 -12   1   52.89   16.30
   4  12  -1  269.97   28.70
   4  12  -1  362.36   51.99
  -4 -12   1  218.78   25.80
  -4 -12   1  260.17   30.00
   3  12  -1  280.97   28.00
   3  12  -1  247.48   29.00
   3  12  -1  289.77   45.30
  -3 -12   1  259.27   26.50
  -3 -12   1  291.97   31.60
   2  12  -1  214.98   27.00
   2  12  -1  261.97   25.40
  -2 -12   1  311.57   31.70
  -2 -12   1  274.37   23.10
   1  12  -1  165.38   22.50
   1  12  -1  132.19   16.30
  -1 -12   1   99.09   15.40
  -1 -12   1  111.19   22.00
   0  12  -1   -4.20    9.00
   0 -12   1   -2.40    6.60
   0 -12   1   13.60   15.10
  -1  12  -1  131.69   20.90
   1 -12   1  128.49   17.90
   1 -12   1  141.99   23.70
  -2  12  -1  310.47   32.20
   2 -12   1  260.67   32.30
   3 -12   1  241.68   30.20
   4 -12   1  241.18   32.40
   4 -12   1  312.47   29.60
   5 -12   1   25.90   23.80
   5 -12   1    2.80   12.80
   6 -12   1    9.90   12.80
   7 -12   1  123.39   26.50
   8 -12   1   38.10   20.70
   9 -12   1   36.00   20.50
  10 -12   1   78.59   22.00
  11 -12   1    6.30   19.70
  12 -12   1   12.60   19.50
  13 -12   1   96.59   27.20
  14  11  -1   17.40   15.10
  14  11  -1   63.29   35.60
 -14 -11   1    8.20   21.60
  13  11  -1   17.50   31.70
  13  11  -1   19.70   15.20
  13  11  -1   31.70   19.90
 -13 -11   1    9.20   16.60
 -13 -11   1    4.70   18.60
  12  11  -1   58.09   17.00
  12  11  -1  102.29   26.60
  12  11  -1  123.49   43.80
 -12 -11   1   79.59   25.80
 -12 -11   1  113.69   24.00
  11  11  -1   16.70   12.70
  11  11  -1   24.10   18.80
  11  11  -1   36.20   32.20
 -11 -11   1   26.20   18.90
 -11 -11   1   20.20   16.60
  10  11  -1   40.00   13.60
  10  11  -1   74.39   36.00
  10  11  -1   40.30   16.40
 -10 -11   1   44.90   19.80
 -10 -11   1   52.49   17.60
   9  11  -1   25.40   29.00
   9  11  -1   23.20   12.30
   9  11  -1   30.50   17.70
  -9 -11   1   21.70   14.50
  -9 -11   1   29.10   16.80
   8  11  -1   30.40   16.10
   8  11  -1   67.29   33.10
  -8 -11   1   26.50   13.60
  -8 -11   1   37.90   15.30
   7  11  -1   43.30   15.50
   7  11  -1   50.59   24.50
  -7 -11   1   38.90   14.20
  -7 -11   1   45.90   14.10
   6  11  -1   76.19   27.80
   6  11  -1   69.79   17.80
  -6 -11   1   78.89   16.90
  -6 -11   1   86.49   18.00
   5  11  -1  168.88   36.60
   5  11  -1  132.79   22.40
  -5 -11   1  159.48   23.00
  -5 -11   1  212.18   25.30
   4  11  -1  107.99   31.20
   4  11  -1   93.79   17.50
  -4 -11   1   69.19   16.90
  -4 -11   1   68.39   15.20
   3  11  -1  123.39   19.60
   3  11  -1  172.98   34.90
   3  11  -1   97.09   16.60
  -3 -11   1   77.09   14.90
  -3 -11   1  124.49   20.10
   2  11  -1  114.89   18.10
   2  11  -1   77.69   13.70
  -2 -11   1  111.79   19.60
  -2 -11   1   86.89   14.40
   1  11  -1  354.36   30.30
   1  11  -1  443.26   28.60
  -1 -11   1  416.06   31.20
  -1 -11   1  390.46   27.70
   0  11  -1   83.79   16.20
   0 -11   1   55.99   11.70
   0 -11   1   57.59   16.50
  -1  11  -1  432.06   32.30
   1 -11   1  403.26   30.00
   1 -11   1  445.46   35.00
   2 -11   1   96.39   20.50
   3 -11   1  103.09   19.70
   4 -11   1   92.29   21.80
   4 -11   1   79.29   19.70
   5 -11   1  140.09   22.60
   5 -11   1  175.18   26.90
   6 -11   1   55.19   20.10
   7 -11   1   45.30   19.20
   8 -11   1   12.30   13.60
   9 -11   1    7.60   13.30
  10 -11   1   40.70   20.40
  11 -11   1   29.40   20.90
  12 -11   1   89.49   26.30
  13 -11   1   56.39   23.60
  14 -11   1   32.00   21.00
  14  10  -1    3.70   13.50
  14  10  -1   53.79   37.00
 -14 -10   1   30.30   19.40
 -14 -10   1    0.90   20.10
  13  10  -1   18.30   14.00
  13  10  -1  107.19   42.50
 -13 -10   1   33.10   21.30
 -13 -10   1   24.00   17.40
  12  10  -1    1.90   11.60
  12  10  -1   -7.60   16.40
 -12 -10   1    9.00   17.40
 -12 -10   1   -2.60   14.70
  11  10  -1  207.88   51.09
  11  10  -1  115.49   19.70
 -11 -10   1  127.49   25.30
 -11 -10   1  124.79   27.10
  10  10  -1   12.40   11.40
  10  10  -1   -7.10   21.70
 -10 -10   1   -2.90   12.30
 -10 -10   1   -2.60   14.20
   9  10  -1   39.90   24.70
   9  10  -1   19.50   10.60
  -9 -10   1   19.30   13.00
  -9 -10   1   35.60   17.40
   8  10  -1   28.40   14.30
   8  10  -1   85.19   32.40
   8  10  -1   14.70    9.60
  -8 -10   1   30.90   13.60
  -8 -10   1   36.70   14.10
   7  10  -1   45.20   27.80
   7  10  -1    7.50   10.80
  -7 -10   1   21.70   11.80
  -7 -10   1   40.10   14.00
   6  10  -1  462.85   37.40
   6  10  -1  547.95   67.59
  -6 -10   1  496.65   37.50
  -6 -10   1  465.75   35.40
   5  10  -1  335.07   50.99
   5  10  -1  364.66   34.60
  -5 -10   1  321.07   30.60
  -5 -10   1  285.37   29.30
   4  10  -1  207.78   37.80
   4  10  -1  194.08   24.30
  -4 -10   1  213.48   24.10
  -4 -10   1  238.78   25.40
   3  10  -1   22.50    9.50
   3  10  -1   32.80   17.90
   3  10  -1   21.20    9.80
  -3 -10   1   52.99   12.00
  -3 -10   1   33.10   11.20
   2  10  -1  336.77   26.20
   2  10  -1  384.16   37.20
   2  10  -1  352.66   25.60
  -2 -10   1  276.47   23.80
  -2 -10   1  340.37   27.70
   1  10  -1  492.25   34.10
   1  10  -1  501.85   32.20
  -1 -10   1  470.25   31.80
  -1 -10   1  580.14   37.00
   0  10  -1 1175.38   64.29
   0 -10   1 1128.49   61.39
   0 -10   1 1047.60   64.19
  -1  10  -1  596.74   37.60
   1 -10   1  516.55   34.60
   1 -10   1  540.55   38.30
   2 -10   1  308.77   26.30
   3 -10   1   47.20   14.20
   4 -10   1  201.28   25.10
   4 -10   1  168.58   23.20
   5 -10   1  349.67   36.00
   6 -10   1  513.05   36.90
   6 -10   1  502.35   41.20
   7 -10   1   32.80   15.50
   7 -10   1   47.40   18.60
   8 -10   1   17.40   16.50
   9 -10   1   45.90   19.80
  10 -10   1    7.90   17.10
  11 -10   1  149.39   29.40
  12 -10   1   33.90   21.10
  13 -10   1   39.90   21.20
  14 -10   1   75.89   25.00
  14   9  -1    2.00   13.80
  14   9  -1   32.50   26.90
 -14  -9   1   -8.10   18.80
 -14  -9   1   34.70   24.60
  13   9  -1   68.89   17.90
  13   9  -1  106.59   40.10
 -13  -9   1   76.99   24.70
 -13  -9   1  135.19   31.80
  12   9  -1  150.48   43.10
  12   9  -1  149.99   22.80
 -12  -9   1  145.79   26.90
 -12  -9   1  129.59   28.80
  11   9  -1   86.09   35.60
  11   9  -1   64.69   16.40
 -11  -9   1   58.69   23.00
 -11  -9   1   99.49   21.50
  10   9  -1  295.27   56.79
  10   9  -1  300.77   30.10
 -10  -9   1  334.87   39.80
 -10  -9   1  308.67   34.30
   9   9  -1   19.00   10.50
   9   9  -1   16.30   18.90
  -9  -9   1    2.40   11.10
  -9  -9   1   18.60   14.40
   8   9  -1  112.49   18.00
   8   9  -1  113.09   33.40
  -8  -9   1  156.18   24.50
  -8  -9   1  130.59   21.00
   7   9  -1   41.10   24.60
  -7  -9   1   65.69   15.70
  -7  -9   1   45.20   14.20
   6   9  -1  509.55   39.90
   6   9  -1  557.24   66.69
  -6  -9   1  541.05   38.80
  -6  -9   1  501.35   36.20
   5   9  -1  227.78   26.80
   5   9  -1  244.08   41.90
  -5  -9   1  189.38   23.30
  -5  -9   1  271.77   25.30
   4   9  -1 1036.70   61.59
   4   9  -1  935.71   73.69
  -4  -9   1 1009.60   58.39
  -4  -9   1 1085.29   60.09
   3   9  -1  425.66   30.60
   3   9  -1  420.16   30.60
   3   9  -1  454.45   42.40
  -3  -9   1  414.96   30.00
  -3  -9   1  371.66   28.60
   2   9  -1    9.70    6.80
   2   9  -1   -2.00    5.50
   2   9  -1   -1.40   12.30
  -2  -9   1   28.90   11.70
  -2  -9   1   10.30    6.90
   1   9  -1  228.38   18.60
   1   9  -1  285.37   25.60
  -1  -9   1  248.98   23.60
  -1  -9   1  228.08   18.40
   0   9  -1   12.50    7.20
   0  -9   1   28.40   11.80
   0  -9   1    3.10    5.90
  -1   9  -1  229.28   23.50
   1  -9   1  213.28   23.10
   1  -9   1  232.18   18.80
   2  -9   1    0.60   11.20
   3  -9   1  427.66   31.60
   4  -9   1  931.51   58.99
   4  -9   1 1001.10   57.49
   5  -9   1  215.48   24.70
   5  -9   1  252.07   28.50
   6  -9   1  454.65   35.30
   6  -9   1  576.74   39.20
   7  -9   1   26.10   17.40
   7  -9   1   80.99   18.20
   8  -9   1  143.39   22.60
   8  -9   1  127.19   22.20
   9  -9   1   14.10   13.20
  10  -9   1  243.68   33.00
  11  -9   1   89.09   25.10
  12  -9   1  134.39   28.70
  13  -9   1   58.99   23.40
  14  -9   1   27.00   18.80
  15   8  -1    9.40   13.60
  15   8  -1   48.80   32.10
 -15  -8   1   16.90   24.10
  14   8  -1   60.19   16.80
  14   8  -1   69.59   37.40
 -14  -8   1   36.10   25.00
 -14  -8   1   56.59   20.40
  13   8  -1    6.90   11.90
  13   8  -1   21.60   28.80
 -13  -8   1   36.00   19.30
  12   8  -1   38.10   13.70
  12   8  -1   63.89   31.50
 -12  -8   1   50.89   19.20
  11   8  -1  128.39   42.20
  11   8  -1   99.09   18.30
 -11  -8   1  132.79   23.50
  10   8  -1   47.70   25.60
  10   8  -1   36.10   12.40
 -10  -8   1   46.00   15.30
   9   8  -1   69.39   14.90
   9   8  -1  110.19   37.30
  -9  -8   1  136.09   21.00
   8   8  -1  545.45   70.29
   8   8  -1  552.44   36.40
  -8  -8   1  540.35   41.40
  -8  -8   1  488.15   37.40
   7   8  -1   47.10   11.30
   7   8  -1   52.49   25.70
  -7  -8   1   81.29   16.40
  -7  -8   1   59.39   15.50
   6   8  -1  419.26   55.49
  -6  -8   1  352.76   27.80
  -6  -8   1  344.07   28.70
   5   8  -1  221.28   26.20
   5   8  -1  260.17   43.00
  -5  -8   1  263.17   25.30
  -5  -8   1  273.67   23.00
   4   8  -1  340.77   45.20
   4   8  -1  222.98   25.70
  -4  -8   1  270.37   22.80
  -4  -8   1  291.97   21.90
   3   8  -1  499.35   44.80
   3   8  -1  522.25   36.20
   3   8  -1  562.64   36.30
  -3  -8   1  562.64   35.20
  -3  -8   1  599.54   35.80
   2   8  -1  998.60   69.59
   2   8  -1 1077.39   60.99
   2   8  -1 1047.20   60.39
  -2  -8   1 1163.88   60.19
  -2  -8   1 1156.38   61.09
   1   8  -1    7.80    7.80
   1   8  -1    5.20    5.70
  -1  -8   1    2.00    6.70
  -1  -8   1   19.10    6.30
   0   8  -1 1065.09   55.79
   0   8  -1 1022.90   57.69
   0  -8   1 1012.10   55.49
   0  -8   1 1047.20   58.29
   1  -8   1   10.50   10.20
   1  -8   1    4.00    5.20
   1  -8   1    4.50    4.90
   2  -8   1 1003.10   54.39
   2  -8   1 1040.20   58.59
   3  -8   1  492.15   34.70
   4  -8   1  255.77   23.00
   4  -8   1  272.07   26.70
   5  -8   1  218.28   22.20
   5  -8   1  259.27   28.20
   6  -8   1  324.37   34.00
   6  -8   1  334.77   28.50
   7  -8   1   70.69   18.10
   7  -8   1   33.50   17.10
   8  -8   1  494.45   41.80
   8  -8   1  564.04   40.80
   9  -8   1  128.59   23.40
   9  -8   1  111.29   23.50
  10  -8   1   43.60   19.70
  11  -8   1  101.99   25.20
  12  -8   1   38.00   20.70
  13  -8   1   44.70   21.40
  14  -8   1   41.70   19.60
  15  -8   1   49.70   21.20
  15   7  -1   64.89   30.10
  15   7  -1   28.00   14.00
 -15  -7   1   11.70   16.00
  14   7  -1   53.99   15.90
  14   7  -1  110.99   39.60
 -14  -7   1   71.79   20.90
  13   7  -1  113.89   40.60
  13   7  -1   92.19   18.30
 -13  -7   1   95.39   22.40
  12   7  -1   88.89   33.70
  12   7  -1  111.09   19.00
 -12  -7   1  167.68   26.80
  11   7  -1  169.88   46.20
  11   7  -1   68.89   15.50
 -11  -7   1   77.69   19.00
  10   7  -1   91.99   34.40
  10   7  -1   92.19   15.90
 -10  -7   1   88.69   18.90
   9   7  -1  114.79   36.10
   9   7  -1   84.49   14.80
  -9  -7   1  107.69   19.80
   8   7  -1  127.09   34.60
   8   7  -1  166.28   19.60
  -8  -7   1  202.78   24.00
   7   7  -1  286.97   49.00
   7   7  -1  321.17   23.90
  -7  -7   1  241.98   26.60
   6   7  -1  114.19   31.80
  -6  -7   1  143.69   19.70
  -6  -7   1  165.98   19.40
   5   7  -1   41.90   21.50
  -5  -7   1   43.40   11.00
  -5  -7   1   73.59   13.00
   4   7  -1  208.28   22.50
   4   7  -1  233.58   35.30
  -4  -7   1  192.48   19.60
  -4  -7   1  160.38   18.80
   3   7  -1 1567.74   97.49
   3   7  -1 1650.43   86.99
  -3  -7   1 1700.13   84.99
  -3  -7   1 1536.75   84.19
   2   7  -1  423.16   28.50
   2   7  -1  426.46   28.50
   2   7  -1  448.96   37.60
  -2  -7   1  402.76   27.90
  -2  -7   1  462.55   28.00
   1   7  -1  415.06   27.30
   1   7  -1  435.96   25.50
   1   7  -1  444.46   26.50
   1   7  -1  406.36   32.80
  -1  -7   1  400.66   25.40
  -1  -7   1  383.16   26.50
   0   7  -1   -7.80    4.20
   0   7  -1    0.20    4.40
   0   7  -1   -0.60    6.30
   0  -7   1   -2.10    3.90
   0  -7   1   -1.40    2.60
   0  -7   1   -2.30    6.00
  -1   7  -1  458.95   26.80
   1  -7   1  414.66   25.90
   1  -7   1  371.26   26.90
   2  -7   1  394.86   25.30
   2  -7   1  459.35   29.70
   3  -7   1 1491.15   79.89
   4  -7   1  172.38   17.70
   4  -7   1  187.58   21.10
   5  -7   1   48.90   14.40
   5  -7   1   44.20   14.10
   6  -7   1  176.78   23.80
   6  -7   1  197.78   25.10
   7  -7   1  256.77   25.60
   7  -7   1  198.98   27.20
   8  -7   1  124.19   23.40
   8  -7   1  179.88   27.80
   9  -7   1   97.79   21.70
   9  -7   1  104.19   20.70
  10  -7   1   68.99   21.00
  10  -7   1   91.09   22.60
  11  -7   1   79.89   23.20
  12  -7   1   95.29   25.40
  13  -7   1   90.49   25.50
  14  -7   1  101.79   28.50
  15  -7   1   81.69   28.70
  15   6  -1   23.00   14.10
  15   6  -1   41.40   30.30
 -15  -6   1   11.90   16.10
  14   6  -1   47.50   33.00
  14   6  -1    6.00   12.00
 -14  -6   1   12.30   16.60
  13   6  -1  109.69   19.00
  13   6  -1  138.19   43.20
 -13  -6   1   99.39   23.60
  12   6  -1   24.90   20.90
  12   6  -1    7.20   10.50
 -12  -6   1   16.70   15.60
  11   6  -1   52.79   27.10
  11   6  -1   28.10   11.60
 -11  -6   1   47.60   16.50
  10   6  -1   19.40    9.80
  10   6  -1   43.90   29.00
 -10  -6   1    6.30   12.20
   9   6  -1   13.80   18.50
   9   6  -1   13.00    9.10
  -9  -6   1   -2.10    9.90
   8   6  -1   44.00   21.50
   8   6  -1   49.50   11.70
  -8  -6   1   63.39   14.70
   7   6  -1  681.63   41.00
   7   6  -1  641.14   57.89
  -7  -6   1  691.53   43.10
   6   6  -1   22.20   15.30
   6   6  -1   19.60    7.80
  -6  -6   1   19.40    8.70
   5   6  -1  668.43   55.59
  -5  -6   1  761.92   43.30
   4   6  -1  712.43   55.09
  -4  -6   1  696.63   41.80
  -4  -6   1  756.82   42.90
   3   6  -1  179.58   19.00
   3   6  -1  210.48   30.70
  -3  -6   1  196.48   16.20
  -3  -6   1  181.68   15.20
   2   6  -1  398.76   27.40
   2   6  -1  448.26   28.00
   2   6  -1  444.36   36.10
  -2  -6   1  447.06   26.90
  -2  -6   1  437.16   27.40
   1   6  -1 1697.03   83.09
   1   6  -1 1633.94   91.89
   1   6  -1 1664.73   84.69
   1   6  -1 1714.13   84.49
  -1  -6   1 1604.84   84.39
  -1  -6   1 1572.24   83.09
   0   6  -1 1257.87   60.79
   0   6  -1 1167.28   60.39
   0   6  -1 1133.49   61.39
   0  -6   1 1162.18   61.69
   0  -6   1 1107.09   59.59
  -1   6  -1 1458.05   79.09
   1  -6   1 1545.85   80.79
   1  -6   1 1677.23   79.79
   2  -6   1  456.25   29.60
   3  -6   1  179.08   18.10
   3  -6   1  226.18   21.30
   4  -6   1  699.53   41.00
   4  -6   1  644.94   41.60
   5  -6   1  651.93   41.30
   5  -6   1  634.64   41.60
   6  -6   1   14.60   12.70
   6  -6   1   36.00   13.60
   7  -6   1  663.43   46.60
   7  -6   1  691.93   46.30
   8  -6   1   46.40   17.30
   8  -6   1   65.59   19.30
   9  -6   1   23.40   16.60
   9  -6   1    9.40   11.60
  10  -6   1   39.30   18.10
  10  -6   1   25.30   14.00
  11  -6   1   35.10   18.80
  11  -6   1   81.89   23.50
  12  -6   1   23.40   17.40
  13  -6   1  136.69   28.00
  14  -6   1   68.19   23.10
  15  -6   1   35.30   22.20
  15   5  -1   65.09   17.20
  15   5  -1  125.99   39.80
 -15  -5   1   70.09   23.90
  14   5  -1   65.39   29.80
  14   5  -1   41.10   15.00
 -14  -5   1   48.90   18.00
  13   5  -1   21.30   21.80
  13   5  -1   16.10   11.60
 -13  -5   1   11.10   14.10
  12   5  -1   96.29   32.40
  12   5  -1   43.60   13.50
 -12  -5   1   40.10   17.20
  11   5  -1   53.79   27.90
  11   5  -1   25.40   10.80
 -11  -5   1   41.90   15.30
  10   5  -1   26.50   24.80
  10   5  -1   26.70   10.40
 -10  -5   1   21.20   12.50
   9   5  -1  475.35   32.80
   9   5  -1  592.64   69.59
  -9  -5   1  429.36   34.50
   8   5  -1  479.45   61.39
   8   5  -1  448.96   30.30
  -8  -5   1  410.56   31.90
   7   5  -1   32.30   21.80
   7   5  -1   64.59   12.00
  -7  -5   1   51.69   12.80
   6   5  -1  918.31   50.39
   6   5  -1  867.41   67.29
  -6  -5   1  913.11   52.19
   5   5  -1  371.96   45.40
  -5  -5   1  270.67   21.30
   4   5  -1   34.50   16.80
  -4  -5   1   55.49    9.30
   3   5  -1  367.96   32.40
  -3  -5   1  301.37   21.60
  -3  -5   1  351.76   22.60
   2   5  -1  387.56   32.60
   2   5  -1  404.06   27.20
   2   5  -1  404.16   26.40
  -2  -5   1  456.05   25.90
  -2  -5   1  493.05   26.90
   1   5  -1    0.50    7.50
   1   5  -1   -2.50    3.40
   1   5  -1   -1.00    3.40
   1   5  -1   -0.80    3.80
  -1  -5   1    3.80    4.10
  -1  -5   1    0.20    3.90
  -1  -5   1    2.90    4.30
   0   5  -1 1078.39   52.79
   0   5  -1 1022.60   51.79
   0   5  -1 1008.40   51.49
   0  -5   1  915.81   51.49
   0  -5   1 1011.00   52.89
   0  -5   1  965.10   50.99
  -1   5  -1    2.30    3.50
   1  -5   1   -1.40    1.40
   1  -5   1   19.00    7.40
  -2   5  -1  421.46   25.10
   2  -5   1  392.36   25.30
   3  -5   1  345.87   24.20
   3  -5   1  346.87   23.50
   4  -5   1   23.10   10.70
   4  -5   1   69.09   13.40
   5  -5   1  325.87   26.10
   5  -5   1  319.57   25.50
   6  -5   1  844.32   54.29
   6  -5   1  930.31   53.19
   7  -5   1   47.40   14.80
   7  -5   1   73.49   19.70
   8  -5   1  411.16   37.80
   8  -5   1  475.95   36.30
   9  -5   1  443.96   41.10
   9  -5   1  457.95   38.00
  10  -5   1   24.30   15.60
  10  -5   1   24.70   18.00
  11  -5   1   32.40   18.70
  11  -5   1   47.40   19.60
  12  -5   1  114.29   27.90
  12  -5   1   82.49   22.80
  13  -5   1   77.09   25.10
  14  -5   1  113.49   28.50
  15  -5   1  102.99   29.10
  16   4  -1  121.79   39.40
 -16  -4   1   57.79   21.20
  15   4  -1   36.90   14.30
  15   4  -1   47.30   27.20
 -15  -4   1   17.50   15.80
  14   4  -1    9.50   12.60
  14   4  -1   63.79   32.10
  13   4  -1   48.90   30.10
  13   4  -1   39.00   13.40
  12   4  -1   36.40   12.20
  12   4  -1   68.89   30.70
  11   4  -1   50.49   13.00
  11   4  -1   98.79   32.40
  10   4  -1  373.46   28.00
  10   4  -1  335.07   55.09
   9   4  -1  -18.60   16.20
   9   4  -1   -9.10    6.90
   8   4  -1   67.69   12.00
   8   4  -1   71.59   26.60
   7   4  -1  404.26   27.60
   7   4  -1  471.55   54.69
   6   4  -1  512.45   30.90
   6   4  -1  484.75   44.10
   5   4  -1  503.85   43.90
   5   4  -1  523.25   30.20
  -5  -4   1  487.85   31.30
   4   4  -1 1268.57   77.99
  -4  -4   1 1224.58   65.29
   3   4  -1  197.78   27.20
  -3  -4   1  161.78   13.40
   2   4  -1  258.87   23.40
   2   4  -1  251.37   18.80
  -2  -4   1  264.77   17.70
  -2  -4   1  289.27   17.60
   1   4  -1 1723.63   85.49
   1   4  -1 1752.62   84.09
   1   4  -1 1732.83   85.79
   1   4  -1 1669.43   90.99
  -1  -4   1 1743.13   84.49
  -1  -4   1 1715.83   85.39
  -1  -4   1 1593.34   85.39
   0   4  -1  630.54   32.10
   0   4  -1  601.24   31.40
   0   4  -1  554.74   32.00
   0  -4   1  596.64   31.00
   0  -4   1  584.94   31.80
   0  -4   1  589.84   32.80
   1  -4   1 1797.42   89.99
   2  -4   1  268.47   19.10
   3  -4   1  185.48   16.00
   3  -4   1  170.88   16.90
   4  -4   1 1175.88   63.99
   4  -4   1 1197.48   64.99
   5  -4   1  465.95   30.90
   5  -4   1  504.55   34.90
   5  -4   1  521.25   33.10
   6  -4   1  477.85   37.00
   6  -4   1  526.65   34.70
   6  -4   1  573.44   34.20
   7  -4   1  359.76   29.40
   7  -4   1  434.46   27.90
   7  -4   1  314.77   31.30
   8  -4   1  102.49   15.90
   8  -4   1  107.39   19.60
   8  -4   1   69.69   22.50
   9  -4   1    6.50   18.20
   9  -4   1   -7.90   12.10
   9  -4   1   -6.80    6.80
  10  -4   1  388.26   40.00
  10  -4   1  440.26   43.40
  11  -4   1   96.69   27.80
  11  -4   1   89.99   22.90
  12  -4   1   43.00   19.90
  12  -4   1   48.70   22.30
  13  -4   1   95.59   29.70
  13  -4   1   56.69   23.30
  14  -4   1   46.40   20.50
  15  -4   1   71.79   24.40
  16  -4   1  126.39   29.00
  16   3  -1  122.69   39.00
  15   3  -1   85.29   17.50
  15   3  -1   44.30   24.10
  14   3  -1    8.70   12.00
  14   3  -1   34.60   26.90
  13   3  -1   68.89   24.40
  13   3  -1   21.80   12.10
  13   3  -1   58.29   28.20
  12   3  -1   61.79   14.60
  12   3  -1   65.99   31.10
  12   3  -1   60.09   22.30
  11   3  -1  533.35   69.19
  11   3  -1  417.36   31.70
  11   3  -1  437.66   50.29
  10   3  -1   24.20   21.50
  10   3  -1   52.09   18.80
  10   3  -1   78.39   13.50
   9   3  -1  358.76   26.50
   9   3  -1  373.86   53.49
   9   3  -1  355.36   41.20
   8   3  -1   40.80   19.40
   8   3  -1  121.09   22.10
   8   3  -1   96.89   13.40
   7   3  -1  340.57   36.20
   7   3  -1  375.76   25.60
   7   3  -1  448.86   52.49
   6   3  -1 1313.07   70.29
   6   3  -1 1378.76   86.99
   6   3  -1 1370.66   77.89
   5   3  -1 1659.43   83.19
   5   3  -1 1644.34   97.19
   5   3  -1 1589.84   89.19
   4   3  -1  184.98   13.70
   4   3  -1  233.68   30.30
   3   3  -1   96.99   19.80
  -3  -3   1  131.69   12.50
   2   3  -1  -10.00    5.90
  -2  -3   1   -2.60    4.40
   1   3  -1 1031.90   54.99
   1   3  -1 1032.80   55.59
   1   3  -1 1007.20   59.69
  -1  -3   1 1177.78   54.29
  -1  -3   1 1157.18   55.29
   0   3  -1 2983.30  140.99
   0   3  -1 2908.11  139.99
   0   3  -1 2856.61  140.89
   0  -3   1 3071.49  147.59
   0  -3   1 2849.01  141.09
   0  -3   1 2836.82  139.69
   0  -3   1 2889.21  140.89
  -2   3  -1    6.40    4.60
   2  -3   1    3.50    7.10
   2  -3   1   25.40    8.60
   3  -3   1  128.99   13.00
   3  -3   1  140.59   16.00
   3  -3   1  132.99   13.50
   4  -3   1  210.78   15.50
   4  -3   1  202.78   16.60
   4  -3   1  172.68   17.40
   5  -3   1 1718.13   90.89
   5  -3   1 1668.63   87.29
   5  -3   1 1606.34   85.99
   6  -3   1 1345.87   80.39
   6  -3   1 1372.36   76.29
   6  -3   1 1494.05   75.39
   7  -3   1  386.56   26.40
   7  -3   1  307.17   31.70
   7  -3   1  387.56   29.00
   8  -3   1   82.89   14.50
   8  -3   1  113.89   19.40
   8  -3   1   66.09   21.00
   9  -3   1  387.26   46.90
   9  -3   1  363.76   29.00
   9  -3   1  418.16   40.10
  10  -3   1   58.99   14.30
  10  -3   1   62.69   23.40
  10  -3   1   39.50   16.60
  11  -3   1  430.86   53.39
  11  -3   1  372.36   42.30
  11  -3   1  362.86   30.70
  12  -3   1   93.09   29.10
  12  -3   1   86.29   25.40
  13  -3   1  101.89   25.60
  13  -3   1  106.89   31.20
  14  -3   1   67.59   21.40
  14  -3   1   73.99   27.80
  15  -3   1  100.39   27.00
  16  -3   1   85.79   24.80
  16   2  -1   98.79   34.00
  15   2  -1   73.09   23.10
  15   2  -1   99.19   34.80
  14   2  -1   37.40   13.90
  14   2  -1   34.10   20.60
  14   2  -1   34.10   25.70
  13   2  -1  102.29   34.10
  13   2  -1   76.29   24.30
  13   2  -1   52.59   14.20
  12   2  -1   15.40   17.10
  12   2  -1   63.19   28.30
  12   2  -1    1.90    9.30
  11   2  -1  101.39   24.00
  11   2  -1  158.88   37.90
  11   2  -1  116.29   17.90
  10   2  -1   47.60   24.50
  10   2  -1   23.80    9.30
  10   2  -1   38.40   16.80
   9   2  -1  -11.60   17.20
   9   2  -1    6.20    7.50
   9   2  -1   -1.10   11.90
   8   2  -1   85.99   19.30
   8   2  -1   26.30   20.10
   8   2  -1   95.29   13.40
   7   2  -1  997.00   62.69
   7   2  -1 1028.10   71.39
   7   2  -1 1010.90   55.29
   6   2  -1  417.06   38.00
   6   2  -1  418.76   33.00
   6   2  -1  471.35   27.70
   5   2  -1 1735.23   99.29
   5   2  -1 1725.33   92.59
   5   2  -1 1680.03   86.29
   4   2  -1   22.70    8.90
   4   2  -1   34.30    6.10
   4   2  -1   11.40   11.50
   3   2  -1 1718.73   89.09
   3   2  -1 1588.24   83.09
   3   2  -1 1504.65   78.49
   2   2  -1  343.57   24.80
  -2  -2   1  328.57   19.60
   1   2  -1 9266.47  450.75
   1   2  -1 9267.37  454.15
  -1  -2   1 9999.00  458.15
  -1  -2   1 9259.17  449.86
   0   2  -1 3333.67  157.38
   0   2  -1 3302.77  158.28
   0   2  -1 3355.66  158.68
   0  -2   1 3230.78  158.58
   0  -2   1 3290.27  158.58
   0  -2   1 3266.57  157.28
  -1   2  -1 9451.75  444.86
   1  -2   1 9312.57  444.96
   1  -2   1 9235.48  444.66
  -2   2  -1  376.26   22.60
  -2   2  -1  327.67   20.10
   2  -2   1  365.96   21.10
   2  -2   1  356.86   22.90
   2  -2   1  340.97   20.40
   3  -2   1 1742.93   85.89
   3  -2   1 1699.23   86.09
   3  -2   1 1698.43   88.59
   4  -2   1   33.70   11.10
   4  -2   1   35.70    8.30
   4  -2   1   31.40    7.10
   5  -2   1 1685.83   96.89
   5  -2   1 1842.22   91.79
   5  -2   1 1842.42   92.79
   6  -2   1  418.36   34.30
   6  -2   1  414.56   27.10
   6  -2   1  407.46   28.90
   7  -2   1  881.21   61.19
   7  -2   1  997.60   55.89
   7  -2   1  896.31   52.39
   8  -2   1   69.09   16.30
   8  -2   1   72.29   13.10
   8  -2   1   71.19   22.40
   9  -2   1   16.70    9.00
   9  -2   1   18.20   17.80
   9  -2   1    0.10   11.50
  10  -2   1   50.49   17.50
  10  -2   1   34.60   21.00
  10  -2   1   39.00   12.10
  11  -2   1  136.49   25.60
  11  -2   1  104.09   17.70
  11  -2   1  168.88   35.30
  12  -2   1   41.30   19.20
  12  -2   1   38.90   13.60
  12  -2   1   49.40   24.00
  13  -2   1  119.09   33.60
  13  -2   1   50.29   15.80
  13  -2   1   94.09   25.30
  14  -2   1   14.80   17.90
  14  -2   1   90.59   29.80
  15  -2   1  113.69   31.70
  15  -2   1   69.59   24.60
  16  -2   1   86.69   27.00
  16   1  -1   84.89   30.90
  16   1  -1   95.69   26.60
  15   1  -1   81.89   27.70
  15   1  -1   85.09   33.10
  14   1  -1   31.20   25.50
  14   1  -1   22.50   18.40
  13   1  -1  332.47   31.50
  13   1  -1  384.46   49.50
  13   1  -1  289.17   53.19
  12   1  -1   65.79   25.10
  12   1  -1  100.49   25.70
  12   1  -1   92.19   16.20
  11   1  -1  165.78   37.10
  11   1  -1  112.39   17.40
  11   1  -1  119.89   27.00
  10   1  -1  137.29   27.30
  10   1  -1  164.98   19.00
  10   1  -1  126.59   32.60
   9   1  -1  188.78   20.10
   9   1  -1  253.77   32.20
   9   1  -1  240.88   40.50
   8   1  -1   86.39   24.90
   8   1  -1  121.29   21.30
   8   1  -1   81.59   12.70
   7   1  -1 1088.29   66.49
   7   1  -1 1080.29   73.89
   7   1  -1 1145.79   60.19
   6   1  -1  489.95   34.20
   6   1  -1  446.26   28.00
   6   1  -1  466.95   39.90
   5   1  -1  262.47   26.30
   5   1  -1  286.37   18.40
   5   1  -1  276.57   22.20
   4   1  -1  395.16   32.50
   4   1  -1  445.26   24.50
   4   1  -1  428.26   28.70
   3   1  -1 1768.72   88.89
   3   1  -1 1685.63   84.79
   3   1  -1 1735.73   92.59
   2   1  -1 1637.44   80.69
   2   1  -1 1674.83   86.79
  -2  -1   1 1680.33   80.99
   1   1  -1  333.47   15.30
   1   1  -1  235.28   18.10
   0   1  -1   -1.20    0.90
   0  -1   1   11.00    1.70
   0  -1   1   13.30    2.20
   0  -1   1    4.80    1.60
  -1   1  -1  481.55   23.40
  -1   1  -1  463.95   23.50
  -1   1  -1  479.35   25.30
   1  -1   1  423.56   23.20
   1  -1   1  431.76   24.80
   1  -1   1  438.66   23.40
  -2   1  -1 1759.72   82.69
  -2   1  -1 1597.14   80.19
   2  -1   1 1622.44   80.09
   2  -1   1 1601.24   82.49
   2  -1   1 1575.94   80.09
   3  -1   1 1683.73   86.99
   3  -1   1 1843.02   91.39
   3  -1   1 1726.23   86.89
   4  -1   1  447.46   27.40
   4  -1   1  436.66   26.70
   4  -1   1  488.85   32.70
   5  -1   1  250.67   24.90
   5  -1   1  269.87   19.80
   5  -1   1  246.38   18.30
   6  -1   1  489.55   39.60
   6  -1   1  547.85   34.20
   6  -1   1  477.55   30.80
   7  -1   1 1167.78   62.49
   7  -1   1 1102.89   72.09
   7  -1   1 1120.49   65.09
   8  -1   1   97.89   14.50
   8  -1   1   88.19   17.40
   8  -1   1   93.79   25.00
   9  -1   1  227.48   24.50
   9  -1   1  289.37   32.00
   9  -1   1  271.37   40.90
  10  -1   1  180.28   21.90
  10  -1   1  178.48   27.70
  10  -1   1  188.28   36.20
  11  -1   1  120.59   30.80
  11  -1   1  134.69   19.30
  11  -1   1  122.59   25.80
  12  -1   1   96.59   17.40
  12  -1   1  126.19   35.00
  12  -1   1   95.79   23.20
  13  -1   1  253.27   29.70
  13  -1   1  270.47   39.10
  13  -1   1  325.77   52.19
  14  -1   1   49.40   20.60
  14  -1   1   15.70   13.90
  14  -1   1   68.39   27.20
  15  -1   1   97.19   32.40
  15  -1   1   74.39   22.50
  16  -1   1  112.89   28.80
  16   0  -1   86.49   28.70
  16   0  -1   59.69   22.60
  15   0  -1   62.89   29.10
  15   0  -1   64.59   23.50
  14   0  -1  320.57   52.49
  14   0  -1  244.28   41.30
  13   0  -1   49.60   26.20
  13   0  -1   29.70   19.10
  12   0  -1  319.77   51.19
  12   0  -1  238.08   26.00
  12   0  -1  257.37   38.30
  11   0  -1    9.10   16.40
  11   0  -1   -5.80   11.30
  11   0  -1    3.70    8.20
  10   0  -1   -0.40   12.60
  10   0  -1    7.30   16.00
  10   0  -1    7.00    7.50
   9   0  -1  448.26   52.19
   9   0  -1  322.17   25.10
   9   0  -1  321.27   37.30
   8   0  -1 2880.11  160.58
   8   0  -1 2900.61  152.38
   8   0  -1 2857.61  144.69
   7   0  -1  164.78   23.10
   7   0  -1  198.78   18.40
   7   0  -1  175.98   30.00
   6   0  -1 1557.24   87.19
   6   0  -1 1669.53   82.59
   6   0  -1 1573.14   93.59
   5   0  -1 1972.60   95.69
   5   0  -1 1878.71   99.69
   5   0  -1 1848.32  104.89
   4   0  -1    4.40    8.80
   4   0  -1   -1.70    5.40
   4   0  -1    0.40    3.60
   3   0  -1 4288.87  201.58
   3   0  -1 4097.69  204.68
   3   0  -1 4004.20  198.38
   2   0  -1 3419.76  160.88
   2   0  -1 3272.27  165.08
   2   0  -1 3366.96  163.18
  -2   0   1 3331.17  165.08
  -2   0   1 3386.16  161.08
   1   0  -1   -1.30    1.70
   1   0  -1    1.80    1.60
  -1   0   1   12.50    3.40
   0   0  -1    0.90    0.30
   0   0  -1   -0.20    0.30
   0   0   1    0.60    0.70
   0   0   1    0.30    0.60
  -1   0  -1   10.70    3.40
   1   0   1   10.20    1.90
   1   0   1    0.00    2.40
   1   0   1    9.40    1.60
  -2   0  -1 3322.87  160.38
   2   0   1 3372.56  160.38
   2   0   1 3261.77  160.38
   2   0   1 3374.46  164.18
  -3   0  -1 4305.17  202.38
   3   0   1 4026.40  200.58
   3   0   1 4158.98  201.18
   3   0   1 4145.08  206.18
   4   0   1    5.80    5.00
   4   0   1   -0.20    3.80
   4   0   1    1.10    7.30
   5   0   1 1919.81   97.49
   5   0   1 1919.51   99.39
   5   0   1 1947.41  106.89
   6   0   1 1652.53   87.89
   6   0   1 1748.23   91.09
   6   0   1 1732.23   99.49
   7   0   1  154.08   21.10
   7   0   1  191.18   31.30
   7   0   1  164.58   18.00
   8   0   1 2952.80  148.49
   8   0   1 2845.32  152.98
   8   0   1 2985.30  164.08
   9   0   1  267.37   33.00
   9   0   1  319.47   25.20
   9   0   1  408.86   50.49
  10   0   1    4.10    7.60
  10   0   1   21.20   20.20
  10   0   1   12.30   12.80
  11   0   1    9.80   12.70
  11   0   1   -4.80    8.10
  11   0   1   -6.10   11.40
  12   0   1  185.88   30.90
  12   0   1  215.38   25.70
  12   0   1  206.38   42.70
  13   0   1   14.30   11.90
  13   0   1   15.70   22.20
  13   0   1   23.60   17.80
  14   0   1  360.46   58.79
  14   0   1  193.78   27.10
  14   0   1  246.58   39.40
  15   0   1   57.79   23.50
  15   0   1   77.09   27.90
  16   0   1   67.69   20.20
  16   0   1  102.19   32.10
  16  -1  -1  119.69   28.90
  15  -1  -1   19.50   17.00
  15  -1  -1   66.09   29.10
  14  -1  -1   46.10   27.10
  14  -1  -1   53.79   22.30
  13  -1  -1  377.96   56.19
  13  -1  -1  323.57   44.90
  12  -1  -1  161.98   38.30
  12  -1  -1  114.89   26.70
  11  -1  -1  170.08   35.20
  11  -1  -1  157.68   19.80
  11  -1  -1  103.29   24.70
  10  -1  -1  154.28   32.50
  10  -1  -1  160.78   27.00
  10  -1  -1  154.18   18.50
   9  -1  -1  253.77   24.40
   9  -1  -1  305.37   33.60
   9  -1  -1  194.68   36.10
   8  -1  -1   94.69   23.90
   8  -1  -1   90.39   18.90
   8  -1  -1   88.39   13.20
   7  -1  -1 1137.89   66.99
   7  -1  -1 1074.99   71.79
   7  -1  -1 1204.48   62.09
   6  -1  -1  558.94   31.60
   6  -1  -1  499.55   35.00
   6  -1  -1  500.05   39.10
   5  -1  -1  331.07   27.40
   5  -1  -1  342.27   21.10
   5  -1  -1  298.27   23.60
   4  -1  -1  499.05   26.80
   4  -1  -1  424.86   31.30
   4  -1  -1  475.45   29.30
   3  -1  -1 1768.42   91.19
   3  -1  -1 1755.92   89.09
   3  -1  -1 1772.12   87.09
   2  -1  -1 1612.24   82.69
   2  -1  -1 1682.73   83.69
  -2   1   1 1759.52   83.59
  -2   1   1 1625.24   81.39
   1  -1  -1  430.96   23.20
  -1   1   1  420.86   23.70
  -1   1   1  455.85   22.50
   0  -1  -1   -0.40    1.20
   0   1   1   11.40    1.80
   0   1   1    4.20    1.90
   0   1   1    5.80    1.90
  -1  -1  -1  432.66   24.90
  -1  -1  -1  420.56   23.10
  -1  -1  -1  414.96   21.40
   1   1   1  465.55   22.20
   1   1   1  408.16   24.80
   2   1   1 1727.53   86.89
   2   1   1 1611.34   82.09
   3   1   1 1736.53   86.59
   3   1   1 1723.03   93.39
   3   1   1 1787.12   88.19
   4   1   1  444.46   26.40
   4   1   1  464.15   28.50
   4   1   1  466.55   34.90
   5   1   1  302.27   29.70
   5   1   1  333.17   21.30
   5   1   1  302.27   23.10
   6   1   1  512.55   29.60
   6   1   1  405.46   37.20
   6   1   1  448.56   32.30
   7   1   1 1082.69   63.79
   7   1   1 1023.20   72.39
   7   1   1 1123.59   59.99
   8   1   1   86.29   13.30
   8   1   1   42.70   14.70
   8   1   1   80.39   25.10
   9   1   1  225.28   29.20
   9   1   1  204.98   22.20
   9   1   1  158.08   35.40
  10   1   1  167.88   28.80
  10   1   1  201.88   40.50
  10   1   1  155.58   20.00
  11   1   1  160.28   21.40
  11   1   1  148.89   27.20
  11   1   1  148.69   36.70
  12   1   1   80.09   30.20
  12   1   1   79.39   16.70
  12   1   1  112.99   26.20
  13   1   1  396.26   61.29
  13   1   1  379.56   47.40
  13   1   1  229.38   28.20
  14   1   1   26.80   14.30
  14   1   1   75.09   29.50
  14   1   1   21.00   16.80
  15   1   1  126.49   36.90
  15   1   1  167.08   34.00
  16   1   1   99.99   31.10
  16  -2  -1  123.59   31.20
  15  -2  -1  107.99   27.90
  14  -2  -1   36.50   19.10
  14  -2  -1   64.39   27.20
  13  -2  -1  118.99   32.20
  13  -2  -1   87.79   24.60
  12  -2  -1   40.80   19.80
  12  -2  -1   50.39   22.60
  11  -2  -1  138.39   27.00
  11  -2  -1  164.68   34.30
  10  -2  -1   36.30   19.40
  10  -2  -1   24.50   15.40
   9  -2  -1   23.30    8.70
   9  -2  -1    7.10   13.00
   9  -2  -1    7.10   17.60
   8  -2  -1   54.69   15.40
   8  -2  -1   52.39   18.70
   8  -2  -1   85.39   12.90
   7  -2  -1  925.41   56.39
   7  -2  -1  933.91   61.09
   7  -2  -1  912.71   51.49
   6  -2  -1  425.96   26.40
   6  -2  -1  396.76   32.40
   6  -2  -1  416.66   29.30
   5  -2  -1 1815.92   96.09
   5  -2  -1 1925.71   93.49
   5  -2  -1 1783.42   98.79
   4  -2  -1   25.40    8.50
   4  -2  -1   16.00    6.30
   3  -2  -1 1716.23   88.99
   3  -2  -1 1723.93   88.49
  -3   2   1 1814.72   88.49
   2  -2  -1  326.77   19.70
   2  -2  -1  347.97   21.40
  -2   2   1  380.66   19.70
   1  -2  -1 9468.95  450.75
   1  -2  -1 9375.46  451.45
  -1   2   1 9516.95  451.45
   0  -2  -1 3269.07  159.08
   0  -2  -1 3277.77  160.28
   0   2   1 3419.76  160.58
   0   2   1 3290.57  160.28
  -1  -2  -1 9455.55  459.15
  -1  -2  -1 9642.24  460.95
  -1  -2  -1 9803.02  463.75
   1   2   1 9627.84  460.05
   1   2   1 9540.65  460.85
   1   2   1 9875.51  463.95
  -2  -2  -1  332.87   18.30
   2   2   1  330.27   24.40
   3   2   1 1792.12   97.39
   4   2   1   37.10    6.70
   4   2   1   30.90   12.00
   4   2   1   30.80    8.30
   5   2   1 1878.31   93.49
   5   2   1 1847.52   96.79
   5   2   1 1785.52  104.59
   6   2   1  395.86   25.70
   6   2   1  407.16   37.70
   6   2   1  375.76   29.00
   7   2   1  951.10   67.39
   7   2   1  934.31   52.29
   7   2   1  894.41   56.59
   8   2   1   74.99   26.30
   8   2   1   55.39   12.00
   8   2   1   47.50   15.20
   9   2   1   18.70   16.90
   9   2   1    6.80    7.90
   9   2   1   11.70   11.90
  10   2   1   47.80   17.90
  10   2   1   48.40   24.90
  10   2   1   38.50   11.30
  11   2   1  120.89   26.20
  11   2   1   95.69   17.10
  11   2   1  121.99   31.40
  12   2   1   73.49   30.20
  12   2   1   31.40   12.10
  12   2   1   41.80   20.50
  13   2   1   67.49   16.30
  13   2   1   95.59   25.90
  13   2   1   75.09   31.90
  14   2   1    7.30   11.90
  14   2   1  120.69   36.10
  14   2   1   49.80   20.60
  15   2   1   45.60   17.30
  15   2   1  102.29   34.90
  16   2   1   27.10   16.60
  16   2   1  125.09   40.50
  16  -3  -1  104.39   28.50
  15  -3  -1  137.69   32.50
  14  -3  -1   12.30   17.20
  13  -3  -1   88.59   25.00
  13  -3  -1  108.29   29.60
  12  -3  -1   80.29   23.40
  12  -3  -1  114.29   29.10
  11  -3  -1  456.25   53.99
  11  -3  -1  398.86   45.60
  10  -3  -1   63.59   19.50
  10  -3  -1   34.10   20.20
   9  -3  -1  410.56   46.10
   9  -3  -1  315.77   36.40
   8  -3  -1   90.29   18.90
   8  -3  -1   75.19   19.80
   7  -3  -1  337.17   30.80
   7  -3  -1  418.16   30.90
   6  -3  -1 1389.56   73.29
   6  -3  -1 1250.47   74.69
   5  -3  -1 1534.45   79.79
   5  -3  -1 1442.76   80.39
   4  -3  -1  170.18   15.60
   4  -3  -1  224.48   17.30
   3  -3  -1  134.79   11.10
   3  -3  -1  136.09   14.00
  -3   3   1  116.39   10.50
   2  -3  -1    3.70    3.90
   2  -3  -1   -3.00    6.90
  -2   3   1   -3.80    4.20
   1  -3  -1 1081.79   55.39
   1  -3  -1 1140.79   57.69
   1  -3  -1 1153.68   57.09
  -1   3   1 1128.19   57.59
   0  -3  -1 2786.42  137.09
   0  -3  -1 2893.31  138.29
   0   3   1 2879.61  138.49
   0   3   1 2875.91  139.49
   0   3   1 2744.23  135.69
  -1  -3  -1 1078.89   55.19
  -1  -3  -1 1053.59   56.79
   1   3   1 1162.68   60.79
   1   3   1 1152.18   56.39
   1   3   1 1102.69   56.79
  -2  -3  -1    0.90    4.70
  -2  -3  -1   -1.00    3.60
   2   3   1   -6.40    4.30
   2   3   1  -19.60    8.70
  -3  -3  -1  110.69    9.70
   3   3   1  147.79   21.00
  -4  -3  -1  204.78   14.70
   4   3   1  240.08   29.40
   5   3   1 1597.84   95.79
   5   3   1 1617.84   82.89
   6   3   1 1417.96   87.79
   6   3   1 1347.47   76.49
   6   3   1 1348.47   72.29
   7   3   1  408.26   28.10
   7   3   1  408.56   32.90
   7   3   1  477.15   54.29
   8   3   1   95.79   18.90
   8   3   1   71.39   13.30
   8   3   1   89.59   28.50
   9   3   1  404.86   40.70
   9   3   1  386.96   55.79
   9   3   1  358.46   28.10
  10   3   1   92.39   32.00
  10   3   1   53.09   13.10
  10   3   1   50.29   17.90
  11   3   1  481.35   49.90
  11   3   1  516.55   66.49
  11   3   1  375.46   31.80
  12   3   1  102.39   18.90
  12   3   1   68.59   21.60
  12   3   1   92.49   34.10
  13   3   1   85.29   34.00
  13   3   1   70.99   17.00
  14   3   1   23.40   21.40
  14   3   1   15.60   12.90
  15   3   1   97.19   21.00
  15   3   1  172.08   44.30
  16   3   1   51.79   17.90
  16   3   1   37.30   24.30
  16  -4  -1  160.28   34.90
  15  -4  -1   27.60   21.40
  14  -4  -1   32.30   20.80
  13  -4  -1   33.50   21.10
  13  -4  -1   84.89   38.80
  12  -4  -1   83.59   25.70
  12  -4  -1   62.09   21.60
  11  -4  -1   50.09   19.20
  11  -4  -1   75.89   23.30
  10  -4  -1  353.26   40.00
  10  -4  -1  344.97   35.60
   9  -4  -1  -15.50   12.20
   9  -4  -1   -9.70   12.20
   8  -4  -1   76.39   17.90
   8  -4  -1   80.99   19.80
   7  -4  -1  337.17   29.00
   7  -4  -1  343.37   29.50
   6  -4  -1  543.35   37.20
   6  -4  -1  549.95   37.30
   5  -4  -1  439.86   31.50
   5  -4  -1  479.45   31.00
   4  -4  -1 1228.38   65.39
   4  -4  -1 1208.58   67.29
  -4   4   1 1307.17   67.09
   3  -4  -1  192.58   13.10
   3  -4  -1  192.28   16.50
   2  -4  -1  294.17   16.70
   2  -4  -1  290.97   20.40
  -2   4   1  303.47   20.40
   1  -4  -1 1647.84   84.79
   1  -4  -1 1715.53   84.09
   1  -4  -1 1706.03   85.29
  -1   4   1 1678.73   85.29
   0  -4  -1  602.14   33.30
   0  -4  -1  616.04   32.90
   0   4   1  607.34   33.70
   0   4   1  594.94   30.50
   0   4   1  574.14   35.10
  -1  -4  -1 1828.42   88.29
  -1  -4  -1 1783.42   89.99
   1   4   1 1794.12   89.59
   1   4   1 1750.72   93.99
   1   4   1 1744.73   89.09
  -2  -4  -1  270.87   19.00
  -2  -4  -1  295.47   17.40
   2   4   1  239.68   22.80
   2   4   1  286.37   18.50
  -3  -4  -1  177.08   17.20
  -3  -4  -1  179.48   13.20
   3   4   1  212.78   27.80
  -4  -4  -1 1190.18   61.19
   4   4   1 1159.48   73.09
  -5  -4  -1  496.55   29.00
   5   4   1  435.66   39.50
  -6  -4  -1  519.85   32.40
   6   4   1  501.45   46.30
   6   4   1  553.14   33.00
   7   4   1  417.16   28.70
   7   4   1  406.56   41.40
   8   4   1   45.00   20.80
   8   4   1   85.99   14.70
   9   4   1    3.70    7.80
   9   4   1   -3.60   13.70
  10   4   1  419.26   58.79
  10   4   1  327.37   31.60
  11   4   1   55.59   26.30
  11   4   1   29.00   12.20
  12   4   1   46.60   26.10
  12   4   1   29.90   13.20
  13   4   1   28.30   14.00
  13   4   1   55.09   29.60
 -14  -4  -1   -0.60   12.00
  14   4   1   19.60   23.00
  14   4   1   11.60   12.20
  15   4   1   -4.20   12.30
  15   4   1   43.40   25.80
  16   4   1   35.20   16.90
  16   4   1   80.19   34.40
  15  -5  -1  111.99   30.10
  14  -5  -1   83.09   26.30
  13  -5  -1   50.69   21.00
  12  -5  -1   93.99   29.20
  12  -5  -1   87.69   23.50
  11  -5  -1   29.30   16.90
  11  -5  -1   49.60   18.40
  10  -5  -1    2.20   10.80
  10  -5  -1   23.60   16.30
   9  -5  -1  529.85   39.80
   9  -5  -1  372.96   35.90
   8  -5  -1  432.16   35.10
   8  -5  -1  424.26   35.60
   7  -5  -1   35.60   13.80
   7  -5  -1   62.39   15.80
   6  -5  -1  994.80   57.69
   6  -5  -1  930.51   55.59
   5  -5  -1  266.47   26.10
   5  -5  -1  274.37   20.80
   4  -5  -1   50.09   12.70
   4  -5  -1   41.80    8.90
   3  -5  -1  313.77   18.30
   3  -5  -1  279.57   22.20
   2  -5  -1  408.76   23.30
   2  -5  -1  413.06   26.50
   1  -5  -1    3.50    5.30
   1  -5  -1    0.50    4.40
   1  -5  -1    2.80    5.50
   1  -5  -1    0.70    2.20
  -1   5   1   -2.40    4.30
   0  -5  -1  950.70   53.99
   0  -5  -1 1036.10   53.69
   0   5   1  996.50   56.89
   0   5   1 1050.19   54.89
   0   5   1 1065.79   51.39
  -1  -5  -1    9.50    5.80
  -1  -5  -1    2.30    5.30
   1   5   1    2.60    3.60
   1   5   1   -4.60    6.50
   1   5   1    2.70    4.80
   1   5   1    2.80    4.50
  -2  -5  -1  408.06   24.90
  -2  -5  -1  420.46   26.80
   2   5   1  461.05   26.30
   2   5   1  405.56   32.80
  -3  -5  -1  367.96   21.60
  -3  -5  -1  319.77   23.30
   3   5   1  310.37   30.30
   3   5   1  328.87   22.20
  -4  -5  -1   37.80    9.30
  -4  -5  -1   34.10    7.70
   4   5   1   45.80   18.20
  -5  -5  -1  322.07   22.10
   5   5   1  352.36   44.30
  -6  -5  -1  972.10   53.69
   6   5   1  920.41   69.79
   6   5   1  993.70   54.39
  -7  -5  -1   51.19   12.00
   7   5   1   49.10   11.10
   7   5   1   59.19   22.20
  -8  -5  -1  422.86   30.80
   8   5   1  457.25   59.09
   8   5   1  461.05   31.90
  -9  -5  -1  402.36   32.30
   9   5   1  398.16   59.19
   9   5   1  499.25   33.00
 -10  -5  -1   38.90   12.60
  10   5   1    6.00   16.40
  10   5   1   -2.50    8.90
 -11  -5  -1   22.80   12.00
  11   5   1    8.90    9.70
  11   5   1   35.40   22.10
 -12  -5  -1   68.99   18.00
  12   5   1   33.40   13.70
  12   5   1   74.59   34.30
 -13  -5  -1    8.80   13.40
  13   5   1   36.90   26.40
  13   5   1   22.40   13.00
 -14  -5  -1   59.79   20.40
  14   5   1  134.59   41.40
  14   5   1   66.99   17.80
  15   5   1   72.89   35.30
  15   5   1   43.10   16.60
  15  -6  -1   43.50   24.20
  14  -6  -1   19.90   18.30
  13  -6  -1  120.69   29.10
  12  -6  -1   24.70   19.20
  11  -6  -1   85.39   23.30
  10  -6  -1   38.20   15.00
  10  -6  -1   11.40   15.40
   9  -6  -1   19.90   13.80
   9  -6  -1   16.70   15.30
   8  -6  -1   68.79   19.40
   8  -6  -1   83.29   17.50
   7  -6  -1  646.64   42.30
   7  -6  -1  642.14   45.00
   6  -6  -1   23.70   10.60
   6  -6  -1   28.10   10.70
   5  -6  -1  699.03   40.10
   5  -6  -1  701.83   44.60
   4  -6  -1  694.23   37.40
   4  -6  -1  654.03   41.40
   3  -6  -1  183.08   13.40
   3  -6  -1  205.38   20.90
   2  -6  -1  429.86   29.20
   2  -6  -1  468.65   27.10
   2  -6  -1  462.15   29.10
   1  -6  -1 1488.55   73.99
   1  -6  -1 1496.05   77.69
   1  -6  -1 1517.25   78.19
   0  -6  -1 1148.09   62.29
   0  -6  -1 1211.48   63.29
   0   6   1 1235.48   59.99
   0   6   1 1162.48   66.49
  -1  -6  -1 1672.93   83.39
  -1  -6  -1 1669.53   81.59
   1   6   1 1540.25   88.49
   1   6   1 1544.55   80.59
   1   6   1 1554.74   82.39
  -2  -6  -1  574.04   33.80
  -2  -6  -1  551.54   31.50
   2   6   1  560.34   32.50
   2   6   1  448.96   38.50
  -3  -6  -1  204.38   19.60
  -3  -6  -1  178.98   14.90
   3   6   1  224.18   31.40
   3   6   1  169.08   17.50
  -4  -6  -1  710.33   42.60
  -4  -6  -1  662.53   39.00
   4   6   1  695.03   51.99
  -5  -6  -1  780.52   46.30
  -5  -6  -1  733.53   41.90
   5   6   1  657.03   55.79
  -6  -6  -1   14.30    9.70
  -6  -6  -1   25.70    9.60
   6   6   1   -1.50   17.10
  -7  -6  -1  719.73   42.60
   7   6   1  611.84   58.99
   7   6   1  733.63   43.60
  -8  -6  -1   65.89   15.20
   8   6   1   71.39   14.00
   8   6   1   52.49   23.70
  -9  -6  -1   20.50   11.40
   9   6   1   35.00   25.60
   9   6   1   19.20   10.60
 -10  -6  -1   13.30   11.00
  10   6   1   32.10   25.20
  10   6   1   22.40   10.90
 -11  -6  -1   59.89   16.50
  11   6   1   38.90   14.10
  11   6   1   65.79   32.60
 -12  -6  -1    4.40   11.00
  12   6   1   12.40   11.20
  12   6   1   39.60   28.10
 -13  -6  -1  119.59   22.50
  13   6   1  113.59   21.60
  13   6   1  113.99   36.90
 -14  -6  -1    6.50   16.30
  14   6   1    3.00   12.20
  14   6   1   48.00   29.10
  15   6   1   60.49   32.30
  15   6   1   54.59   17.10
  15  -7  -1   69.69   25.10
  14  -7  -1   90.79   26.80
  13  -7  -1   68.39   24.00
  12  -7  -1   94.09   25.80
  11  -7  -1   65.49   21.30
  10  -7  -1  107.09   24.10
   9  -7  -1  128.49   21.90
   9  -7  -1  128.09   24.50
   8  -7  -1  196.48   24.50
   8  -7  -1  158.28   25.80
   7  -7  -1  250.97   30.20
   7  -7  -1  240.98   21.50
   6  -7  -1  176.38   22.80
   6  -7  -1  172.68   16.60
   5  -7  -1   37.00   14.30
   5  -7  -1   85.09   11.90
   4  -7  -1  195.68   22.50
   4  -7  -1  147.19   12.90
   3  -7  -1 1472.95   82.39
   3  -7  -1 1558.94   77.99
   3  -7  -1 1560.84   78.59
   2  -7  -1  422.26   28.50
   2  -7  -1  432.76   28.90
   2  -7  -1  418.86   23.80
   1  -7  -1  394.46   27.00
   1  -7  -1  380.06   21.90
   1  -7  -1  381.56   25.80
   0  -7  -1    4.50    8.20
   0  -7  -1   -0.30    5.40
   0   7   1    5.10    3.90
   0   7   1    2.50    8.40
  -1  -7  -1  441.86   27.30
  -1  -7  -1  433.16   26.70
   1   7   1  384.36   26.50
   1   7   1  354.46   23.80
   1   7   1  378.46   31.60
  -2  -7  -1  473.65   27.90
  -2  -7  -1  438.36   29.10
   2   7   1  423.16   36.20
   2   7   1  392.56   28.10
   2   7   1  397.36   27.30
  -3  -7  -1 1552.34   82.09
  -3  -7  -1 1586.04   84.89
   3   7   1 1483.55   94.09
   3   7   1 1707.53   84.49
  -4  -7  -1  184.48   21.00
  -4  -7  -1  198.68   17.10
   4   7   1  262.67   37.60
  -5  -7  -1   50.79   12.00
  -5  -7  -1   58.49   11.20
   5   7   1   41.50   20.70
  -6  -7  -1  128.19   20.00
  -6  -7  -1  187.58   19.60
   6   7   1  192.28   37.50
  -7  -7  -1  267.67   22.30
  -7  -7  -1  307.37   31.00
   7   7   1  186.08   41.70
  -8  -7  -1  182.68   22.20
  -8  -7  -1  140.59   23.70
   8   7   1  143.99   19.50
   8   7   1  142.89   37.90
  -9  -7  -1   99.29   17.20
  -9  -7  -1   88.89   19.90
   9   7   1   90.19   30.00
   9   7   1  104.49   17.20
 -10  -7  -1   78.99   17.60
  10   7   1   76.19   15.70
  10   7   1  143.19   40.40
 -11  -7  -1  111.99   19.90
  11   7   1   58.69   15.70
  11   7   1   81.99   35.40
 -12  -7  -1  116.09   21.50
  12   7   1   86.59   18.50
  12   7   1  143.19   43.30
 -13  -7  -1   54.19   17.50
  13   7   1  121.79   43.50
  13   7   1   53.39   17.10
 -14  -7  -1   78.79   27.00
  14   7   1  131.89   42.60
  14   7   1   72.39   18.60
 -15  -7  -1  -13.50   20.80
  15   7   1   -3.90   13.00
  15   7   1   77.29   36.80
  15  -8  -1   63.19   24.40
  14  -8  -1   77.69   26.50
  13  -8  -1   74.89   25.00
  12  -8  -1   64.69   23.20
  11  -8  -1  107.59   26.00
  10  -8  -1   47.30   18.70
   9  -8  -1   78.49   21.40
   8  -8  -1  486.55   34.30
   8  -8  -1  517.05   41.50
   7  -8  -1   23.70   16.60
   7  -8  -1   59.09   12.40
   6  -8  -1  347.57   23.90
   6  -8  -1  344.67   35.10
   5  -8  -1  202.88   16.20
   5  -8  -1  220.48   26.80
   4  -8  -1  290.87   19.10
   4  -8  -1  282.37   27.20
   4  -8  -1  253.87   18.40
   3  -8  -1  547.35   37.20
   2  -8  -1 1098.49   55.39
   2  -8  -1 1097.09   60.79
   2  -8  -1 1030.00   60.69
   1  -8  -1   10.80    7.20
   1  -8  -1   15.20   10.20
   1  -8  -1   -1.60    3.30
   0  -8  -1  965.70   56.69
   0  -8  -1  981.90   56.59
   0   8   1 1029.60   61.59
   0   8   1 1091.59   53.49
  -1  -8  -1    0.50    6.40
  -1  -8  -1    5.10    6.90
   1   8   1    8.30    6.20
   1   8   1   -0.70    9.30
   1   8   1    9.30    5.20
  -2  -8  -1 1050.29   60.29
  -2  -8  -1 1067.59   62.19
   2   8   1 1117.59   60.69
   2   8   1 1166.78   62.39
   2   8   1 1157.08   72.09
  -3  -8  -1  599.24   39.30
  -3  -8  -1  596.14   36.50
   3   8   1  596.44   37.60
   3   8   1  608.04   48.80
   3   8   1  579.24   37.90
  -4  -8  -1  296.37   22.50
  -4  -8  -1  290.67   24.60
   4   8   1  325.27   44.10
   4   8   1  266.17   22.70
  -5  -8  -1  261.47   23.50
  -5  -8  -1  201.68   24.20
   5   8   1  211.78   38.20
  -6  -8  -1  287.87   30.70
  -6  -8  -1  305.77   25.10
   6   8   1  442.06   56.19
  -7  -8  -1   53.99   12.90
  -7  -8  -1   53.59   15.50
   7   8   1   48.70   23.70
  -8  -8  -1  569.44   43.10
  -8  -8  -1  505.35   36.70
   8   8   1  557.44   70.99
   8   8   1  572.64   38.10
  -9  -8  -1  126.99   23.60
  -9  -8  -1  123.49   19.40
   9   8   1  124.89   19.50
   9   8   1  132.49   37.40
 -10  -8  -1   29.00   15.40
 -10  -8  -1   31.60   13.70
  10   8   1   30.30   21.50
  10   8   1   43.50   13.70
 -11  -8  -1  106.29   21.70
 -11  -8  -1   53.29   21.30
  11   8   1  159.68   44.00
  11   8   1   94.69   18.70
 -12  -8  -1   21.30   19.50
 -12  -8  -1   37.90   16.20
  12   8   1   41.30   15.50
  12   8   1   52.99   32.90
 -13  -8  -1   55.69   18.10
 -13  -8  -1    8.50   19.70
  13   8   1   34.60   15.00
  13   8   1   48.30   32.30
 -14  -8  -1   50.69   24.00
  14   8   1   36.60   31.80
  14   8   1   40.30   17.00
 -15  -8  -1  -14.20   21.00
  15   8   1   42.70   29.20
  15   8   1    2.80   14.00
  14  -9  -1   40.70   22.00
  13  -9  -1   75.69   24.80
  12  -9  -1  136.79   28.50
  11  -9  -1   74.49   23.60
  10  -9  -1  327.17   40.60
   9  -9  -1   25.10   14.70
   8  -9  -1  113.09   23.90
   7  -9  -1   45.60   18.60
   6  -9  -1  498.95   30.30
   6  -9  -1  546.35   39.30
   5  -9  -1  220.28   17.30
   5  -9  -1  273.17   29.80
   5  -9  -1  274.77   23.20
   4  -9  -1 1058.69   54.59
   4  -9  -1  970.30   60.69
   3  -9  -1  408.16   24.60
   3  -9  -1  407.46   30.50
   2  -9  -1   24.50   12.50
   2  -9  -1   17.00    8.40
   2  -9  -1   14.50    5.20
   1  -9  -1  203.08   21.00
   1  -9  -1  200.48   14.80
   1  -9  -1  251.07   24.50
   0  -9  -1    1.10    6.80
   0  -9  -1    6.10   10.10
   0   9   1    6.80    7.00
  -1  -9  -1  255.97   23.90
  -1  -9  -1  252.67   24.60
   1   9   1  280.87   25.90
   1   9   1  275.67   34.40
   1   9   1  218.48   17.60
  -2  -9  -1   -0.80    8.70
  -2  -9  -1   11.90    8.70
   2   9   1    3.10    8.70
   2   9   1   13.10    6.90
   2   9   1   18.00   14.10
  -3  -9  -1  424.66   31.40
  -3  -9  -1  476.85   30.50
   3   9   1  441.16   30.20
   3   9   1  397.96   40.20
   3   9   1  374.66   30.30
  -4  -9  -1 1003.00   58.69
  -4  -9  -1 1050.79   62.69
   4   9   1 1121.59   61.89
   4   9   1 1050.09   61.29
   4   9   1  981.30   73.79
  -5  -9  -1  229.18   27.00
  -5  -9  -1  293.57   26.30
   5   9   1  213.88   40.40
  -6  -9  -1  490.45   38.10
  -6  -9  -1  519.75   34.80
   6   9   1  502.85   50.59
  -7  -9  -1   61.59   15.10
  -7  -9  -1   79.49   16.90
   7   9   1   23.50   18.70
  -8  -9  -1  103.49   17.90
  -8  -9  -1  120.39   22.30
   8   9   1  117.39   33.80
  -9  -9  -1    6.90   10.20
  -9  -9  -1    9.80   13.90
   9   9   1   23.70   12.20
   9   9   1   60.69   27.00
 -10  -9  -1  343.77   33.60
 -10  -9  -1  280.87   37.20
  10   9   1  322.67   32.80
  10   9   1  261.37   54.89
 -11  -9  -1   75.29   19.50
 -11  -9  -1   62.89   21.70
  11   9   1   73.49   31.50
  11   9   1   60.69   16.40
 -12  -9  -1  177.48   33.70
 -12  -9  -1  133.19   23.80
  12   9   1  174.18   47.60
  12   9   1  124.39   21.60
 -13  -9  -1   52.79   26.00
 -13  -9  -1   44.50   17.70
  13   9   1   86.79   36.80
  13   9   1   94.89   20.40
 -14  -9  -1   10.10   20.00
  14   9   1   25.70   28.20
  14   9   1    6.40   14.40
  14 -10  -1   28.70   21.10
  13 -10  -1   60.49   23.90
  12 -10  -1   11.70   17.90
  11 -10  -1  109.79   26.70
  10 -10  -1   25.60   18.40
   9 -10  -1   39.70   16.40
   8 -10  -1   59.39   17.60
   7 -10  -1   37.30   14.60
   6 -10  -1  495.85   38.90
   5 -10  -1  306.37   20.30
   5 -10  -1  267.27   32.80
   4 -10  -1  154.58   23.50
   4 -10  -1  141.99   14.60
   3 -10  -1   31.00    6.90
   3 -10  -1   52.49   16.00
   2 -10  -1  309.07   25.60
   2 -10  -1  372.86   33.10
   2 -10  -1  288.97   19.70
   1 -10  -1  513.95   37.00
   1 -10  -1  523.65   35.20
   0 -10  -1 1151.48   64.39
   0 -10  -1 1073.69   62.69
   0  10   1 1115.19   63.89
  -1 -10  -1  524.45   36.20
  -1 -10  -1  556.24   35.70
   1  10   1  480.05   42.30
   1  10   1  511.35   36.00
   1  10   1  548.55   32.20
  -2 -10  -1  336.47   26.30
  -2 -10  -1  329.47   26.60
   2  10   1  319.47   23.80
   2  10   1  353.66   35.70
   2  10   1  264.77   28.20
  -3 -10  -1   66.09   14.70
  -3 -10  -1   32.70   11.20
   3  10   1   30.40   12.80
   3  10   1   23.60   10.20
   3  10   1   39.50   20.30
  -4 -10  -1  211.08   23.20
  -4 -10  -1  189.98   23.40
   4  10   1  190.68   23.50
   4  10   1  204.28   23.70
   4  10   1  181.38   34.70
  -5 -10  -1  313.67   27.60
  -5 -10  -1  436.36   32.80
   5  10   1  373.96   54.19
   5  10   1  355.26   34.00
  -6 -10  -1  569.44   41.20
  -6 -10  -1  475.75   35.20
   6  10   1  503.55   51.69
  -7 -10  -1   32.80   14.30
  -7 -10  -1   11.70   11.30
   7  10   1    7.60   22.80
  -8 -10  -1   38.60   13.40
  -8 -10  -1   24.40   13.50
   8  10   1   65.89   31.70
  -9 -10  -1   17.90   13.60
  -9 -10  -1   25.10   15.10
   9  10   1   24.50   12.00
   9  10   1   44.30   29.60
 -10 -10  -1   -5.50   11.60
 -10 -10  -1   28.30   16.00
  10  10   1   -3.50   16.00
  10  10   1   12.50   10.80
 -11 -10  -1  122.19   27.00
 -11 -10  -1  163.98   25.80
  11  10   1  145.29   43.90
  11  10   1  123.99   21.60
 -12 -10  -1   11.10   14.20
 -12 -10  -1   16.80   18.30
  12  10   1   43.00   27.70
  12  10   1   27.30   14.70
 -13 -10  -1   18.60   20.70
  13  10   1   72.89   36.60
  13  10   1   33.80   16.20
 -14 -10  -1    8.30   20.60
  14  10   1   -2.80   14.00
  14  10   1   83.69   36.90
  14 -11  -1   40.80   22.00
  13 -11  -1   23.60   19.30
  12 -11  -1   96.99   27.30
  11 -11  -1   14.70   18.40
  10 -11  -1   19.90   19.10
   9 -11  -1   25.10   15.50
   8 -11  -1   37.40   19.20
   7 -11  -1   35.90   18.90
   6 -11  -1   54.39   19.90
   5 -11  -1  166.18   24.90
   4 -11  -1   86.19   14.10
   4 -11  -1   56.49   18.50
   3 -11  -1  104.69   11.90
   3 -11  -1  120.99   22.50
   2 -11  -1   89.99   16.90
   2 -11  -1   66.49   18.20
   2 -11  -1   80.69   10.30
   1 -11  -1  390.96   29.40
   1 -11  -1  377.46   30.40
   0 -11  -1   81.89   17.90
   0 -11  -1   71.59   14.00
   0  11   1   73.79   15.90
  -1 -11  -1  355.06   30.90
  -1 -11  -1  404.36   29.50
   1  11   1  421.66   26.60
   1  11   1  343.47   28.90
   1  11   1  409.16   37.30
  -2 -11  -1  127.59   19.60
  -2 -11  -1   77.39   15.00
   2  11   1  102.29   14.30
   2  11   1  105.19   26.10
   2  11   1   69.09   16.00
  -3 -11  -1   84.89   16.70
  -3 -11  -1  128.29   19.40
   3  11   1  104.69   16.20
   3  11   1  102.59   18.00
   3  11   1   89.19   26.50
  -4 -11  -1  108.89   18.40
  -4 -11  -1  119.89   19.60
   4  11   1   99.99   26.70
   4  11   1   75.49   16.40
   4  11   1   73.89   16.80
  -5 -11  -1  182.68   25.10
  -5 -11  -1  162.98   22.60
   5  11   1  194.88   39.80
   5  11   1  167.48   23.20
  -6 -11  -1   59.29   16.50
  -6 -11  -1   83.19   17.00
   6  11   1   60.59   28.30
   6  11   1   76.19   17.10
  -7 -11  -1   23.10   14.00
  -7 -11  -1   58.79   16.70
   7  11   1   35.50   24.40
   7  11   1   48.00   15.20
  -8 -11  -1   21.50   12.70
  -8 -11  -1   29.50   15.10
   8  11   1   19.60   20.50
  -9 -11  -1    8.60   12.30
  -9 -11  -1   11.00   16.10
   9  11   1   -1.30   16.10
   9  11   1   18.60   12.20
 -10 -11  -1   30.20   17.10
 -10 -11  -1   37.30   15.80
  10  11   1   12.60   26.50
  10  11   1   26.80   13.80
 -11 -11  -1   33.60   17.40
 -11 -11  -1   35.40   21.80
  11  11   1   49.00   16.60
  11  11   1   59.49   33.90
 -12 -11  -1  141.69   30.30
 -12 -11  -1  119.69   24.20
  12  11   1   85.49   19.70
  12  11   1   68.79   34.20
 -13 -11  -1  -21.00   17.00
  13  11   1    6.60   14.00
  13  11   1   43.60   33.60
 -14 -11  -1   19.40   23.80
  14  11   1    6.00   14.50
  14  11   1   52.09   34.60
  13 -12  -1   75.89   26.00
  12 -12  -1    9.40   19.20
  11 -12  -1    8.80   18.70
  10 -12  -1   73.89   25.10
   9 -12  -1   50.59   21.10
   8 -12  -1   15.00   18.30
   7 -12  -1   56.29   20.90
   6 -12  -1   45.00   19.30
   5 -12  -1   46.70   18.90
   4 -12  -1  241.48   32.20
   3 -12  -1  189.88   28.00
   2 -12  -1  266.27   30.10
   1 -12  -1  110.69   22.00
   1 -12  -1   82.89   15.50
  -1  12   1  141.79   22.20
   0 -12  -1   -3.20   13.70
   0 -12  -1    4.90    8.40
   0  12   1   10.20   11.30
  -1 -12  -1  104.89   16.90
  -1 -12  -1  163.98   23.30
   1  12   1   98.69   13.40
   1  12   1  119.89   19.60
  -2 -12  -1  212.88   27.40
  -2 -12  -1  226.88   26.10
   2  12   1  231.28   22.70
   2  12   1  336.67   44.10
   2  12   1  247.68   28.90
  -3 -12  -1  262.47   28.80
  -3 -12  -1  256.47   28.00
   3  12   1  247.18   25.50
   3  12   1  205.98   27.50
   3  12   1  292.97   44.10
  -4 -12  -1  274.37   29.70
  -4 -12  -1  286.07   31.40
   4  12   1  239.18   28.00
   4  12   1  303.37   48.80
   4  12   1  308.87   32.10
  -5 -12  -1   28.80   13.50
  -5 -12  -1   34.60   14.30
   5  12   1   14.40   10.70
   5  12   1   58.79   26.30
  -6 -12  -1   37.30   14.70
  -6 -12  -1   54.89   16.70
   6  12   1   55.39   28.30
   6  12   1   17.20   11.60
  -7 -12  -1  107.79   21.50
  -7 -12  -1  106.29   19.70
   7  12   1   98.39   21.40
   7  12   1   91.49   30.30
  -8 -12  -1   43.20   17.20
  -8 -12  -1   46.50   17.50
   8  12   1   42.10   16.60
   8  12   1   80.79   35.00
  -9 -12  -1   44.90   18.30
  -9 -12  -1   30.50   15.20
   9  12   1   58.69   18.70
   9  12   1   40.30   30.90
 -10 -12  -1  120.59   23.30
 -10 -12  -1   92.79   24.20
  10  12   1  113.19   21.20
  10  12   1   78.99   22.90
  10  12   1  119.09   41.40
 -11 -12  -1  -10.40   14.30
 -11 -12  -1   32.80   16.30
  11  12   1   -9.90   10.00
  11  12   1    7.50   22.20
  11  12   1   -3.50   12.20
 -12 -12  -1    5.10   20.80
  12  12   1    8.30   13.80
  12  12   1   56.29   36.90
  12  12   1   14.00   14.10
 -13 -12  -1   24.30   22.90
  13  12   1   22.80   20.40
  13  12   1   66.19   19.40
  13  12   1   71.79   36.10
  13 -13  -1   12.20   19.60
  12 -13  -1   52.59   22.50
  11 -13  -1   17.10   21.20
  10 -13  -1   33.20   18.40
   9 -13  -1   64.79   23.70
   8 -13  -1   77.49   24.40
   7 -13  -1    3.80   13.50
   6 -13  -1   70.89   23.30
   5 -13  -1    9.80   16.80
   4 -13  -1    9.60   16.40
   3 -13  -1   71.59   21.70
   2 -13  -1  204.98   29.40
   1 -13  -1    5.60    8.60
   1 -13  -1   11.00   16.60
  -1  13   1   16.90   12.40
   0 -13  -1   59.19   17.30
   0 -13  -1   57.09   14.70
   0  13   1   95.79   19.50
  -1 -13  -1   11.00   11.90
  -1 -13  -1    8.30    9.80
   1  13   1   33.60   14.70
  -2 -13  -1  147.39   21.10
  -2 -13  -1  229.28   26.90
   2  13   1  163.88   33.30
   2  13   1  160.88   24.10
   2  13   1  149.59   18.40
  -3 -13  -1  134.49   22.60
  -3 -13  -1  151.98   22.00
   3  13   1  124.29   20.50
   3  13   1  135.49   19.30
   3  13   1  105.79   30.40
  -4 -13  -1    1.90   13.70
  -4 -13  -1   21.40   12.80
   4  13   1    1.20   16.30
   4  13   1   -2.00   10.90
   4  13   1    0.80   10.00
  -5 -13  -1   23.90   13.00
  -5 -13  -1   20.90   14.70
   5  13   1   16.90   20.90
   5  13   1   18.10   12.00
  -6 -13  -1   40.40   16.40
  -6 -13  -1   52.49   17.30
   6  13   1   41.40   27.50
   6  13   1   33.60   16.60
  -7 -13  -1   21.50   16.70
  -7 -13  -1   44.70   17.10
   7  13   1    0.70   11.60
   7  13   1   71.79   33.20
  -8 -13  -1  120.59   23.40
  -8 -13  -1  116.19   24.80
   8  13   1  121.99   40.30
   8  13   1  105.79   23.20
  -9 -13  -1  109.79   24.70
  -9 -13  -1   97.19   23.00
   9  13   1  104.09   24.60
   9  13   1   85.39   33.30
 -10 -13  -1   32.20   19.30
 -10 -13  -1   31.10   18.30
  10  13   1   11.20   13.30
  10  13   1   44.20   28.00
  10  13   1   19.90   17.20
 -11 -13  -1   10.10   19.60
 -11 -13  -1   14.80   18.70
  11  13   1   15.00   16.00
  11  13   1   42.60   32.00
  11  13   1   15.20   14.30
 -12 -13  -1   57.09   24.80
  12  13   1   19.30   15.20
  12  13   1  122.59   29.80
  12  13   1   89.19   38.90
 -13 -13  -1   42.10   26.80
  13  13   1    5.10   14.70
  13  13   1    1.90   27.20
  13  13   1  -20.90   16.50
  12 -14  -1   65.49   24.30
  11 -14  -1   42.80   20.00
  10 -14  -1   79.49   27.00
   9 -14  -1  -11.50   12.40
   8 -14  -1   41.20   22.30
   7 -14  -1   54.89   22.60
   6 -14  -1    5.00   14.00
   5 -14  -1   36.70   21.10
   4 -14  -1  158.78   28.90
   3 -14  -1   60.39   21.20
   2 -14  -1  125.29   25.70
  -2  14   1  144.59   25.10
   1 -14  -1  154.48   22.40
   1 -14  -1  107.19   23.50
  -1  14   1  108.09   22.40
   0 -14  -1  111.49   21.00
   0 -14  -1  122.09   20.40
   0  14   1   95.19   20.60
  -1 -14  -1  104.99   23.00
  -1 -14  -1  107.79   19.00
   1  14   1  132.09   23.10
  -2 -14  -1  136.69   24.50
  -2 -14  -1  153.18   22.40
   2  14   1  110.49   23.30
   2  14   1  104.39   16.30
  -3 -14  -1   37.60   14.10
  -3 -14  -1    8.50   15.30
   3  14   1   17.90   14.10
   3  14   1   40.10   22.10
   3  14   1   26.30   11.80
  -4 -14  -1  170.58   26.30
  -4 -14  -1  155.18   23.70
   4  14   1  214.38   42.20
   4  14   1  185.68   24.40
   4  14   1  174.38   25.80
  -5 -14  -1   77.29   20.00
  -5 -14  -1   66.19   18.00
   5  14   1   88.99   30.30
   5  14   1   65.09   16.30
  -6 -14  -1   24.50   15.60
  -6 -14  -1   34.50   18.90
   6  14   1    8.00   14.90
   6  14   1   19.60   13.10
  -7 -14  -1  111.89   23.60
  -7 -14  -1   52.69   18.50
   7  14   1   51.39   29.10
   7  14   1   61.99   19.30
  -8 -14  -1   24.70   19.00
  -8 -14  -1   28.00   17.20
   8  14   1   62.59   19.80
   8  14   1   70.39   33.40
  -9 -14  -1   18.30   16.90
  -9 -14  -1  -21.90   14.30
   9  14   1  -16.30   21.60
   9  14   1   -1.00   14.10
 -10 -14  -1   67.19   21.20
 -10 -14  -1   60.59   23.50
  10  14   1   58.29   16.80
  10  14   1   74.09   38.50
  10  14   1   46.30   20.80
 -11 -14  -1   56.29   23.20
 -11 -14  -1   14.80   20.60
  11  14   1   15.90   18.30
  11  14   1   53.09   35.80
  11  14   1    8.50   13.40
 -12 -14  -1   11.40   29.60
  12  14   1   17.60   19.80
  12  14   1   14.20   15.40
  12  14   1   41.10   31.00
  11 -15  -1   49.00   24.10
  10 -15  -1    9.50   21.00
   9 -15  -1    4.80   20.50
   8 -15  -1    8.80   18.50
   7 -15  -1   26.60   22.00
   6 -15  -1   98.79   24.20
   5 -15  -1   54.79   22.70
   4 -15  -1    3.40   19.30
   3 -15  -1  117.09   23.60
   2 -15  -1    0.90   18.00
  -2  15   1   14.60   14.70
   1 -15  -1  102.49   20.20
   1 -15  -1   41.30   20.80
  -1  15   1  109.39   22.10
   0 -15  -1  295.77   36.30
   0 -15  -1  263.77   30.00
   0  15   1  285.47   34.10
  -1 -15  -1  120.59   20.60
  -1 -15  -1  100.29   24.70
   1  15   1   97.79   22.50
  -2 -15  -1  -18.10   14.10
  -2 -15  -1   22.60   13.00
   2  15   1   14.30   11.20
   2  15   1   20.60   10.50
  -3 -15  -1  115.39   20.10
  -3 -15  -1  142.49   26.00
   3  15   1  141.89   20.60
   3  15   1  110.99   22.70
  -4 -15  -1    1.50   13.10
  -4 -15  -1   -8.50   14.80
   4  15   1   -4.80   11.50
   4  15   1    2.70   17.60
   4  15   1   16.00   11.20
  -5 -15  -1   34.20   14.70
  -5 -15  -1   39.80   18.90
   5  15   1   36.80   15.70
   5  15   1   53.49   24.80
  -6 -15  -1  137.59   26.00
  -6 -15  -1  111.59   25.80
   6  15   1  121.39   22.70
   6  15   1  175.18   43.50
  -7 -15  -1  -11.50   15.00
  -7 -15  -1    0.90   13.10
   7  15   1   17.70   15.30
   7  15   1    2.90   15.60
  -8 -15  -1    9.40   20.20
  -8 -15  -1   24.10   20.20
   8  15   1   32.60   17.40
   8  15   1   23.20   27.60
  -9 -15  -1    5.20   17.30
  -9 -15  -1   -1.00   17.80
   9  15   1  -18.60   13.30
   9  15   1   17.10   21.50
 -10 -15  -1  -14.40   19.80
  10  15   1   48.40   28.80
  10  15   1    3.40   13.20
  10  15   1   23.10   19.50
  11  15   1    3.80   19.80
  11  15   1  -12.70   12.10
  11  15   1   12.80   21.30
  11 -16  -1   44.30   24.00
  10 -16  -1   34.30   24.50
   9 -16  -1   37.10   25.20
   8 -16  -1   28.20   19.20
   7 -16  -1   38.10   23.60
   6 -16  -1   17.60   16.50
   5 -16  -1   54.39   24.20
   4 -16  -1   28.60   17.30
   3 -16  -1   23.90   20.80
  -3  16   1   28.30   18.40
   2 -16  -1   17.70   19.60
  -2  16   1   21.40   17.60
   1 -16  -1   43.90   22.90
  -1  16   1   92.59   20.00
   0 -16  -1    8.20   19.80
   0 -16  -1   51.09   15.70
   0  16   1   48.60   18.20
  -1 -16  -1   81.69   19.20
  -1 -16  -1   34.80   21.80
   1  16   1   92.59   20.30
  -2 -16  -1   52.69   15.80
  -2 -16  -1   10.50   15.40
   2  16   1   43.10   18.20
  -3 -16  -1   41.80   16.10
  -3 -16  -1   15.50   19.80
   3  16   1   39.70   17.70
  -4 -16  -1   29.00   19.60
  -4 -16  -1   42.00   16.80
   4  16   1   40.90   16.20
  -5 -16  -1   54.69   21.50
  -5 -16  -1   65.09   21.10
   5  16   1   82.99   31.50
   5  16   1   31.30   19.00
  -6 -16  -1   12.80   20.80
   6  16   1   49.80   18.80
   6  16   1   62.49   29.70
  -7 -16  -1    5.80   18.70
   7  16   1   17.00   26.10
   7  16   1   21.40   16.20
  -8 -16  -1   16.70   21.60
   8  16   1   49.30   26.30
   8  16   1   49.99   20.80
  -9 -16  -1  -18.90   20.30
   9  16   1   16.10   25.10
   9  16   1   24.30   19.00
 -10 -16  -1  -14.30   24.90
  10  16   1   31.00   31.70
  10  16   1   14.40   14.80
  10  16   1   12.50   19.80
  11  16   1   24.00   16.40
  10 -17  -1   62.39   27.20
   9 -17  -1   -1.50   20.90
   8 -17  -1   15.30   18.60
   7 -17  -1   45.40   25.20
   6 -17  -1    4.90   20.20
   5 -17  -1   31.10   23.30
   4 -17  -1   14.70   21.50
  -4  17   1   27.60   18.40
   3 -17  -1   29.10   21.70
  -3  17   1   32.40   18.80
   2 -17  -1   -0.50   21.00
  -2  17   1   14.60   13.70
   1 -17  -1   -1.80   14.50
  -1  17   1   16.80   15.60
   0 -17  -1  -21.90   17.90
   0  17   1    4.80   13.80
  -1 -17  -1  -22.60   18.10
   1  17   1   27.30   14.50
  -2 -17  -1  -12.80   18.60
   2  17   1    6.80   15.30
  -3 -17  -1    6.90   19.20
   3  17   1   50.69   17.00
  -4 -17  -1   44.10   23.80
   4  17   1   26.70   16.80
  -5 -17  -1   -2.30   19.10
  -6 -17  -1    7.90   19.50
   6  17   1   79.69   32.30
  -7 -17  -1   -5.30   20.00
   7  17   1   57.99   31.90
  -8 -17  -1   -5.40   23.10
   8  17   1   27.90   27.50
  -9 -17  -1  -33.90   20.80
   9  17   1   33.10   25.70
  10  17   1   20.50   15.30
  10  17   1   42.00   27.50
   9 -18  -1   28.30   23.80
   8 -18  -1   39.90   21.50
   7 -18  -1   57.69   26.50
   6 -18  -1   30.90   25.20
   5 -18  -1  -12.70   15.80
  -5  18   1    3.90   18.80
   4 -18  -1   -6.90   21.10
  -4  18   1   -3.80   16.50
   3 -18  -1   45.80   25.10
  -3  18   1   13.50   17.90
   2 -18  -1   24.10   23.60
  -2  18   1   76.79   22.80
   1 -18  -1   16.10   22.00
  -1  18   1   28.90   18.30
   0 -18  -1   27.60   23.90
   0  18   1   88.49   23.40
  -1 -18  -1  -22.60   19.80
   1  18   1   48.80   18.90
  -2 -18  -1    4.10   21.90
   2  18   1    4.00   15.60
  -3 -18  -1  -31.10   18.40
   3  18   1    4.90   15.00
  -4 -18  -1   -8.20   20.10
  -5 -18  -1  -20.50   19.50
  -6 -18  -1   -3.90   20.50
  -7 -18  -1   -8.80   20.50
  -8 -18  -1   -7.60   25.40
   8  18   1  111.89   37.90
  -9 -18  -1  -64.99   35.00
   9  18   1   61.89   27.70
   7 -19  -1   17.50   22.30
   6 -19  -1   -8.00   23.80
  -6  19   1   34.50   20.50
   5 -19  -1    8.30   23.50
  -5  19   1    7.50   19.50
   4 -19  -1   33.20   25.00
  -4  19   1   35.50   20.60
   3 -19  -1  -13.40   15.40
  -3  19   1    6.00   16.00
   2 -19  -1   93.49   29.40
  -2  19   1   88.09   24.10
   1 -19  -1  -11.30   21.70
  -1  19   1   39.90   20.30
   0 -19  -1   21.50   24.20
   0  19   1   -1.30   16.20
  -1 -19  -1    7.40   23.70
   1  19   1   51.09   20.20
  -2 -19  -1   48.80   27.60
   2  19   1   57.79   18.90
  -3 -19  -1  -35.50   18.50
   3  19   1  -14.90   13.20
  -4 -19  -1   28.70   25.00
  -5 -19  -1   -4.70   22.10
  -6 -19  -1  -24.40   21.20
  -7 -19  -1  -50.69   22.30
   6 -20  -1   -9.50   15.40
  -6  20   1   19.60   21.10
   5 -20  -1   51.39   28.10
  -5  20   1   -0.60   19.20
   4 -20  -1   -9.50   22.60
  -4  20   1   -8.20   17.70
   3 -20  -1    6.70   25.40
  -3  20   1    5.20   17.70
   2 -20  -1  -17.80   22.10
  -2  20   1   16.30   16.80
   1 -20  -1    8.80   25.50
  -1  20   1    6.20   17.40
   0 -20  -1   12.80   24.40
   0  20   1   -1.90   17.00
  -1 -20  -1   -1.00   25.00
   1  20   1   20.00   19.20
  -2 -20  -1  -13.10   26.40
   2  20   1    7.40   17.00
  -3 -20  -1  -11.90   23.60
   3  20   1   -6.70   13.50
  -4 -20  -1   -2.70   23.40
  -5 -20  -1   -9.80   24.80
  -6 -20  -1  -78.49   23.70
   4 -21  -1  -15.90   23.10
   3 -21  -1  -20.10   24.60
  -3  21   1    8.40   18.90
   2 -21  -1   -3.40   25.50
  -2  21   1   49.20   23.30
   1 -21  -1   -5.80   25.60
  -1  21   1   36.40   19.00
   0 -21  -1  -14.70   24.30
   0  21   1   19.60   18.70
  -1 -21  -1  -14.60   23.10
   1  21   1   36.70   20.30
  -2 -21  -1  -33.80   23.40
   2  21   1   27.00   18.20
  -3 -21  -1  -15.40   24.60
   3  21   1   -3.60   16.00
  -4 -21  -1  -42.30   22.90
  -3 -21   2  -30.00   23.90
  -2 -21   2  -43.40   23.40
   1  21  -2   52.09   21.60
  -1 -21   2   13.70   27.60
   0  21  -2   19.60   17.40
   0 -21   2   53.49   32.00
  -1  21  -2   63.99   22.40
   1 -21   2    9.80   29.90
  -2  21  -2   23.10   18.90
   2 -21   2   11.00   28.60
  -3  21  -2   48.30   20.90
   3 -21   2   19.90   27.80
   4 -21   2  -16.10   25.90
  -6 -20   2  -35.00   21.20
  -5 -20   2   -0.20   23.90
  -4 -20   2  -43.30   21.30
  -3 -20   2    3.70   24.00
   2  20  -2   24.20   17.20
  -2 -20   2  -14.40   24.90
   1  20  -2  -17.10   12.50
  -1 -20   2  -26.40   24.00
   0  20  -2   41.60   19.60
   0 -20   2  -11.90   25.90
  -1  20  -2   -0.60   15.90
   1 -20   2   -1.50   25.90
  -2  20  -2  -11.10   14.70
   2 -20   2   -3.00   25.80
  -3  20  -2   36.60   19.10
   3 -20   2  -19.60   23.90
  -4  20  -2   -8.00   16.20
   4 -20   2   -1.80   26.30
  -5  20  -2   25.90   18.70
   5 -20   2    7.70   24.80
  -6  20  -2   20.90   18.30
   6 -20   2  -27.80   22.30
  -7 -19   2  -33.60   21.30
  -6 -19   2  -30.30   19.30
  -5 -19   2  -28.20   20.20
  -4 -19   2   28.60   24.20
  -3 -19   2   22.70   24.90
   2  19  -2   16.80   15.60
  -2 -19   2  -16.30   21.50
   1  19  -2   22.30   16.30
  -1 -19   2  -20.60   23.00
   0  19  -2    1.40   10.50
   0 -19   2  -22.50   23.10
  -1  19  -2   -4.80   13.20
   1 -19   2   18.90   26.40
  -2  19  -2   14.90   16.10
   2 -19   2   -7.90   23.50
  -3  19  -2   54.09   19.70
   3 -19   2  -27.60   21.70
  -4  19  -2   27.50   19.30
   4 -19   2  -31.80   20.70
  -5  19  -2   13.00   18.80
   5 -19   2   -6.60   23.80
  -6  19  -2  -20.60   14.40
   6 -19   2    2.90   25.30
  -7  19  -2   10.30   17.20
   7 -19   2   37.30   27.20
   9  18  -2   10.30   14.80
  -9 -18   2  -33.10   20.00
  -8 -18   2   56.99   26.70
  -7 -18   2   20.50   24.30
  -6 -18   2   23.90   22.40
  -5 -18   2   11.00   21.70
  -4 -18   2  -26.70   19.20
  -3 -18   2    6.20   16.70
   2  18  -2    8.50   15.30
  -2 -18   2   22.20   22.20
   1  18  -2    1.30   13.90
  -1 -18   2   13.00   18.20
   0  18  -2   22.50   16.10
   0 -18   2  -15.80   21.20
  -1  18  -2   18.10   16.60
   1 -18   2   -3.60   22.80
  -2  18  -2   37.80   19.20
   2 -18   2   35.60   26.10
  -3  18  -2    7.40   15.10
   3 -18   2    6.20   22.30
  -4  18  -2    9.60   14.50
   4 -18   2    3.20   22.30
  -5  18  -2   32.30   18.00
   5 -18   2  -12.70   15.00
  -6  18  -2    6.40   18.60
   6 -18   2    9.20   25.00
  -7  18  -2   12.00   17.50
   7 -18   2   10.30   18.60
  -8  18  -2   60.49   24.40
   8 -18   2   62.39   28.40
   9 -18   2   25.60   25.30
  10  17  -2   23.50   22.80
  10  17  -2   12.60   14.70
 -10 -17   2  -28.50   19.20
   9  17  -2   14.60   14.60
   9  17  -2   21.20   21.20
  -9 -17   2   -6.10   20.40
   8  17  -2   58.79   21.60
  -8 -17   2   24.70   22.00
   7  17  -2   12.90   16.30
  -7 -17   2    5.10   19.30
   6  17  -2   27.70   17.00
  -6 -17   2  -33.70   17.00
   5  17  -2   77.49   22.10
  -5 -17   2   33.60   22.70
   4  17  -2   69.89   22.30
  -4 -17   2   50.89   24.20
  -3 -17   2   32.70   22.30
   2  17  -2  132.49   25.10
  -2 -17   2   98.39   28.20
   1  17  -2  117.29   24.30
  -1 -17   2  117.89   28.40
   0  17  -2    9.40   13.90
   0 -17   2   -5.70   15.40
  -1  17  -2   82.09   22.20
   1 -17   2   46.20   25.60
  -2  17  -2  120.19   25.10
   2 -17   2   93.79   25.50
  -3  17  -2   38.50   18.10
   3 -17   2   40.40   25.30
  -4  17  -2   77.29   21.40
   4 -17   2   42.50   20.30
  -5  17  -2   55.59   20.20
   5 -17   2   65.59   27.50
  -6  17  -2   -5.70   15.50
   6 -17   2    4.00   21.00
   7 -17   2    2.60   23.60
   8 -17   2   38.60   25.70
   9 -17   2   17.10   22.80
  10 -17   2   42.90   25.40
  11  16  -2   20.70   16.30
 -11 -16   2  -34.30   20.90
  10  16  -2   -2.10   12.80
  10  16  -2   17.80   18.80
  10  16  -2   36.70   29.40
 -10 -16   2  -22.20   18.40
   9  16  -2   -4.60   16.00
   9  16  -2   43.40   23.30
   9  16  -2   24.40   14.50
  -9 -16   2   27.80   21.20
   8  16  -2   36.70   19.30
  -8 -16   2  -12.90   18.40
   7  16  -2  135.29   28.20
  -7 -16   2   85.19   25.90
   6  16  -2   39.00   17.30
  -6 -16   2   16.30   19.40
   5  16  -2   51.59   17.50
  -5 -16   2   12.60   18.90
   4  16  -2   -2.90   12.60
  -4 -16   2   -1.30   17.60
   3  16  -2   41.70   15.30
   3  16  -2   38.10   15.00
  -3 -16   2   15.20   19.20
   2  16  -2   25.80   14.30
  -2 -16   2   -5.00   13.30
   1  16  -2   97.79   22.60
  -1 -16   2  129.99   29.00
   0  16  -2   68.49   20.00
   0 -16   2   39.00   18.10
  -1  16  -2   95.59   22.10
   1 -16   2  123.69   28.40
  -2  16  -2    4.10   14.20
   2 -16   2   17.40   17.20
  -3  16  -2   13.00   15.10
   3 -16   2    0.20   19.80
  -4  16  -2   12.60   15.30
   4 -16   2  -13.90   19.00
  -5  16  -2   13.90   16.40
   5 -16   2   21.50   22.50
   6 -16   2   28.70   18.20
   7 -16   2   63.09   26.20
   8 -16   2   11.00   22.00
   9 -16   2   47.40   25.40
  10 -16   2   26.60   24.00
  11 -16   2   35.90   22.60
  11  15  -2   35.20   29.30
  11  15  -2  -19.60   15.20
  11  15  -2   -4.30   13.50
 -11 -15   2  -14.50   17.90
  10  15  -2   19.30   13.90
  10  15  -2   53.69   33.40
  10  15  -2   41.60   19.80
 -10 -15   2    8.90   18.60
   9  15  -2   81.49   18.50
   9  15  -2   77.09   37.40
   9  15  -2   69.79   23.60
  -9 -15   2   34.50   20.90
   8  15  -2   86.39   22.40
   8  15  -2   75.59   31.50
  -8 -15   2   22.90   19.10
   7  15  -2    2.60   13.10
   7  15  -2   -4.90   20.90
  -7 -15   2  -11.70   15.40
   6  15  -2   98.39   23.30
  -6 -15   2   73.39   22.20
   5  15  -2    4.90   12.20
  -5 -15   2    0.60   15.80
   4  15  -2   19.80   12.70
  -4 -15   2   11.40   13.50
   3  15  -2  102.09   19.00
   3  15  -2  133.89   24.10
  -3 -15   2   81.39   23.10
   2  15  -2   16.70   13.30
  -2 -15   2  -10.80   17.00
   1  15  -2    2.90   12.70
  -1 -15   2    6.30   18.30
   0  15  -2   39.00   16.10
   0 -15   2   -5.20   16.90
  -1  15  -2   -2.70   11.70
   1 -15   2   31.50   20.80
  -2  15  -2    8.70   12.70
   2 -15   2   -7.50   19.40
  -3  15  -2  125.69   23.80
   3 -15   2   89.19   25.40
  -4  15  -2   16.60   14.20
   4 -15   2   17.00   16.00
   5 -15   2    7.50   15.40
   6 -15   2   65.09   25.10
   7 -15   2   -6.30   19.60
   8 -15   2   19.40   21.70
   9 -15   2   70.19   23.40
  10 -15   2   32.80   23.30
  11 -15   2   -1.70   19.30
  12  14  -2   46.20   16.80
  12  14  -2   54.79   31.30
  12  14  -2    7.00   19.30
 -12 -14   2   42.00   24.60
  11  14  -2   16.90   24.50
  11  14  -2    7.20   12.90
  11  14  -2    4.50   18.10
 -11 -14   2    3.00   17.60
  10  14  -2   83.49   19.10
  10  14  -2   88.99   33.90
  10  14  -2  113.59   27.30
 -10 -14   2  109.79   25.80
   9  14  -2   71.29   34.70
   9  14  -2   15.80   16.00
   9  14  -2    7.60   12.60
  -9 -14   2    8.30   19.80
   8  14  -2   -4.30   12.90
   8  14  -2   57.69   31.10
  -8 -14   2   29.40   17.00
   7  14  -2   32.70   25.10
   7  14  -2   33.00   16.60
  -7 -14   2   12.70   16.40
   6  14  -2   80.89   33.20
   6  14  -2   91.49   21.30
  -6 -14   2   89.09   22.00
  -6 -14   2   95.49   21.50
   5  14  -2   10.10   12.10
  -5 -14   2    3.70   11.20
  -5 -14   2   20.00   13.20
   4  14  -2  187.78   25.90
  -4 -14   2  166.88   27.40
  -4 -14   2  222.28   24.90
   3  14  -2  211.98   28.40
   3  14  -2  175.98   23.40
  -3 -14   2  163.88   20.70
  -3 -14   2  212.08   29.30
   2  14  -2    7.30   12.00
   2  14  -2   20.90   12.00
  -2 -14   2   27.20   10.90
  -2 -14   2   12.10   12.90
   1  14  -2    3.40   11.80
  -1 -14   2   -3.50   15.50
  -1 -14   2   13.30    8.90
   0  14  -2   -1.60   10.90
   0 -14   2   -8.50   15.50
  -1  14  -2    6.30   11.20
   1 -14   2  -11.70   16.10
  -2  14  -2    9.10   12.20
   2 -14   2   32.30   19.00
  -3  14  -2  220.08   28.10
   3 -14   2  121.09   27.00
  -4  14  -2  203.78   27.70
   4 -14   2  150.78   28.50
   5 -14   2   -6.50   17.10
   6 -14   2   72.99   24.30
   7 -14   2   27.80   21.70
   8 -14   2   29.10   21.70
   9 -14   2   58.99   24.80
  10 -14   2   70.09   25.30
  11 -14   2   36.90   23.70
  12 -14   2   61.79   25.60
  13  13  -2   27.90   15.20
  13  13  -2   36.40   31.90
 -13 -13   2   21.20   19.60
  12  13  -2   28.90   22.10
  12  13  -2  -11.70   12.80
  12  13  -2   24.20   23.40
 -12 -13   2  -11.00   16.10
  11  13  -2   15.50   13.20
  11  13  -2   22.70   29.80
  11  13  -2   -3.80   17.10
 -11 -13   2   20.90   19.90
  10  13  -2    9.50   17.70
  10  13  -2   22.80   27.20
  10  13  -2    9.80   12.70
 -10 -13   2   10.00   15.90
 -10 -13   2    9.90   16.70
   9  13  -2   99.49   22.80
   9  13  -2   48.60   14.30
   9  13  -2   56.39   28.20
  -9 -13   2   39.70   18.10
  -9 -13   2   68.69   19.20
   8  13  -2   21.30   14.90
   8  13  -2    9.40   23.30
  -8 -13   2   -4.90   11.60
  -8 -13   2    5.50   14.20
   7  13  -2  257.87   49.60
   7  13  -2  147.29   26.70
  -7 -13   2  208.28   28.20
  -7 -13   2  173.38   27.40
   6  13  -2  209.08   29.30
   6  13  -2  155.18   38.70
  -6 -13   2  139.19   24.90
  -6 -13   2  254.77   29.40
   5  13  -2   34.40   14.60
   5  13  -2   -2.80   17.40
  -5 -13   2   -5.00   12.40
  -5 -13   2   -0.60   11.00
   4  13  -2  118.09   20.20
  -4 -13   2   99.69   21.00
  -4 -13   2  121.39   18.80
   3  13  -2   19.40   11.90
   3  13  -2   35.30   13.60
  -3 -13   2   39.00   16.90
  -3 -13   2   28.60   10.90
   2  13  -2   83.89   18.30
   2  13  -2   69.69   14.50
  -2 -13   2   97.49   14.90
  -2 -13   2   81.29   20.70
   1  13  -2  103.79   18.50
  -1 -13   2   93.19   21.80
  -1 -13   2  108.39   15.60
   0  13  -2  646.64   44.60
   0 -13   2  651.93   47.40
   0 -13   2  611.44   40.20
  -1  13  -2   94.79   18.70
   1 -13   2   61.19   19.90
  -2  13  -2  111.39   19.90
   2 -13   2   56.99   17.60
  -3  13  -2   32.20   13.60
   3 -13   2   29.70   17.80
   4 -13   2  118.89   24.90
   5 -13   2  -32.00   14.20
   6 -13   2  181.68   31.10
   7 -13   2  161.68   29.80
   8 -13   2    4.30   18.30
   9 -13   2   13.00   19.30
  10 -13   2   17.90   21.10
  11 -13   2   31.70   22.40
  12 -13   2   17.40   19.20
  13 -13   2  102.79   27.50
  13  12  -2    4.00   13.70
  13  12  -2   14.20   20.30
  13  12  -2   48.50   33.20
 -13 -12   2   13.20   22.90
 -13 -12   2  -25.60   17.90
  12  12  -2   29.80   15.20
  12  12  -2   76.39   36.80
  12  12  -2   21.60   20.30
 -12 -12   2   35.70   21.80
 -12 -12   2   28.60   19.60
  11  12  -2  110.19   41.80
  11  12  -2   57.09   16.10
  11  12  -2   20.90   14.90
 -11 -12   2   61.99   21.10
 -11 -12   2   31.50   18.60
  10  12  -2   37.70   14.20
  10  12  -2   65.09   22.90
  10  12  -2   67.59   34.20
 -10 -12   2   30.30   18.90
 -10 -12   2   55.39   19.50
   9  12  -2   51.49   14.30
   9  12  -2   67.29   18.70
   9  12  -2   98.29   35.30
  -9 -12   2   37.40   16.60
  -9 -12   2   91.29   21.30
   8  12  -2   46.80   24.40
   8  12  -2   11.90   11.40
  -8 -12   2   13.80   14.80
  -8 -12   2    5.70   13.30
   7  12  -2   -0.80   20.50
   7  12  -2    5.80   12.80
  -7 -12   2    1.70   12.50
  -7 -12   2   -1.50    8.40
   6  12  -2   60.29   16.90
   6  12  -2   65.09   29.40
  -6 -12   2   67.09   16.00
  -6 -12   2   93.89   19.00
   5  12  -2  277.87   32.40
   5  12  -2  328.97   53.79
  -5 -12   2  286.07   32.10
   4  12  -2   27.00   21.70
   4  12  -2   23.30   11.50
  -4 -12   2   24.60   14.50
  -4 -12   2   29.30   11.20
   3  12  -2   46.60   14.60
   3  12  -2   70.89   15.20
  -3 -12   2   67.29   13.00
  -3 -12   2   59.39   17.50
   2  12  -2  221.78   26.40
   2  12  -2  269.77   26.40
  -2 -12   2  305.37   31.20
  -2 -12   2  265.27   22.00
   1  12  -2   53.09   11.50
   1  12  -2   34.00   13.50
  -1 -12   2   24.10    9.10
  -1 -12   2   39.70   14.30
   0  12  -2   58.49   14.90
   0 -12   2   61.89   18.10
   0 -12   2   53.29   11.20
  -1  12  -2   46.40   13.60
   1 -12   2   16.90   16.00
  -2  12  -2  306.27   29.90
   2 -12   2  189.08   28.20
   3 -12   2   91.19   22.30
   4 -12   2    1.30   16.60
   5 -12   2  182.78   29.30
   5 -12   2  251.67   30.80
   6 -12   2   46.80   17.10
   7 -12   2    6.60   17.60
   8 -12   2    9.20   18.20
   9 -12   2   31.20   21.20
  10 -12   2   47.50   21.50
  11 -12   2   29.50   18.30
  12 -12   2   17.10   20.00
  13 -12   2   39.40   22.90
  14  11  -2    7.70   13.00
  14  11  -2   61.59   34.80
 -14 -11   2    8.40   22.50
 -14 -11   2    1.20   16.40
  13  11  -2   28.70   20.50
  13  11  -2   24.40   14.00
  13  11  -2   51.99   30.80
 -13 -11   2    1.10   15.90
 -13 -11   2   25.10   24.70
  12  11  -2  -15.30   23.60
  12  11  -2   24.10   14.00
  12  11  -2   16.90   14.80
 -12 -11   2  -18.20   14.20
 -12 -11   2    2.80   19.40
  11  11  -2   66.99   34.40
  11  11  -2   97.19   25.90
  11  11  -2   49.99   15.40
 -11 -11   2   65.39   21.30
 -11 -11   2   61.79   21.60
  10  11  -2   29.80   13.50
  10  11  -2   38.60   30.70
  10  11  -2   64.29   21.60
 -10 -11   2   83.19   23.10
 -10 -11   2   32.70   16.40
   9  11  -2   62.89   32.80
   9  11  -2   14.20   11.50
   9  11  -2   14.80   15.80
  -9 -11   2   21.80   16.10
  -9 -11   2   36.80   15.80
   8  11  -2   79.39   18.60
   8  11  -2  111.89   37.00
   8  11  -2   61.49   14.10
  -8 -11   2  120.59   21.80
  -8 -11   2   32.90   13.70
   7  11  -2   35.10   21.50
   7  11  -2   20.50   13.30
  -7 -11   2   -5.70   10.40
  -7 -11   2   -2.60   11.30
   6  11  -2   26.80   13.30
   6  11  -2   82.89   28.90
  -6 -11   2   38.20   13.20
  -6 -11   2   65.39   14.70
   5  11  -2   35.90   13.40
   5  11  -2   20.70   22.80
  -5 -11   2   44.20   12.70
  -5 -11   2   34.80   14.20
   4  11  -2  305.47   47.00
   4  11  -2  288.17   31.00
  -4 -11   2  334.97   32.70
  -4 -11   2  315.07   26.30
   3  11  -2  583.74   37.50
   3  11  -2  502.25   36.80
  -3 -11   2  494.95   37.20
  -3 -11   2  444.66   33.10
   2  11  -2  108.19   16.10
   2  11  -2  107.99   18.20
  -2 -11   2  116.89   18.60
  -2 -11   2   97.29   13.90
   1  11  -2   33.30    9.40
   1  11  -2   38.20   12.20
  -1 -11   2   19.80    7.90
  -1 -11   2   25.10   14.10
   0  11  -2   10.30   10.60
   0 -11   2    6.40   10.40
   0 -11   2   18.30    7.50
  -1  11  -2   19.60   11.10
   1 -11   2   41.40   13.60
  -2  11  -2   90.89   17.10
   2 -11   2   69.99   18.80
   3 -11   2  452.65   37.60
   4 -11   2  295.47   30.50
   4 -11   2  301.77   33.40
   5 -11   2   30.90   18.20
   5 -11   2   44.60   18.30
   6 -11   2   23.40   17.20
   6 -11   2   45.20   17.50
   7 -11   2   14.70   16.90
   8 -11   2   44.00   17.50
   9 -11   2   12.40   14.30
  10 -11   2   50.09   18.70
  11 -11   2   48.80   22.30
  12 -11   2   16.10   19.80
  13 -11   2   32.60   20.80
  14 -11   2   41.40   23.00
  14  10  -2   79.09   16.70
  14  10  -2   91.89   41.20
 -14 -10   2   14.20   23.10
 -14 -10   2   74.79   26.50
  13  10  -2    3.50   12.60
  13  10  -2   38.20   22.30
  13  10  -2    9.40   24.10
 -13 -10   2   -0.60   16.90
 -13 -10   2   10.30   20.00
  12  10  -2   73.39   25.80
  12  10  -2   81.39   39.20
  12  10  -2   76.19   17.80
 -12 -10   2  107.09   27.30
 -12 -10   2   79.39   23.30
  11  10  -2   16.30   12.00
  11  10  -2   33.10   18.70
  11  10  -2   76.59   36.90
 -11 -10   2   21.60   16.80
 -11 -10   2   22.70   16.80
  10  10  -2   18.60   16.30
  10  10  -2   19.80   21.60
  10  10  -2   23.30   12.10
 -10 -10   2   31.50   18.00
 -10 -10   2   15.10   14.40
   9  10  -2  129.19   39.30
   9  10  -2  114.39   17.70
   9  10  -2   93.49   21.70
  -9 -10   2  124.19   24.20
  -9 -10   2  121.79   22.40
   8  10  -2  449.76   32.00
   8  10  -2  483.75   69.79
   8  10  -2  341.47   40.00
  -8 -10   2  391.46   33.60
  -8 -10   2  423.56   35.90
   7  10  -2  277.67   33.30
   7  10  -2  231.38   46.60
  -7 -10   2  293.07   31.50
  -7 -10   2  268.57   29.90
   6  10  -2  255.37   29.90
   6  10  -2  274.57   48.30
  -6 -10   2  269.47   29.00
  -6 -10   2  298.17   30.30
   5  10  -2  170.88   24.40
   5  10  -2  195.58   38.90
  -5 -10   2  202.58   24.50
  -5 -10   2  175.18   21.70
   4  10  -2    1.00    8.90
   4  10  -2   29.40   20.70
  -4 -10   2   -2.60   10.70
  -4 -10   2    5.80    8.40
   3  10  -2  156.98   21.70
   3  10  -2  133.59   29.10
   3  10  -2  201.88   22.60
  -3 -10   2  157.68   21.50
  -3 -10   2  162.28   18.70
   2  10  -2  461.75   31.50
   2  10  -2  434.46   30.80
  -2 -10   2  421.26   28.20
  -2 -10   2  416.36   31.10
   1  10  -2  395.36   29.20
   1  10  -2  406.26   28.40
  -1 -10   2  408.36   31.50
  -1 -10   2  422.86   26.80
   0  10  -2  281.77   23.50
   0 -10   2  322.27   22.10
   0 -10   2  299.87   25.20
  -1  10  -2  376.66   29.20
   1 -10   2  419.56   30.60
   2 -10   2  432.56   34.00
   3 -10   2   90.19   19.80
   4 -10   2    9.80   14.70
   4 -10   2   -2.40   14.40
   5 -10   2  134.49   24.40
   5 -10   2  188.28   25.90
   6 -10   2  332.37   34.40
   6 -10   2  297.17   28.80
   7 -10   2  234.48   30.80
   7 -10   2  259.07   32.00
   8 -10   2  374.56   40.30
   9 -10   2  115.49   23.20
  10 -10   2   28.60   15.40
  11 -10   2   38.50   20.00
  12 -10   2   97.09   27.40
  13 -10   2   62.39   23.20
  14 -10   2  113.69   27.10
  14   9  -2   25.90   24.20
  14   9  -2   20.70   13.10
 -14  -9   2   31.30   22.70
 -14  -9   2   17.90   19.00
  13   9  -2  -13.60   22.90
  13   9  -2   -7.80   10.90
 -13  -9   2   -0.90   17.90
 -13  -9   2  -33.70   13.80
  12   9  -2   87.19   39.90
  12   9  -2   85.19   17.40
 -12  -9   2  132.39   25.70
 -12  -9   2  118.39   28.20
  11   9  -2  163.38   47.70
  11   9  -2  114.39   18.50
 -11  -9   2  111.19   23.00
 -11  -9   2  102.99   25.00
  10   9  -2   10.10    9.80
  10   9  -2   44.60   25.60
 -10  -9   2   31.60   14.80
 -10  -9   2   55.89   18.50
   9   9  -2   35.30   11.80
   9   9  -2    0.90   17.70
  -9  -9   2   41.70   15.70
  -9  -9   2   28.50   14.30
   8   9  -2  126.49   17.30
   8   9  -2   70.49   18.10
   8   9  -2  106.49   33.30
  -8  -9   2  156.98   22.20
  -8  -9   2   89.09   18.70
   7   9  -2   37.70   25.80
   7   9  -2   15.10    8.30
   7   9  -2   26.90   13.10
  -7  -9   2    5.50    9.60
  -7  -9   2   18.60   12.30
   6   9  -2   42.60   25.30
   6   9  -2   43.10   14.60
  -6  -9   2   59.69   15.50
  -6  -9   2   60.09   14.30
   5   9  -2  490.65   60.09
   5   9  -2  390.66   32.20
  -5  -9   2  355.26   30.00
  -5  -9   2  449.86   31.50
   4   9  -2 1335.87   88.59
   4   9  -2 1177.68   73.29
  -4  -9   2 1297.67   71.99
  -4  -9   2 1323.37   71.29
   3   9  -2   98.69   15.70
   3   9  -2  114.29   27.50
  -3  -9   2  144.99   16.40
  -3  -9   2  130.89   17.40
   2   9  -2 1827.52   98.39
   2   9  -2 1891.01   98.49
  -2  -9   2 1890.51   95.69
  -2  -9   2 1821.12   98.39
   1   9  -2  250.57   23.70
   1   9  -2  291.67   20.40
   1   9  -2  245.78   19.90
  -1  -9   2  229.88   17.70
  -1  -9   2  236.08   24.00
   0   9  -2 1098.09   63.79
   0   9  -2 1238.38   63.79
   0  -9   2 1175.18   61.29
   0  -9   2 1091.29   64.89
  -1   9  -2  258.07   24.60
   1  -9   2  260.17   25.30
   2  -9   2 1793.72   96.39
   3  -9   2  121.19   20.30
   4  -9   2 1344.07   75.59
   4  -9   2 1255.47   74.69
   5  -9   2  365.26   30.90
   5  -9   2  385.66   32.70
   6  -9   2   49.10   18.40
   6  -9   2   27.40   16.40
   7  -9   2   19.20   16.80
   7  -9   2   -3.20   14.30
   8  -9   2  129.29   25.30
   8  -9   2  155.58   26.60
   9  -9   2   28.70   14.90
  10  -9   2   32.10   18.40
  11  -9   2  126.49   28.00
  12  -9   2  120.09   27.60
  13  -9   2   14.90   19.40
  14  -9   2   45.70   22.20
  15   8  -2   18.60   12.80
  15   8  -2   23.70   23.80
 -15  -8   2    6.50   15.70
  14   8  -2   83.59   16.60
  14   8  -2   33.00   27.90
 -14  -8   2   65.19   20.90
  13   8  -2   32.90   29.50
  13   8  -2   25.50   12.90
 -13  -8   2   30.90   17.60
  12   8  -2   50.59   32.80
  12   8  -2   52.59   14.60
 -12  -8   2   77.49   20.30
  11   8  -2   55.49   14.20
  11   8  -2   72.59   31.40
 -11  -8   2   37.60   15.50
  10   8  -2   32.80   11.80
  10   8  -2   48.20   24.80
 -10  -8   2   64.99   17.40
   9   8  -2    3.00    8.40
   9   8  -2   -5.00   20.70
  -9  -8   2   14.20   12.60
   8   8  -2  503.45   66.29
   8   8  -2  420.36   30.10
  -8  -8   2  390.56   33.00
   7   8  -2  114.29   33.10
   7   8  -2  152.58   17.90
  -7  -8   2  154.48   22.10
  -7  -8   2  150.48   21.50
   6   8  -2  255.07   30.10
   6   8  -2  245.28   43.00
  -6  -8   2  227.08   25.00
  -6  -8   2  296.37   28.10
   5   8  -2  210.38   37.40
   5   8  -2  150.48   22.10
  -5  -8   2  204.68   22.70
  -5  -8   2  174.48   20.30
   4   8  -2  171.28   33.90
   4   8  -2  136.49   20.00
  -4  -8   2  178.08   18.80
  -4  -8   2  176.38   20.20
   3   8  -2   56.89   12.50
   3   8  -2   68.19   19.90
  -3  -8   2   86.89   14.50
  -3  -8   2   98.29   12.80
   2   8  -2  329.27   24.10
   2   8  -2  295.07   23.50
   2   8  -2  323.97   39.50
  -2  -8   2  317.97   21.80
  -2  -8   2  294.87   23.80
   1   8  -2  125.39   15.20
   1   8  -2  145.89   12.20
   1   8  -2  143.69   16.20
  -1  -8   2  113.29   15.10
  -1  -8   2  139.29   13.20
   0   8  -2   12.90    6.40
   0   8  -2    5.60    5.30
   0  -8   2    5.90    4.70
   0  -8   2   10.10    7.60
  -1   8  -2  112.99   15.10
  -1   8  -2  134.09   14.70
   1  -8   2  151.48   18.50
   2  -8   2  324.67   26.10
   3  -8   2   88.09   16.60
   4  -8   2  173.68   23.00
   4  -8   2  165.08   23.00
   5  -8   2  201.28   25.20
   5  -8   2  171.08   23.90
   6  -8   2  246.28   29.20
   6  -8   2  228.28   28.40
   7  -8   2  165.68   26.30
   7  -8   2  170.98   26.50
   8  -8   2  430.66   41.50
   8  -8   2  401.76   37.10
   9  -8   2   34.10   17.20
   9  -8   2   25.30   16.20
  10  -8   2   85.89   22.80
  10  -8   2   24.00   17.20
  11  -8   2   52.39   20.00
  12  -8   2   90.99   25.10
  13  -8   2   37.20   20.70
  14  -8   2   94.29   27.60
  15  -8   2   72.49   22.80
  15   7  -2   14.20   11.60
  15   7  -2   83.99   38.90
 -15  -7   2   17.00   20.70
  14   7  -2   51.39   15.00
  14   7  -2   58.99   32.90
 -14  -7   2   50.39   20.20
  13   7  -2   36.30   32.80
  13   7  -2   49.80   14.40
 -13  -7   2   25.70   17.00
  12   7  -2   92.49   17.30
  12   7  -2  145.99   43.50
 -12  -7   2  126.89   24.10
  11   7  -2   11.00   18.10
  11   7  -2   10.80    9.70
 -11  -7   2   17.10   13.70
  10   7  -2   33.70   11.50
  10   7  -2   16.40   24.10
 -10  -7   2   24.40   13.90
   9   7  -2  133.09   18.00
   9   7  -2  159.68   42.00
  -9  -7   2  174.08   24.40
   8   7  -2  492.75   32.40
   8   7  -2  514.75   66.39
  -8  -7   2  432.76   34.90
   7   7  -2  348.07   51.29
   7   7  -2  350.06   25.30
  -7  -7   2  345.47   28.40
   6   7  -2  505.05   60.49
   6   7  -2  459.45   30.50
  -6  -7   2  502.25   34.00
   5   7  -2  816.52   65.79
   5   7  -2  789.92   53.49
  -5  -7   2  873.31   50.49
  -5  -7   2  940.11   51.79
   4   7  -2  221.78   35.30
   4   7  -2  154.28   20.40
  -4  -7   2  162.48   19.00
  -4  -7   2  175.88   18.20
   3   7  -2   81.09   21.50
   3   7  -2   58.89   12.10
  -3  -7   2   66.99   11.30
  -3  -7   2   51.89    9.70
   2   7  -2  476.85   40.30
   2   7  -2  501.45   32.50
   2   7  -2  562.44   32.80
  -2  -7   2  466.85   31.60
  -2  -7   2  511.95   30.20
   1   7  -2  672.03   37.30
   1   7  -2  632.04   37.30
   1   7  -2  584.04   33.90
  -1  -7   2  595.24   36.90
  -1  -7   2  644.84   34.50
   0   7  -2  852.61   46.50
   0   7  -2  845.22   44.70
   0   7  -2  846.12   46.90
   0  -7   2  856.11   44.30
   0  -7   2  805.22   46.40
   0  -7   2  799.82   47.50
  -1   7  -2  619.84   36.10
  -1   7  -2  641.24   34.80
   1  -7   2  594.24   35.00
   1  -7   2  560.64   36.90
   2  -7   2  558.64   33.80
   2  -7   2  514.45   34.40
   3  -7   2   78.59   13.60
   4  -7   2  186.28   23.50
   4  -7   2  180.08   22.20
   5  -7   2  834.32   51.69
   5  -7   2  888.71   53.19
   6  -7   2  482.75   35.20
   6  -7   2  428.96   35.00
   7  -7   2  378.96   31.60
   7  -7   2  299.27   31.10
   8  -7   2  435.66   41.70
   8  -7   2  437.36   38.50
   9  -7   2  189.88   28.10
   9  -7   2  161.38   30.00
  10  -7   2   15.10   16.10
  10  -7   2   32.40   18.80
  11  -7   2   51.19   20.10
  11  -7   2   43.90   20.50
  12  -7   2  123.99   27.70
  13  -7   2   43.70   21.40
  14  -7   2  137.99   30.90
  15  -7   2   78.29   25.20
  15   6  -2   99.09   39.90
  15   6  -2   26.50   13.20
 -15  -6   2   14.90   16.50
  14   6  -2   24.30   29.10
  14   6  -2   -6.60   10.10
 -14  -6   2  -20.90   13.50
  13   6  -2   52.39   33.80
  13   6  -2   26.10   11.80
 -13  -6   2   27.50   18.90
  12   6  -2  133.69   19.20
  12   6  -2  149.79   43.90
 -12  -6   2  183.88   27.80
  11   6  -2  195.28   46.90
  11   6  -2  249.68   25.30
 -11  -6   2  244.58   31.60
  10   6  -2  404.76   62.19
  10   6  -2  303.67   25.40
 -10  -6   2  290.97   32.90
   9   6  -2  275.77   49.80
   9   6  -2  260.27   22.10
  -9  -6   2  268.67   30.60
   8   6  -2   73.29   12.40
   8   6  -2   24.70   22.50
  -8  -6   2   77.69   16.80
   7   6  -2  410.46   26.90
   7   6  -2  465.75   58.39
  -7  -6   2  336.17   27.80
   6   6  -2  372.96   48.50
   6   6  -2  321.57   22.70
  -6  -6   2  308.57   25.20
   5   6  -2  580.44   49.20
  -5  -6   2  571.64   36.40
   4   6  -2 1713.13   94.89
   4   6  -2 1755.92  105.99
  -4  -6   2 1805.82   92.19
   3   6  -2 1324.77   70.39
   3   6  -2 1266.07   79.79
  -3  -6   2 1300.87   66.59
  -3  -6   2 1178.38   67.19
   2   6  -2  539.65   42.60
   2   6  -2  605.64   35.90
   2   6  -2  561.74   36.30
  -2  -6   2  655.23   34.10
  -2  -6   2  627.54   36.00
   1   6  -2   65.49    7.40
   1   6  -2   50.39    8.80
   1   6  -2   46.70    9.20
  -1  -6   2   40.50    8.40
  -1  -6   2   43.40    6.60
  -1  -6   2   52.69   10.10
   0   6  -2   90.79    9.20
   0   6  -2   85.19   11.10
   0   6  -2   99.39   11.10
   0  -6   2   86.79   11.60
   0  -6   2   69.89   10.20
   0  -6   2   82.49    8.50
  -1   6  -2   46.50    7.30
   1  -6   2   69.29   10.70
   1  -6   2   47.60    7.90
  -2   6  -2  486.05   30.60
   2  -6   2  594.04   33.80
   3  -6   2 1252.97   66.49
   3  -6   2 1186.68   68.39
   4  -6   2 1639.54   89.49
   4  -6   2 1702.73   88.69
   5  -6   2  526.65   37.10
   5  -6   2  583.54   39.00
   6  -6   2  346.87   27.00
   6  -6   2  327.07   29.90
   7  -6   2  348.27   33.60
   7  -6   2  402.16   30.60
   8  -6   2   32.80   15.70
   8  -6   2   75.09   22.40
   9  -6   2  293.57   38.60
   9  -6   2  224.18   30.20
  10  -6   2  387.26   47.10
  10  -6   2  398.16   42.40
  11  -6   2  319.37   43.20
  11  -6   2  234.18   34.70
  12  -6   2  183.38   32.80
  12  -6   2  143.79   32.10
  13  -6   2   41.40   18.80
  14  -6   2   44.30   21.60
  15  -6   2   55.79   20.50
  15   5  -2   45.10   29.40
 -15  -5   2   15.70   16.10
  14   5  -2   31.00   26.90
  14   5  -2   26.90   12.80
 -14  -5   2   41.80   20.40
  13   5  -2   70.79   33.70
  13   5  -2   41.60   13.00
 -13  -5   2   37.20   17.90
  12   5  -2    9.80    9.90
  12   5  -2   61.19   27.50
 -12  -5   2   39.20   15.70
  11   5  -2   10.60    9.50
  11   5  -2   30.50   25.20
 -11  -5   2   14.70   13.20
  10   5  -2   88.69   32.50
  10   5  -2   91.99   14.70
 -10  -5   2   72.59   17.50
   9   5  -2  216.88   21.40
   9   5  -2  206.98   43.80
  -9  -5   2  197.08   25.90
   8   5  -2   89.69   30.50
   8   5  -2   91.99   13.80
  -8  -5   2   88.79   17.20
   7   5  -2  254.97   19.90
   7   5  -2  301.27   46.20
  -7  -5   2  247.68   25.20
   6   5  -2  920.51   48.40
   6   5  -2  878.11   65.59
  -6  -5   2  794.92   50.29
   5   5  -2  198.08   15.90
   5   5  -2  221.38   35.20
  -5  -5   2  232.68   19.00
   4   5  -2  664.73   50.69
  -4  -5   2  645.74   38.50
   3   5  -2 1210.68   75.39
   3   5  -2 1312.37   67.69
  -3  -5   2 1162.28   64.29
   2   5  -2  218.78   26.60
   2   5  -2  190.38   15.00
  -2  -5   2  168.78   15.90
  -2  -5   2  132.29   11.70
   1   5  -2  312.77   20.90
   1   5  -2  310.67   20.20
  -1  -5   2  292.37   20.70
  -1  -5   2  326.07   18.50
  -1  -5   2  323.37   21.00
   0   5  -2 3214.88  155.08
   0   5  -2 3367.86  157.68
   0   5  -2 3203.48  157.08
   0  -5   2 3127.09  157.38
   0  -5   2 3140.89  157.58
   0  -5   2 3205.58  154.78
  -1   5  -2  275.57   17.60
   1  -5   2  315.77   20.60
   1  -5   2  298.07   19.00
   2  -5   2  164.88   16.00
   3  -5   2 1223.58   65.29
   3  -5   2 1218.28   67.49
   4  -5   2  629.14   38.30
   4  -5   2  614.94   39.90
   5  -5   2  210.58   25.90
   5  -5   2  239.18   24.00
   6  -5   2  868.51   55.49
   6  -5   2  891.21   51.79
   6  -5   2  879.51   52.89
   7  -5   2  246.18   25.70
   7  -5   2  301.97   30.20
   7  -5   2  307.17   36.10
   8  -5   2   67.39   17.20
   8  -5   2   96.99   24.90
   8  -5   2   81.09   15.40
   9  -5   2  224.28   35.30
   9  -5   2  235.18   30.90
  10  -5   2   87.79   21.30
  10  -5   2  109.79   28.70
  11  -5   2   45.90   21.90
  11  -5   2   17.30   15.80
  12  -5   2   37.50   18.90
  12  -5   2   41.80   21.90
  13  -5   2   59.89   23.50
  13  -5   2  109.19   28.80
  14  -5   2   89.39   27.20
  15  -5   2   79.49   23.90
  16   4  -2   99.29   35.60
 -16  -4   2   21.50   17.50
  15   4  -2   64.99   33.70
 -15  -4   2   30.00   17.80
  14   4  -2   48.30   30.40
  14   4  -2    2.10   11.40
  13   4  -2  162.98   21.10
  13   4  -2  270.07   53.19
  12   4  -2  135.99   40.10
  12   4  -2   89.29   15.20
  11   4  -2   -5.90    7.80
  11   4  -2   -0.60   21.70
  10   4  -2   20.10    9.00
  10   4  -2   56.59   27.30
   9   4  -2  103.39   15.00
   9   4  -2   96.59   31.40
   8   4  -2   75.59   11.80
   8   4  -2   47.10   20.60
   7   4  -2  383.96   26.00
   7   4  -2  450.75   53.69
   6   4  -2 1142.29   80.09
   6   4  -2 1214.88   62.89
   5   4  -2  303.07   39.90
   5   4  -2  290.17   19.30
  -5  -4   2  286.67   21.80
   4   4  -2   11.10   10.30
   4   4  -2    5.50    4.00
  -4  -4   2    4.40    6.40
   3   4  -2  174.68   26.40
  -3  -4   2  168.68   13.50
   2   4  -2  199.08   19.90
   2   4  -2  188.98   15.80
  -2  -4   2  178.88   14.30
   1   4  -2  119.79   11.70
   1   4  -2  114.19   12.00
  -1  -4   2  129.69   12.50
  -1  -4   2  110.69   11.70
  -1  -4   2  122.79    8.60
   0   4  -2 2339.37  113.69
   0   4  -2 2312.37  111.69
   0   4  -2 2393.86  114.39
   0  -4   2 2351.26  111.49
   0  -4   2 2278.97  114.29
   0  -4   2 2199.88  114.09
  -1   4  -2   99.39   10.90
  -1   4  -2  123.99    9.10
   1  -4   2  155.58   13.60
  -2   4  -2  178.18   14.10
   2  -4   2  199.78   15.40
   3  -4   2  164.28   14.10
   3  -4   2  177.18   17.80
   3  -4   2  181.28   17.10
   4  -4   2    5.20   11.00
   4  -4   2    8.50    5.90
   4  -4   2   14.60    7.20
   5  -4   2  317.77   23.90
   5  -4   2  311.77   26.70
   5  -4   2  300.67   22.40
   6  -4   2 1136.19   64.69
   6  -4   2 1234.28   66.49
   6  -4   2 1153.18   70.39
   7  -4   2  366.96   27.90
   7  -4   2  381.06   30.20
   7  -4   2  421.86   35.70
   8  -4   2   35.90   14.30
   8  -4   2   63.69   21.20
   8  -4   2   83.19   15.10
   9  -4   2   85.59   25.60
   9  -4   2  111.99   17.30
   9  -4   2  104.89   22.20
  10  -4   2   42.20   16.90
  10  -4   2   59.79   23.10
  10  -4   2   27.60   10.70
  11  -4   2    0.40    9.70
  11  -4   2    7.70   14.40
  11  -4   2    7.70   16.40
  12  -4   2  116.49   26.40
  12  -4   2  175.08   35.90
  13  -4   2  203.18   34.30
  13  -4   2  213.28   42.10
  14  -4   2   35.80   20.60
  14  -4   2   37.90   21.70
  15  -4   2   90.19   27.10
  16  -4   2   97.69   23.80
  16   3  -2   69.09   28.30
  15   3  -2   33.90   24.50
  14   3  -2   42.30   26.50
  13   3  -2   80.59   25.50
  13   3  -2   56.79   13.80
  13   3  -2   87.89   33.70
  12   3  -2   91.99   34.60
  12   3  -2   47.00   12.80
  12   3  -2   60.29   22.40
  11   3  -2   61.09   20.90
  11   3  -2   50.19   12.20
  11   3  -2   89.39   31.50
  10   3  -2  128.79   16.50
  10   3  -2   96.79   23.80
  10   3  -2  153.38   34.70
   9   3  -2  220.48   20.90
   9   3  -2  189.08   30.80
   9   3  -2  225.38   42.00
   8   3  -2   50.29   16.90
   8   3  -2   57.89   10.60
   8   3  -2   36.60   18.70
   7   3  -2   22.70   15.80
   7   3  -2   10.40    6.10
   7   3  -2   11.10   11.00
   6   3  -2  689.13   37.90
   6   3  -2  679.43   53.59
   6   3  -2  630.14   45.40
   5   3  -2  525.55   29.40
   5   3  -2  491.35   36.30
   5   3  -2  501.65   41.60
   4   3  -2   25.70    5.20
   4   3  -2   27.40   14.50
   3   3  -2 1223.78   74.19
   3   3  -2 1238.48   63.39
  -3  -3   2 1346.97   66.19
   2   3  -2  734.43   41.10
   2   3  -2  764.32   46.20
  -2  -3   2  704.03   39.30
   1   3  -2 1234.98   63.69
  -1  -3   2 1257.67   62.99
  -1  -3   2 1225.38   63.59
   0   3  -2 1646.84   79.29
   0   3  -2 1652.03   81.29
   0   3  -2 1644.74   82.19
   0  -3   2 1697.63   82.09
   0  -3   2 1621.14   82.19
  -1   3  -2 1355.46   65.69
   1  -3   2 1257.17   65.79
  -2   3  -2  686.63   37.60
   2  -3   2  734.33   38.10
   2  -3   2  676.53   37.90
   2  -3   2  706.73   41.60
   3  -3   2 1214.48   65.99
   3  -3   2 1223.28   63.19
   3  -3   2 1212.18   63.19
   4  -3   2   21.30    8.10
   4  -3   2   34.30    7.90
   4  -3   2   27.90   11.20
   5  -3   2  586.64   39.40
   5  -3   2  564.74   34.70
   5  -3   2  520.55   33.40
   6  -3   2  579.44   42.80
   6  -3   2  576.74   36.70
   6  -3   2  634.44   38.40
   7  -3   2   11.70   14.50
   7  -3   2   10.40    7.80
   7  -3   2    8.70   10.30
   8  -3   2   64.59   21.60
   8  -3   2   70.39   16.60
   8  -3   2   49.20   11.80
   9  -3   2  287.67   32.70
   9  -3   2  292.57   41.30
   9  -3   2  187.68   23.20
  10  -3   2  134.99   20.20
  10  -3   2  217.58   37.50
  10  -3   2  183.78   27.40
  11  -3   2   89.89   22.20
  11  -3   2   66.09   27.20
  11  -3   2   36.20   13.40
  12  -3   2  101.39   30.50
  12  -3   2   50.19   15.00
  12  -3   2  108.09   25.50
  13  -3   2   47.60   15.50
  13  -3   2   72.49   24.30
  13  -3   2   75.99   28.50
  14  -3   2   35.50   20.00
  14  -3   2   98.89   32.60
  15  -3   2   50.39   21.20
  16  -3   2   68.09   21.50
  16   2  -2   62.29   28.80
  15   2  -2   92.89   35.10
  15   2  -2  119.39   29.40
  14   2  -2   99.29   33.60
  14   2  -2  106.59   29.20
  13   2  -2  234.18   25.00
  13   2  -2  224.78   39.10
  13   2  -2  257.37   48.40
  12   2  -2   31.80   19.00
  12   2  -2   25.40   10.50
  12   2  -2   44.30   25.60
  11   2  -2  310.87   24.90
  11   2  -2  283.47   39.70
  11   2  -2  309.07   49.50
  10   2  -2   11.30   19.40
  10   2  -2   22.70   15.50
  10   2  -2   35.50   10.00
   9   2  -2  698.73   54.99
   9   2  -2  808.32   45.90
   9   2  -2  824.12   65.79
   8   2  -2  402.96   41.10
   8   2  -2  412.66   35.20
   8   2  -2  425.56   27.50
   7   2  -2 1559.74   87.39
   7   2  -2 1489.95   94.69
   7   2  -2 1453.35   77.19
   6   2  -2  506.25   42.20
   6   2  -2  502.75   29.30
   6   2  -2  480.45   36.00
   5   2  -2 1318.17   65.99
   5   2  -2 1256.47   79.19
   5   2  -2 1276.57   73.29
   4   2  -2  233.28   28.40
   4   2  -2  245.18   24.10
   4   2  -2  201.08   13.70
   3   2  -2 1330.97   64.39
   3   2  -2 1285.07   70.09
   3   2  -2 1264.47   73.69
   2   2  -2 2498.45  119.19
   2   2  -2 2449.75  127.39
   1   2  -2  388.76   21.60
  -1  -2   2  351.06   20.50
  -1  -2   2  349.96   21.00
   0   2  -2 1043.60   52.59
   0   2  -2 1036.30   51.29
   0  -2   2 1029.30   52.59
   0  -2   2 1037.70   51.59
   0  -2   2 1064.19   52.09
  -1   2  -2  380.76   21.40
   1  -2   2  423.36   21.80
   1  -2   2  383.36   21.60
  -2   2  -2 2480.05  122.79
   2  -2   2 2424.56  122.89
   2  -2   2 2623.84  126.69
   2  -2   2 2538.65  122.79
  -3   2  -2 1282.17   65.59
   3  -2   2 1266.57   69.19
   3  -2   2 1294.97   65.79
   3  -2   2 1289.97   65.49
   4  -2   2  205.68   15.10
   4  -2   2  216.88   23.90
   4  -2   2  174.48   14.90
   5  -2   2 1275.07   69.19
   5  -2   2 1302.87   68.99
   5  -2   2 1347.27   75.59
   6  -2   2  542.45   35.60
   6  -2   2  635.44   35.70
   6  -2   2  526.75   41.70
   7  -2   2 1609.14   92.69
   7  -2   2 1524.25   83.49
   7  -2   2 1466.25   81.39
   8  -2   2  463.45   31.50
   8  -2   2  405.96   33.30
   8  -2   2  492.95   43.10
   9  -2   2  745.73   60.19
   9  -2   2  807.42   48.70
   9  -2   2  766.62   51.89
  10  -2   2   39.50   12.00
  10  -2   2   47.90   16.40
  10  -2   2   42.40   23.00
  11  -2   2  349.37   50.29
  11  -2   2  333.67   32.40
  11  -2   2  272.97   36.00
  12  -2   2   49.20   19.20
  12  -2   2   12.00   11.40
  12  -2   2   35.20   23.70
  13  -2   2  214.08   42.70
  13  -2   2  176.18   25.90
  13  -2   2  218.78   35.00
  14  -2   2   86.19   20.30
  14  -2   2  143.69   30.20
  14  -2   2  162.48   37.30
  15  -2   2   84.69   24.60
  15  -2   2  103.09   31.90
  16  -2   2   95.09   25.50
  16   1  -2   50.39   26.60
  16   1  -2   65.29   20.50
  15   1  -2   61.69   23.30
  15   1  -2   62.19   30.10
  14   1  -2  108.29   34.80
  14   1  -2  113.69   28.50
  13   1  -2   33.80   18.20
  13   1  -2   23.20   23.50
  12   1  -2  184.68   40.60
  12   1  -2  109.19   27.70
  12   1  -2   84.69   14.80
  11   1  -2  109.89   16.00
  11   1  -2  124.59   32.40
  11   1  -2  101.99   25.20
  10   1  -2   88.59   22.10
  10   1  -2  106.19   15.00
  10   1  -2  131.09   33.20
   9   1  -2   10.90    7.60
   9   1  -2   23.60   15.40
   9   1  -2   30.40   20.90
   8   1  -2  667.23   52.19
   8   1  -2  610.94   45.30
   8   1  -2  584.34   36.30
   7   1  -2  823.12   60.99
   7   1  -2  772.52   53.89
   7   1  -2  916.71   47.20
   6   1  -2  454.05   39.80
   6   1  -2  483.35   35.00
   6   1  -2  472.85   27.90
   5   1  -2 2024.90  105.09
   5   1  -2 2221.98  118.49
   5   1  -2 2178.38  112.39
   4   1  -2  315.17   27.60
   4   1  -2  352.16   24.80
   4   1  -2  310.07   18.70
   3   1  -2   -1.70    5.00
   3   1  -2    6.00    2.80
   3   1  -2   -6.50    7.70
   2   1  -2 2886.21  134.29
   2   1  -2 2648.83  141.09
   2   1  -2 2880.91  139.49
   1   1  -2 5139.79  246.18
  -1  -1   2 5097.09  248.48
  -1  -1   2 5132.39  246.18
   0   1  -2  656.53   36.10
   0   1  -2  787.32   37.60
   0  -1   2  762.42   37.60
   0  -1   2  746.33   36.80
   0  -1   2  756.72   35.80
   0  -1   2  744.43   36.10
  -1   1  -2 5505.45  259.77
   1  -1   2 5585.24  259.97
   1  -1   2 5374.06  259.57
   1  -1   2 5300.47  263.47
  -2   1  -2 2817.62  138.99
   2  -1   2 2903.31  139.29
   2  -1   2 2859.81  142.49
   2  -1   2 2897.41  138.59
  -3   1  -2   -2.40    3.70
   3  -1   2   -8.50    4.20
   3  -1   2    2.00    3.70
   3  -1   2    7.20    8.00
   4  -1   2  348.17   21.60
   4  -1   2  327.27   26.90
   4  -1   2  331.77   21.50
   5  -1   2 2242.18  115.09
   5  -1   2 2318.77  122.89
   5  -1   2 2294.37  114.89
   6  -1   2  432.66   28.80
   6  -1   2  444.66   30.10
   6  -1   2  486.45   38.70
   7  -1   2  890.01   49.90
   7  -1   2  849.12   51.39
   7  -1   2  823.02   59.99
   8  -1   2  580.34   48.50
   8  -1   2  580.84   37.80
   8  -1   2  617.44   41.80
   9  -1   2   28.30   21.20
   9  -1   2   31.80   10.60
   9  -1   2   20.40   12.20
  10  -1   2   51.29   17.40
  10  -1   2   65.69   14.10
  10  -1   2   87.19   28.80
  11  -1   2  145.99   35.10
  11  -1   2  124.19   18.80
  11  -1   2   92.79   22.00
  12  -1   2  137.89   27.00
  12  -1   2  163.68   38.30
  12  -1   2  102.89   19.10
  13  -1   2   42.40   24.00
  13  -1   2    5.70   13.50
  13  -1   2   -3.30    9.90
  14  -1   2   89.49   19.70
  14  -1   2  159.68   39.20
  14  -1   2  130.39   29.10
  15  -1   2   80.39   30.40
  15  -1   2  128.39   30.10
  15  -1   2   42.20   17.50
  16  -1   2  176.68   41.00
  16   0  -2   36.60   20.30
  15   0  -2   65.89   23.40
  15   0  -2   94.99   33.10
  14   0  -2    6.20   18.30
  14   0  -2   35.30   24.00
  13   0  -2   15.40   15.60
  13   0  -2   14.70   20.70
  12   0  -2   55.49   25.50
  12   0  -2   22.70   16.80
  11   0  -2  435.26   56.29
  11   0  -2  371.56   44.90
  11   0  -2  354.26   27.50
  10   0  -2  133.79   16.90
  10   0  -2  166.68   34.80
  10   0  -2  154.58   27.60
   9   0  -2   27.40   18.60
   9   0  -2   18.90    8.40
   9   0  -2   27.50   15.70
   8   0  -2  107.39   13.50
   8   0  -2   90.59   23.80
   8   0  -2   98.19   19.70
   7   0  -2   73.39   20.80
   7   0  -2   57.59    9.60
   7   0  -2   63.19   15.90
   6   0  -2  137.69   25.10
   6   0  -2  172.58   21.80
   6   0  -2  164.68   13.20
   5   0  -2  448.96   36.20
   5   0  -2  529.05   27.90
   5   0  -2  456.05   32.10
   4   0  -2  211.48   14.00
   4   0  -2  229.38   21.50
   4   0  -2  247.68   19.10
   3   0  -2   -5.00    4.60
   3   0  -2  -13.20    5.90
   3   0  -2    2.10    2.60
   2   0  -2  454.65   28.30
   2   0  -2  458.45   27.40
  -2   0   2  496.55   23.90
  -2   0   2  457.75   28.60
   1   0  -2 1394.56   66.79
   1   0  -2 1320.17   65.79
  -1   0   2 1312.87   65.79
  -1   0   2 1301.87   65.79
  -1   0  -2 1408.46   68.29
  -1   0  -2 1350.06   65.99
  -1   0  -2 1376.76   70.09
  -1   0  -2 1395.56   65.99
   1   0   2 1382.46   70.09
   1   0   2 1363.56   66.09
   2   0   2  498.25   26.30
   2   0   2  504.95   30.50
   2   0   2  487.75   25.50
  -3   0  -2    0.50    3.50
   3   0   2    5.20    4.00
   3   0   2   -1.70    4.40
   3   0   2   -1.40   11.00
   4   0   2  204.28   20.40
   4   0   2  209.38   15.60
   4   0   2  230.08   15.50
   5   0   2  451.95   28.80
   5   0   2  482.05   29.90
   5   0   2  518.95   38.50
   6   0   2  154.08   18.90
   6   0   2  191.88   28.80
   6   0   2  169.98   17.60
   7   0   2   82.59   23.20
   7   0   2   52.79   11.30
   7   0   2   72.09   14.10
   8   0   2  112.79   16.10
   8   0   2   83.89   25.40
   8   0   2  120.39   20.00
   9   0   2   30.10   13.50
   9   0   2   14.30    9.20
   9   0   2   11.80   19.20
  10   0   2  122.99   18.50
  10   0   2  118.39   24.00
  10   0   2  152.98   35.90
  11   0   2  388.16   55.89
  11   0   2  394.46   43.20
  11   0   2  401.26   31.30
  12   0   2   34.20   17.30
  12   0   2   52.39   27.20
  12   0   2   39.10   13.20
  13   0   2   26.10   16.70
  13   0   2  -10.90    9.30
  13   0   2   44.60   24.70
  14   0   2   69.59   21.90
  14   0   2   10.20   12.90
  14   0   2   44.50   24.20
  15   0   2   73.19   22.10
  15   0   2   59.29   24.20
  15   0   2   46.90   16.60
  16  -1  -2  142.49   32.90
  15  -1  -2   79.79   24.80
  15  -1  -2  104.19   34.10
  14  -1  -2  187.68   41.20
  14  -1  -2  155.28   32.90
  13  -1  -2    5.30   20.60
  13  -1  -2   35.60   20.00
  12  -1  -2  168.18   36.80
  12  -1  -2  133.79   29.40
  11  -1  -2  114.39   26.10
  11  -1  -2  162.48   34.90
  10  -1  -2   98.59   23.10
  10  -1  -2  120.19   30.00
   9  -1  -2   26.50   17.20
   9  -1  -2   16.90   14.60
   9  -1  -2   16.50    8.20
   8  -1  -2  660.83   37.40
   8  -1  -2  559.14   47.80
   8  -1  -2  611.64   44.20
   7  -1  -2  856.11   60.09
   7  -1  -2  959.50   56.89
   7  -1  -2  901.81   49.60
   6  -1  -2  447.56   26.40
   6  -1  -2  409.26   30.40
   6  -1  -2  430.76   35.00
   5  -1  -2 2336.37  120.39
   5  -1  -2 2138.09  111.09
   5  -1  -2 2297.67  116.39
   4  -1  -2  351.46   24.90
   4  -1  -2  384.76   27.40
   3  -1  -2   -4.70    5.80
   3  -1  -2   -3.20    6.50
   2  -1  -2 2994.90  141.09
   2  -1  -2 2745.83  140.79
  -2   1   2 2909.01  141.29
   1  -1  -2 5513.25  255.67
   1  -1  -2 5198.98  256.17
   1  -1  -2 5173.78  254.67
  -1   1   2 5450.15  256.27
   0  -1  -2  700.53   38.50
   0  -1  -2  724.53   36.80
   0   1   2  751.82   38.70
   0   1   2  783.42   38.70
   0   1   2  778.72   36.90
  -1  -1  -2 5708.43  268.97
  -1  -1  -2 5580.84  267.37
   1   1   2 5537.95  265.37
   1   1   2 5632.44  267.27
   1   1   2 5367.36  268.77
   2   1   2 2765.02  134.39
   2   1   2 2810.52  140.19
   3   1   2  -13.70   10.40
   3   1   2    5.30    5.00
   3   1   2    5.70    3.90
   4   1   2  355.46   22.60
   4   1   2  318.37   21.10
   4   1   2  377.56   30.20
   5   1   2 2195.88  114.89
   5   1   2 2329.17  124.69
   5   1   2 2262.37  113.49
   6   1   2  459.65   28.90
   6   1   2  452.75   30.90
   6   1   2  431.96   39.40
   7   1   2  895.91   63.59
   7   1   2  809.22   48.80
   7   1   2  871.71   52.29
   8   1   2  632.54   53.49
   8   1   2  662.73   39.10
   8   1   2  514.75   40.40
   9   1   2    2.90   19.30
   9   1   2   17.10    9.90
   9   1   2    2.00    9.80
  10   1   2   98.19   16.60
  10   1   2  110.99   23.20
  10   1   2   89.19   27.80
  11   1   2  115.99   24.20
  11   1   2  124.19   19.50
  11   1   2  157.68   37.90
  12   1   2  135.69   37.30
  12   1   2  111.39   19.80
  12   1   2  155.68   29.20
  13   1   2   -0.10   10.20
  13   1   2   39.00   16.30
  13   1   2   50.89   26.20
  14   1   2  139.69   39.40
  14   1   2  130.09   23.10
  14   1   2  154.88   29.30
  15   1   2  105.89   36.30
  15   1   2   94.79   24.80
  15   1   2   44.40   17.40
  16   1   2  127.39   35.90
  16   1   2    7.40   15.80
  16  -2  -2   79.69   26.30
  15  -2  -2  113.39   26.50
  14  -2  -2  110.39   32.90
  14  -2  -2   97.19   26.90
  13  -2  -2  282.87   42.10
  13  -2  -2  240.88   43.70
  12  -2  -2   54.19   21.60
  12  -2  -2   52.29   22.30
  11  -2  -2  334.77   48.70
  11  -2  -2  354.96   43.30
  10  -2  -2   34.10   18.40
  10  -2  -2   22.20   15.00
   9  -2  -2  701.53   53.79
   9  -2  -2  667.23   49.60
   8  -2  -2  437.76   37.70
   8  -2  -2  376.76   33.50
   7  -2  -2 1472.05   83.69
   7  -2  -2 1501.65   87.89
   6  -2  -2  591.24   40.80
   6  -2  -2  547.45   37.80
   5  -2  -2 1261.27   71.89
   5  -2  -2 1300.87   70.19
   4  -2  -2  162.48   17.30
   4  -2  -2  169.18   19.20
   3  -2  -2 1243.18   66.29
   3  -2  -2 1240.18   65.89
  -3   2   2 1333.17   65.89
   2  -2  -2 2305.77  118.89
   2  -2  -2 2413.36  120.99
  -2   2   2 2497.35  122.19
  -2   2   2 2625.14  119.49
   1  -2  -2  377.96   21.70
   1  -2  -2  347.37   22.10
  -1   2   2  401.06   19.80
  -1   2   2  390.26   22.60
   0  -2  -2 1086.29   53.49
   0  -2  -2 1008.20   51.19
   0   2   2 1054.89   53.39
   0   2   2 1013.70   52.69
  -1  -2  -2  408.96   20.50
  -1  -2  -2  402.36   23.20
   1   2   2  374.26   25.10
   1   2   2  399.26   20.50
   1   2   2  389.16   23.30
   1   2   2  403.36   21.80
  -2  -2  -2 2549.65  122.19
  -2  -2  -2 2501.15  125.79
   2   2   2 2556.24  130.19
   2   2   2 2551.24  123.59
   3   2   2 1284.87   73.39
   4   2   2  116.79   12.40
   4   2   2  166.18   15.80
   4   2   2  176.38   25.00
   5   2   2 1188.58   69.29
   5   2   2 1327.97   79.49
   5   2   2 1373.06   68.19
   6   2   2  590.74   35.10
   6   2   2  559.74   37.50
   6   2   2  574.14   46.00
   7   2   2 1636.54   84.19
   7   2   2 1613.24   99.79
   7   2   2 1495.55   86.79
   8   2   2  436.36   43.70
   8   2   2  483.05   35.70
   8   2   2  442.86   31.10
   9   2   2  767.42   64.79
   9   2   2  735.13   51.69
   9   2   2  782.22   47.60
  10   2   2   22.90   10.60
  10   2   2   26.00   14.50
  10   2   2   49.90   25.80
  11   2   2  342.07   32.90
  11   2   2  285.67   50.89
  11   2   2  310.87   40.10
  12   2   2   44.60   27.20
  12   2   2   35.70   19.10
  12   2   2   30.80   13.50
  13   2   2  279.77   38.40
  13   2   2  153.28   23.90
  13   2   2  278.87   51.59
  14   2   2  106.69   21.50
  14   2   2  121.39   26.90
  14   2   2  120.89   39.70
  15   2   2  113.99   35.80
  15   2   2   77.79   19.30
  16   2   2    5.90   15.20
  16   2   2  111.39   36.80
  16  -3  -2  131.79   30.60
  15  -3  -2   31.30   19.40
  14  -3  -2   34.40   20.80
  13  -3  -2   78.89   25.90
  13  -3  -2   41.10   21.20
  12  -3  -2   69.39   23.60
  12  -3  -2  105.09   25.80
  11  -3  -2   75.29   22.40
  11  -3  -2   94.29   26.30
  10  -3  -2  187.98   32.60
  10  -3  -2  169.58   29.00
   9  -3  -2  286.07   37.10
   9  -3  -2  193.88   28.90
   8  -3  -2   49.10   15.90
   8  -3  -2   46.50   18.00
   7  -3  -2   12.70    8.90
   7  -3  -2    0.40   11.40
   6  -3  -2  579.64   39.30
   6  -3  -2  618.04   41.10
   5  -3  -2  518.35   34.50
   5  -3  -2  535.45   34.80
   4  -3  -2   40.10   10.10
   4  -3  -2   57.69   10.40
   3  -3  -2 1255.57   64.49
   3  -3  -2 1291.77   67.29
  -3   3   2 1298.47   63.99
   2  -3  -2  688.63   36.10
  -2   3   2  582.54   35.90
   1  -3  -2 1329.87   66.09
   1  -3  -2 1310.37   67.09
   1  -3  -2 1313.07   63.59
  -1   3   2 1307.27   63.89
  -1   3   2 1255.37   66.79
   0  -3  -2 1571.24   80.89
   0  -3  -2 1576.74   78.89
   0   3   2 1617.84   80.99
   0   3   2 1641.84   81.29
  -1  -3  -2 1324.77   68.19
  -1  -3  -2 1294.77   64.99
   1   3   2 1303.87   70.79
   1   3   2 1337.97   66.49
   1   3   2 1333.37   67.89
  -2  -3  -2  708.63   40.80
  -2  -3  -2  731.23   37.60
   2   3   2  742.53   41.00
   2   3   2  729.13   45.30
   2   3   2  757.22   39.20
  -3  -3  -2 1258.77   63.29
  -3  -3  -2 1250.27   67.29
   3   3   2 1295.37   73.69
  -4  -3  -2   23.00    5.70
   4   3   2   58.89   15.60
   5   3   2  537.25   43.10
   5   3   2  560.44   33.00
   6   3   2  614.94   40.00
   6   3   2  647.84   38.00
   6   3   2  634.04   50.09
   7   3   2   18.80    9.80
   7   3   2    8.50    7.80
   7   3   2   -0.10   16.40
   8   3   2   45.80   11.30
   8   3   2   57.79   25.30
   8   3   2   62.29   16.20
   9   3   2  179.58   22.20
   9   3   2  315.07   47.70
   9   3   2  274.47   32.40
  10   3   2  121.29   18.80
  10   3   2  204.28   43.70
  10   3   2  139.79   24.50
  11   3   2   82.69   21.60
  11   3   2   76.99   28.20
  11   3   2   34.80   12.20
  12   3   2   69.29   16.70
  12   3   2   83.09   22.10
  12   3   2   75.09   31.60
  13   3   2  102.29   36.20
  13   3   2   28.10   14.00
  14   3   2   24.10   24.30
  14   3   2   59.19   16.90
  15   3   2   96.79   35.80
  16   3   2   19.00   15.50
  16   3   2  110.09   34.40
  16  -4  -2   96.99   28.00
  15  -4  -2   43.00   22.30
  14  -4  -2   62.79   23.90
  13  -4  -2  246.28   38.80
  12  -4  -2  133.39   27.80
  12  -4  -2  134.89   29.30
  11  -4  -2   41.00   19.10
  11  -4  -2   30.30   17.10
  10  -4  -2   26.00   13.90
  10  -4  -2   64.79   19.60
   9  -4  -2   95.09   22.70
   9  -4  -2   94.69   22.10
   8  -4  -2   47.40   16.60
   8  -4  -2   66.69   18.60
   7  -4  -2  357.36   30.20
   7  -4  -2  399.36   30.30
   6  -4  -2 1169.88   67.49
   6  -4  -2 1224.28   68.19
   5  -4  -2  275.77   21.50
   5  -4  -2  297.97   22.80
   4  -4  -2   -5.10    8.00
   4  -4  -2    9.40    6.00
  -4   4   2   13.00    6.70
   3  -4  -2  161.18   10.10
   3  -4  -2  199.78   15.20
   2  -4  -2  201.28   16.20
   2  -4  -2  185.58   15.70
   1  -4  -2  147.49   14.00
   1  -4  -2  114.19    9.60
   1  -4  -2  120.49    6.60
   1  -4  -2  142.59   11.60
  -1   4   2  134.39   13.30
  -1   4   2  112.79    9.20
   0  -4  -2 2304.37  113.79
   0  -4  -2 2208.98  111.59
   0   4   2 2192.78  109.09
   0   4   2 2324.67  114.09
   0   4   2 2354.36  114.59
  -1  -4  -2  105.59   12.80
  -1  -4  -2  137.49   10.50
   1   4   2  140.19   13.90
   1   4   2  117.79   12.40
   1   4   2  141.89   18.30
  -2  -4  -2  201.08   16.30
  -2  -4  -2  214.58   13.70
   2   4   2  192.98   24.40
   2   4   2  189.68   14.80
  -3  -4  -2  160.68   12.10
  -3  -4  -2  166.58   17.10
   3   4   2  217.08   27.80
   3   4   2  164.08   13.70
  -4  -4  -2   15.40    5.50
  -4  -4  -2   12.10    6.90
   4   4   2    0.30    8.70
  -5  -4  -2  270.97   18.90
   5   4   2  303.47   39.00
  -6  -4  -2 1220.48   64.19
   6   4   2 1127.99   79.69
   6   4   2 1245.48   65.79
   7   4   2  386.36   27.80
   7   4   2  454.25   53.99
   8   4   2   74.79   14.30
   8   4   2   18.60   21.90
   9   4   2  101.09   33.90
   9   4   2  100.69   16.40
  10   4   2   26.50   22.70
  10   4   2   43.70   13.20
  11   4   2    5.40   10.30
  11   4   2   -5.00   13.80
  12   4   2   99.79   19.40
  12   4   2  114.19   36.70
  13   4   2  159.48   42.40
  13   4   2  220.58   28.20
 -14  -4  -2   29.70   16.90
  14   4   2   15.80   13.00
  14   4   2   14.90   22.90
  15   4   2   13.60   13.80
  15   4   2   58.59   29.40
  16   4   2   21.10   15.70
  16   4   2   89.99   32.70
  15  -5  -2   67.59   23.90
  14  -5  -2   49.40   23.90
  13  -5  -2   81.29   25.30
  12  -5  -2   51.09   21.40
  11  -5  -2   31.10   17.20
  11  -5  -2   23.40   13.80
  10  -5  -2   72.69   20.70
  10  -5  -2  115.29   24.20
   9  -5  -2  285.17   34.00
   9  -5  -2  210.58   30.40
   8  -5  -2  103.69   19.80
   8  -5  -2   51.59   17.70
   7  -5  -2  295.37   29.90
   7  -5  -2  263.47   24.30
   6  -5  -2  826.12   51.19
   6  -5  -2  842.12   49.10
   5  -5  -2  189.98   15.90
   5  -5  -2  265.87   25.40
   4  -5  -2  672.73   36.70
   4  -5  -2  749.92   42.50
   3  -5  -2 1159.48   62.99
   2  -5  -2  166.28   10.10
   2  -5  -2  232.28   19.80
   2  -5  -2  187.38   18.40
   1  -5  -2  286.37   16.00
   1  -5  -2  330.67   20.00
   1  -5  -2  324.37   21.70
   1  -5  -2  304.17   20.30
  -1   5   2  323.27   19.90
   0  -5  -2 3243.78  156.68
   0  -5  -2 3055.59  154.38
   0   5   2 3195.98  158.08
   0   5   2 3139.49  151.58
  -1  -5  -2  291.77   21.70
  -1  -5  -2  293.87   19.30
   1   5   2  332.97   20.60
   1   5   2  318.47   25.10
  -2  -5  -2  180.68   13.40
  -2  -5  -2  190.58   18.30
   2   5   2  219.68   25.90
   2   5   2  177.08   14.30
  -3  -5  -2 1291.67   64.89
  -3  -5  -2 1278.47   68.99
   3   5   2 1265.87   66.89
   3   5   2 1217.18   75.69
  -4  -5  -2  614.84   39.80
  -4  -5  -2  629.84   35.80
   4   5   2  690.83   49.10
  -5  -5  -2  221.98   17.30
  -5  -5  -2  272.37   25.40
   5   5   2  241.38   34.90
  -6  -5  -2  853.51   46.80
   6   5   2  804.22   63.59
  -7  -5  -2  251.07   20.40
   7   5   2  355.96   49.30
   7   5   2  251.37   24.70
  -8  -5  -2   60.09   13.10
   8   5   2   58.29   23.10
   8   5   2   99.79   15.90
  -9  -5  -2  213.48   24.10
   9   5   2  217.38   24.50
   9   5   2  203.88   41.20
 -10  -5  -2  106.19   17.40
  10   5   2   47.30   23.50
  10   5   2  108.59   17.80
 -11  -5  -2    5.40    9.70
  11   5   2    4.30   10.60
  11   5   2   14.40   21.40
 -12  -5  -2   19.90   12.50
  12   5   2   37.10   25.30
  12   5   2   12.60   12.40
 -13  -5  -2   36.60   16.10
  13   5   2   86.99   34.60
  13   5   2   22.90   14.10
  14   5   2   44.60   17.30
  14   5   2   45.10   26.10
  15   5   2  100.39   36.40
  15  -6  -2   45.10   22.30
  14  -6  -2   33.20   22.00
  13  -6  -2   61.39   24.30
  12  -6  -2  115.39   26.40
  11  -6  -2  230.68   33.80
  10  -6  -2  333.07   38.60
  10  -6  -2  279.07   36.60
   9  -6  -2  255.87   26.40
   9  -6  -2  281.57   35.20
   8  -6  -2   68.39   19.40
   8  -6  -2   79.59   16.80
   7  -6  -2  426.46   34.30
   7  -6  -2  391.66   29.00
   6  -6  -2  328.77   23.70
   6  -6  -2  376.66   34.10
   5  -6  -2  554.54   31.50
   5  -6  -2  561.54   38.10
   4  -6  -2 1738.63   82.79
   4  -6  -2 1630.94   90.39
   3  -6  -2 1144.79   62.99
   2  -6  -2  701.43   40.50
   2  -6  -2  700.33   36.50
   2  -6  -2  663.43   41.10
   1  -6  -2   84.29   13.90
   1  -6  -2   52.49    5.20
   1  -6  -2   43.20    9.30
   1  -6  -2   67.99   11.40
  -1   6   2   59.79   10.00
   0  -6  -2   90.69   12.10
   0  -6  -2   60.49   10.70
   0   6   2  106.59   16.20
   0   6   2   91.09    7.10
  -1  -6  -2   63.89   10.80
  -1  -6  -2   45.70    8.90
   1   6   2   59.19    7.70
   1   6   2   43.60   12.90
   1   6   2   41.60    9.50
  -2  -6  -2  609.24   34.50
  -2  -6  -2  593.64   37.70
   2   6   2  587.74   43.20
   2   6   2  641.94   36.50
  -3  -6  -2 1263.77   65.09
  -3  -6  -2 1277.07   69.29
   3   6   2 1220.88   67.09
   3   6   2 1249.47   77.59
  -4  -6  -2 1696.63   93.19
  -4  -6  -2 1775.92   88.89
   4   6   2 1744.43  104.19
  -5  -6  -2  608.04   40.20
  -5  -6  -2  611.14   35.10
   5   6   2  551.84   49.70
  -6  -6  -2  334.57   24.10
  -6  -6  -2  341.97   28.90
   6   6   2  369.46   48.70
  -7  -6  -2  390.66   28.40
  -7  -6  -2  461.95   35.20
   7   6   2  405.66   29.80
   7   6   2  469.55   46.30
  -8  -6  -2   84.49   14.00
   8   6   2   79.29   14.60
   8   6   2   36.50   24.20
  -9  -6  -2  290.77   28.20
   9   6   2  253.37   27.30
   9   6   2  328.97   53.69
 -10  -6  -2  347.37   28.60
  10   6   2  432.16   63.49
  10   6   2  331.17   33.00
 -11  -6  -2  281.17   29.20
  11   6   2  215.28   26.10
  11   6   2  107.19   37.70
 -12  -6  -2  169.78   24.50
  12   6   2  187.28   46.90
  12   6   2  117.89   22.20
 -13  -6  -2   56.39   17.00
  13   6   2   34.80   15.50
  13   6   2   56.09   30.80
  14   6   2   27.60   18.80
  14   6   2   -2.40   11.80
 -15  -6  -2    2.40   21.20
  15   6   2   24.10   27.30
  15   6   2   15.60   14.20
  15  -7  -2   74.59   25.30
  14  -7  -2   78.09   25.70
  13  -7  -2   52.39   21.80
  12  -7  -2  107.79   27.50
  11  -7  -2   43.10   18.90
  10  -7  -2   28.40   16.50
   9  -7  -2  164.78   26.60
   9  -7  -2  141.69   25.90
   8  -7  -2  447.06   43.20
   8  -7  -2  442.76   32.20
   7  -7  -2  308.37   33.60
   7  -7  -2  314.27   23.60
   6  -7  -2  437.86   26.50
   6  -7  -2  401.06   33.90
   5  -7  -2  863.51   52.59
   5  -7  -2  830.12   43.00
   4  -7  -2  132.09   18.60
   3  -7  -2   62.39    5.80
   3  -7  -2   43.00   13.10
   3  -7  -2   63.39    6.40
   2  -7  -2  533.35   30.00
   2  -7  -2  462.05   33.30
   2  -7  -2  539.85   27.40
   2  -7  -2  498.85   33.60
   1  -7  -2  643.64   37.70
   1  -7  -2  568.14   36.70
   0  -7  -2  886.41   50.19
   0  -7  -2  821.42   48.50
   0   7   2  852.11   52.59
   0   7   2  922.01   44.90
  -1  -7  -2  613.14   38.40
  -1  -7  -2  581.84   36.00
   1   7   2  576.44   42.50
   1   7   2  684.33   34.90
   1   7   2  625.94   37.70
  -2  -7  -2  572.54   35.60
  -2  -7  -2  608.54   32.80
   2   7   2  451.35   38.70
   2   7   2  498.35   33.30
  -3  -7  -2   60.89   11.20
  -3  -7  -2   44.80   11.30
   3   7   2   48.10   17.40
   3   7   2   53.79   10.40
  -4  -7  -2  123.19   18.00
  -4  -7  -2  202.08   18.60
   4   7   2  169.98   19.30
   4   7   2  129.89   28.20
  -5  -7  -2  849.91   54.19
  -5  -7  -2  906.91   49.60
   5   7   2  884.91   66.59
  -6  -7  -2  398.86   28.20
  -6  -7  -2  429.16   33.60
   6   7   2  448.86   55.89
  -7  -7  -2  316.97   24.10
  -7  -7  -2  288.57   32.40
   7   7   2  360.26   51.99
  -8  -7  -2  454.95   38.20
  -8  -7  -2  427.46   31.50
   8   7   2  468.15   33.50
   8   7   2  546.55   67.79
  -9  -7  -2  134.79   19.50
  -9  -7  -2  118.29   22.60
   9   7   2  150.68   38.70
   9   7   2  129.09   19.50
 -10  -7  -2  -10.30    9.30
 -10  -7  -2   24.70   12.60
  10   7   2   24.10   20.30
  10   7   2    0.60   10.10
 -11  -7  -2   13.20   16.40
 -11  -7  -2   32.00   12.70
  11   7   2   11.00   25.20
  11   7   2    7.10   10.30
 -12  -7  -2  131.19   21.60
 -12  -7  -2  121.59   27.50
  12   7   2  117.19   39.20
  12   7   2   80.49   19.60
 -13  -7  -2   34.20   19.00
 -13  -7  -2   47.10   16.70
  13   7   2   26.30   13.70
  13   7   2   47.90   30.00
 -14  -7  -2   28.90   22.50
  14   7   2   43.10   16.90
  14   7   2   69.49   30.10
 -15  -7  -2   50.29   26.60
  15   7   2    9.60   14.30
  15   7   2    7.30   17.40
  15  -8  -2   35.70   21.80
  14  -8  -2   71.49   25.40
  13  -8  -2   23.70   20.50
  12  -8  -2   44.50   20.90
  11  -8  -2   53.79   21.40
  10  -8  -2   67.49   21.30
   9  -8  -2   24.50   16.70
   8  -8  -2  318.37   35.20
   7  -8  -2  136.99   13.00
   7  -8  -2  118.79   21.60
   6  -8  -2  209.28   13.70
   6  -8  -2  184.98   24.60
   5  -8  -2  156.18   22.60
   4  -8  -2  176.68   21.50
   3  -8  -2   81.29    8.10
   3  -8  -2   94.59    9.90
   3  -8  -2   62.89   13.50
   2  -8  -2  302.27   27.00
   2  -8  -2  249.28   15.50
   2  -8  -2  278.17   23.00
   1  -8  -2  102.99   15.40
   1  -8  -2  108.19   15.10
   0  -8  -2   -3.10    6.30
   0  -8  -2    9.70    6.80
   0   8   2   14.50    4.50
   0   8   2   16.50   10.20
  -1  -8  -2  136.99   16.50
  -1  -8  -2  125.29   16.50
   1   8   2  110.79   11.70
   1   8   2  140.79   23.10
   1   8   2   92.09   14.60
  -2  -8  -2  275.47   21.80
  -2  -8  -2  305.57   24.60
   2   8   2  276.17   20.70
   2   8   2  303.37   36.90
   2   8   2  331.97   24.20
  -3  -8  -2   65.79   11.90
  -3  -8  -2   72.69   14.50
   3   8   2   54.99   12.50
   3   8   2   60.99   18.40
  -4  -8  -2  177.98   22.40
  -4  -8  -2  185.78   19.10
   4   8   2  171.78   32.30
   4   8   2  207.88   22.70
  -5  -8  -2  232.98   25.80
  -5  -8  -2  185.58   20.10
   5   8   2  273.37   40.70
  -6  -8  -2  257.77   29.60
  -6  -8  -2  272.07   25.20
   6   8   2  244.88   43.50
  -7  -8  -2  162.08   23.60
  -7  -8  -2  165.68   19.20
   7   8   2  103.19   30.00
  -8  -8  -2  396.06   30.20
  -8  -8  -2  423.36   41.30
   8   8   2  430.66   32.20
   8   8   2  443.06   61.19
  -9  -8  -2    1.60   12.10
  -9  -8  -2    6.90   10.60
   9   8   2   11.10   23.80
   9   8   2   -1.40    8.70
 -10  -8  -2   30.90   13.40
 -10  -8  -2   61.19   20.10
  10   8   2   48.70   14.70
  10   8   2   81.19   32.20
 -11  -8  -2   47.60   18.00
 -11  -8  -2   24.20   14.50
  11   8   2   20.10   12.70
  11   8   2   43.40   26.60
 -12  -8  -2   60.19   23.00
 -12  -8  -2   47.20   17.40
  12   8   2   41.20   15.20
  12   8   2   55.69   28.30
 -13  -8  -2   27.10   21.00
  13   8   2  -10.10   11.50
  13   8   2   26.30   22.90
 -14  -8  -2   64.99   26.90
  14   8   2   75.09   35.70
  14   8   2   67.69   19.20
 -15  -8  -2    3.50   22.90
  15   8   2   37.60   26.50
  15   8   2   20.60   15.30
  14  -9  -2   24.20   19.70
  13  -9  -2   31.10   19.50
  12  -9  -2   91.99   26.10
  11  -9  -2   91.19   23.60
  10  -9  -2   30.60   17.60
   9  -9  -2   48.10   20.10
   8  -9  -2  109.29   24.10
   7  -9  -2   12.10   15.30
   6  -9  -2   39.40   17.10
   5  -9  -2  387.96   37.60
   4  -9  -2 1278.47   62.09
   4  -9  -2 1282.27   74.19
   3  -9  -2  135.49   19.40
   3  -9  -2  122.99   10.30
   3  -9  -2  128.19   11.60
   2  -9  -2 1783.02   96.99
   2  -9  -2 1831.72   96.49
   2  -9  -2 1796.12   89.09
   1  -9  -2  225.48   23.70
   1  -9  -2  276.77   26.50
   0  -9  -2 1119.69   62.69
   0  -9  -2 1068.69   61.79
   0   9   2 1113.19   66.69
  -1  -9  -2  247.58   24.50
  -1  -9  -2  278.97   24.80
   1   9   2  221.98   23.80
   1   9   2  264.07   33.10
   1   9   2  222.68   17.20
  -2  -9  -2 1855.31  100.79
  -2  -9  -2 1911.21   97.69
   2   9   2 1876.51   96.69
   2   9   2 1864.91   99.39
   2   9   2 1818.12  108.99
  -3  -9  -2  152.98   20.90
  -3  -9  -2  101.89   15.80
   3   9   2  153.88   19.80
   3   9   2  106.99   15.50
   3   9   2  105.39   26.10
  -4  -9  -2 1304.97   75.69
  -4  -9  -2 1372.76   71.59
   4   9   2 1130.19   84.09
   4   9   2 1365.76   74.09
  -5  -9  -2  395.36   33.20
  -5  -9  -2  432.06   29.90
   5   9   2  473.25   56.89
  -6  -9  -2   55.09   15.50
  -6  -9  -2   41.00   12.10
   6   9   2   37.60   25.00
  -7  -9  -2   20.80   10.80
  -7  -9  -2   14.40   12.10
   7   9   2   18.60   24.00
  -8  -9  -2  129.19   18.80
  -8  -9  -2  117.19   22.60
   8   9   2  128.99   35.20
  -9  -9  -2   14.80   11.80
  -9  -9  -2   24.90   15.30
   9   9   2   34.00   12.90
   9   9   2   28.40   22.10
 -10  -9  -2   23.00   13.20
 -10  -9  -2   36.10   16.90
  10   9   2   51.89   30.40
  10   9   2   12.00   11.40
 -11  -9  -2  151.88   22.90
 -11  -9  -2  142.29   29.60
  11   9   2  172.88   24.90
  11   9   2  166.68   45.30
 -12  -9  -2  133.69   30.50
 -12  -9  -2  145.59   24.70
  12   9   2   98.49   35.40
  12   9   2  100.29   20.40
 -13  -9  -2  -35.40   17.60
  13   9   2   -3.80   11.80
  13   9   2   28.80   24.20
 -14  -9  -2    1.30   20.50
  14   9   2   36.10   26.20
  14   9   2   13.10   15.10
  14 -10  -2   69.99   25.70
  13 -10  -2   19.70   19.80
  12 -10  -2   61.99   24.20
  11 -10  -2   12.00   17.40
  10 -10  -2   33.00   19.10
   9 -10  -2  149.39   27.20
   8 -10  -2  378.96   41.50
   7 -10  -2  188.08   28.80
   6 -10  -2  263.27   32.90
   5 -10  -2  155.58   25.10
   4 -10  -2    5.90    4.80
   4 -10  -2   29.60    5.20
   4 -10  -2   27.00   12.70
   3 -10  -2  144.69   11.40
   3 -10  -2  153.98   23.10
   2 -10  -2  453.95   33.00
   2 -10  -2  454.65   34.20
   2 -10  -2  429.66   25.00
   1 -10  -2  432.86   32.20
   1 -10  -2  386.86   30.00
   0 -10  -2  279.77   27.60
   0 -10  -2  296.57   24.40
   0  10   2  327.97   30.40
   0  10   2  275.37   27.90
  -1 -10  -2  422.16   30.20
  -1 -10  -2  366.06   29.30
   1  10   2  397.06   30.30
   1  10   2  377.96   35.30
   1  10   2  394.66   25.10
  -2 -10  -2  401.36   31.30
  -2 -10  -2  373.06   29.70
   2  10   2  427.46   30.70
   2  10   2  408.36   38.90
   2  10   2  439.86   28.10
  -3 -10  -2  159.18   22.60
  -3 -10  -2  166.28   20.00
   3  10   2  185.28   33.90
   3  10   2  163.68   20.70
   3  10   2  119.79   16.80
  -4 -10  -2    5.50    9.70
  -4 -10  -2   14.10   10.70
   4  10   2    9.00    8.50
   4  10   2   -2.50   15.40
   4  10   2   13.30   11.30
  -5 -10  -2  245.78   25.30
  -5 -10  -2  198.18   26.00
   5  10   2  170.88   37.60
  -6 -10  -2  341.47   35.40
  -6 -10  -2  319.77   26.40
   6  10   2  308.37   50.99
  -7 -10  -2  314.17   28.90
  -7 -10  -2  270.77   32.10
   7  10   2  183.78   42.90
  -8 -10  -2  349.67   39.20
  -8 -10  -2  436.26   32.60
   8  10   2  381.66   61.29
  -9 -10  -2  124.39   20.30
  -9 -10  -2  120.79   25.10
   9  10   2  119.89   20.00
   9  10   2  130.29   40.20
 -10 -10  -2   30.90   16.80
 -10 -10  -2   20.30   14.20
  10  10   2    7.40   11.80
  10  10   2   12.20   20.50
 -11 -10  -2   51.29   15.50
 -11 -10  -2   51.59   21.10
  11  10   2   36.20   15.60
  11  10   2   79.89   35.50
 -12 -10  -2   75.09   24.50
  12  10   2   51.49   16.80
  12  10   2  106.59   41.20
 -13 -10  -2    6.60   18.00
  13  10   2   21.30   15.10
  13  10   2   45.50   31.40
 -14 -10  -2   68.29   26.40
  14  10   2   62.89   18.30
  14  10   2  136.49   42.60
  14 -11  -2   37.00   21.60
  13 -11  -2   57.79   24.70
  12 -11  -2   27.80   20.90
  11 -11  -2   40.70   20.40
  10 -11  -2   43.80   20.90
   9 -11  -2   -0.80   12.50
   8 -11  -2   57.19   20.20
   7 -11  -2   -0.40   14.80
   6 -11  -2   35.80   18.00
   5 -11  -2    7.90   15.90
   4 -11  -2  280.47   32.40
   3 -11  -2  484.55   27.70
   3 -11  -2  477.05   36.40
   2 -11  -2   95.89   20.10
   2 -11  -2   97.39   17.10
   1 -11  -2   19.50    9.50
   1 -11  -2   20.70   11.70
   0 -11  -2    8.60    8.00
   0 -11  -2    4.60   13.00
   0  11   2   15.10   11.70
  -1 -11  -2   33.70   11.50
  -1 -11  -2   65.49   16.30
   1  11   2   48.00   13.70
   1  11   2   30.30    7.80
   1  11   2   35.60   15.70
  -2 -11  -2   71.39   16.00
  -2 -11  -2   81.59   17.30
   2  11   2  130.39   15.10
   2  11   2  116.59   19.40
   2  11   2   82.69   23.60
  -3 -11  -2  476.95   37.20
  -3 -11  -2  513.75   35.70
   3  11   2  489.75   46.90
   3  11   2  459.85   33.60
   3  11   2  528.05   37.40
  -4 -11  -2  301.27   33.50
  -4 -11  -2  258.57   28.20
   4  11   2  279.37   29.20
   4  11   2  344.47   47.80
   4  11   2  279.67   29.10
  -5 -11  -2   24.10   13.20
  -5 -11  -2   30.70   12.90
   5  11   2   68.79   26.50
   5  11   2   31.70   12.80
  -6 -11  -2   10.00   13.40
  -6 -11  -2   44.00   15.20
   6  11   2   69.49   28.50
  -7 -11  -2    8.80   12.50
  -7 -11  -2    7.90   11.40
   7  11   2   36.20   24.90
  -8 -11  -2   43.00   16.00
  -8 -11  -2   81.99   20.60
   8  11   2   68.29   30.50
  -9 -11  -2   28.30   15.70
  -9 -11  -2   18.20   13.00
   9  11   2   23.00   27.70
 -10 -11  -2   60.19   20.10
 -10 -11  -2   40.10   16.80
  10  11   2   63.39   18.10
  10  11   2   36.20   28.90
 -11 -11  -2   50.89   18.00
 -11 -11  -2   44.40   22.40
  11  11   2   55.69   16.70
  11  11   2  104.59   38.80
 -12 -11  -2   -0.70   16.30
  12  11   2   16.50   13.90
  12  11   2    7.20   26.70
 -13 -11  -2    8.50   19.30
  13  11   2   20.30   16.00
  13  11   2   65.69   36.40
 -14 -11  -2   -8.30   20.50
  14  11   2   43.00   31.00
  14  11   2    8.70   15.40
  13 -12  -2   27.10   17.70
  12 -12  -2   46.50   24.00
  11 -12  -2   63.49   24.80
  10 -12  -2   48.10   22.90
   9 -12  -2   37.00   19.60
   8 -12  -2   23.40   19.30
   7 -12  -2   26.40   18.00
   6 -12  -2   41.30   16.00
   5 -12  -2  224.28   29.60
   4 -12  -2    8.40   12.50
   3 -12  -2   51.19   15.90
   2 -12  -2  269.07   31.50
   2 -12  -2  277.47   30.10
   1 -12  -2   18.00   16.10
   1 -12  -2   33.00   11.80
   0 -12  -2    9.70    9.20
   0 -12  -2   58.09   17.10
   0  12   2   32.60   14.20
  -1 -12  -2   37.00   15.80
  -1 -12  -2   31.50   12.20
   1  12   2   29.30    8.10
   1  12   2   15.90   14.10
   1  12   2   19.20   12.30
  -2 -12  -2  240.18   27.90
  -2 -12  -2  301.17   30.60
   2  12   2  338.17   45.30
   2  12   2  292.77   30.30
   2  12   2  253.37   21.40
  -3 -12  -2   74.29   17.50
  -3 -12  -2   45.00   14.70
   3  12   2   42.70   22.00
   3  12   2   74.09   13.60
   3  12   2   65.29   16.90
  -4 -12  -2   17.90   13.50
  -4 -12  -2   24.30   14.00
   4  12   2   25.50   11.90
   4  12   2   15.50   10.60
   4  12   2   40.30   22.20
  -5 -12  -2  269.17   32.90
  -5 -12  -2  305.27   30.80
   5  12   2  241.08   29.20
   5  12   2  330.17   50.89
  -6 -12  -2   70.29   16.90
  -6 -12  -2  113.69   23.40
   6  12   2   41.10   26.30
   6  12   2   49.30   15.20
  -7 -12  -2   -1.50   11.90
  -7 -12  -2   -1.80   11.00
   7  12   2   11.80   12.40
   7  12   2    3.20   14.70
  -8 -12  -2   31.30   14.60
  -8 -12  -2   17.90   14.70
   8  12   2   26.20   22.80
  -9 -12  -2   99.89   23.20
  -9 -12  -2   39.80   17.40
   9  12   2   44.40   25.80
 -10 -12  -2   72.89   22.10
 -10 -12  -2   51.69   18.60
  10  12   2   58.29   17.50
  10  12   2   85.59   33.10
 -11 -12  -2   33.80   19.10
 -11 -12  -2   48.60   22.80
  11  12   2  106.69   41.70
  11  12   2   53.09   17.30
 -12 -12  -2   62.79   24.50
  12  12   2   74.49   35.10
  12  12   2   68.09   19.40
 -13 -12  -2    6.10   21.10
  13  12   2    7.10   14.60
  13  12   2   28.00   32.90
  13 -13  -2   23.20   19.40
  12 -13  -2   28.20   21.40
  11 -13  -2   32.00   20.50
  10 -13  -2    9.00   14.30
   9 -13  -2   58.39   23.60
   8 -13  -2    0.70   12.80
   7 -13  -2   55.59   21.10
   6 -13  -2  121.19   25.80
   5 -13  -2    0.60   15.40
   4 -13  -2  141.99   24.50
   3 -13  -2   13.20   13.50
   2 -13  -2   61.69   18.00
   2 -13  -2   83.89   18.00
   1 -13  -2   48.10   16.20
   1 -13  -2   86.99   17.40
  -1  13   2   63.59   17.60
   0 -13  -2  660.13   45.20
   0 -13  -2  672.43   46.90
   0  13   2  598.54   44.40
  -1 -13  -2   70.89   16.10
  -1 -13  -2   65.89   19.20
   1  13   2   56.99   17.50
  -2 -13  -2   77.99   19.10
  -2 -13  -2   81.99   17.20
   2  13   2  118.69   28.00
   2  13   2   74.59   12.70
   2  13   2   80.19   18.50
  -3 -13  -2   18.60   14.20
  -3 -13  -2   12.40   12.40
   3  13   2   16.20    9.90
   3  13   2   -1.60   10.80
   3  13   2   29.70   18.60
  -4 -13  -2   77.19   18.60
  -4 -13  -2  121.39   21.70
   4  13   2   92.29   17.70
   4  13   2  129.09   33.30
   4  13   2  113.39   21.70
  -5 -13  -2   12.80   13.60
  -5 -13  -2    2.60   13.60
   5  13   2   -2.40   18.40
   5  13   2   -0.70   11.20
  -6 -13  -2  144.89   25.80
  -6 -13  -2  201.68   25.70
   6  13   2  183.08   42.50
   6  13   2  131.89   23.60
  -7 -13  -2  151.98   24.20
  -7 -13  -2  181.78   30.40
   7  13   2  184.28   45.10
   7  13   2  170.08   26.50
  -8 -13  -2   16.00   16.80
  -8 -13  -2  -20.30   14.10
   8  13   2   -2.40   12.70
   8  13   2   -5.30   22.50
  -9 -13  -2   62.09   20.90
  -9 -13  -2   28.30   16.10
   9  13   2   76.39   35.10
   9  13   2   63.49   20.10
 -10 -13  -2  -12.70   13.50
 -10 -13  -2    1.40   16.70
  10  13   2   20.20   14.90
  10  13   2   -1.70   13.80
  10  13   2   18.20   26.10
 -11 -13  -2   11.80   18.30
  11  13   2   31.90   25.00
  11  13   2    9.50   18.10
  11  13   2    3.10   13.30
 -12 -13  -2   20.90   19.30
  12  13   2  -20.00   15.20
  12  13   2    7.30   13.60
  12  13   2   38.70   31.00
 -13 -13  -2    8.80   20.50
  13  13   2   34.80   22.70
  13  13   2  -12.60   18.70
  13  13   2   14.50   15.30
  12 -14  -2   25.50   21.80
  11 -14  -2   41.00   23.80
  10 -14  -2  102.59   29.00
   9 -14  -2   32.60   18.10
   8 -14  -2   22.10   20.80
   7 -14  -2   21.50   15.40
   6 -14  -2  104.29   26.40
   5 -14  -2   21.50   19.70
   4 -14  -2  212.08   30.20
   3 -14  -2  131.29   24.00
   2 -14  -2   20.10   12.80
   2 -14  -2    5.20   16.90
   1 -14  -2   17.30   17.00
   1 -14  -2   12.40   11.40
  -1  14   2   -4.50   11.90
   0 -14  -2   -4.90   15.00
   0 -14  -2    9.40   10.40
   0  14   2   -3.70   11.80
  -1 -14  -2   -4.70    8.70
  -1 -14  -2   -9.00   13.60
   1  14   2    1.20    9.30
  -2 -14  -2   25.20   16.40
  -2 -14  -2    8.10   12.30
   2  14   2   18.80   16.30
   2  14   2   15.60   13.20
   2  14   2   13.30    8.80
  -3 -14  -2  135.19   23.10
  -3 -14  -2  194.88   27.40
   3  14   2  190.08   38.50
   3  14   2  186.38   28.00
   3  14   2  194.68   22.20
  -4 -14  -2  183.38   26.90
  -4 -14  -2  185.98   28.70
   4  14   2  179.78   39.70
   4  14   2  240.78   26.40
   4  14   2  253.07   31.30
  -5 -14  -2   18.90   15.30
  -5 -14  -2   21.50   14.40
   5  14   2   30.10   14.10
   5  14   2   33.00   24.30
  -6 -14  -2   70.89   20.00
  -6 -14  -2   53.19   18.80
   6  14   2   70.39   30.60
   6  14   2   93.59   20.20
  -7 -14  -2  -16.30   16.20
  -7 -14  -2   29.20   19.30
   7  14   2   -6.90   11.70
   7  14   2   31.60   28.10
  -8 -14  -2   26.40   16.40
  -8 -14  -2   -2.30   13.80
   8  14   2   13.20   15.20
   8  14   2   -6.10   22.20
  -9 -14  -2   13.30   19.00
  -9 -14  -2   52.29   22.80
   9  14   2   13.80   22.20
   9  14   2   10.60   16.40
 -10 -14  -2  130.29   30.40
 -10 -14  -2   81.09   24.10
  10  14   2   75.19   19.40
  10  14   2  109.29   25.40
  10  14   2  102.39   37.30
 -11 -14  -2   -3.50   18.60
  11  14   2    4.60   16.30
  11  14   2  -20.20   11.80
  11  14   2   19.90   32.10
 -12 -14  -2   47.90   24.70
  12  14   2   32.10   17.70
  12  14   2   51.79   24.20
  12  14   2  113.99   41.60
  11 -15  -2   40.50   22.70
  10 -15  -2   20.60   18.10
   9 -15  -2   59.59   25.20
   8 -15  -2   38.50   22.40
   7 -15  -2   -2.30   17.70
   6 -15  -2   58.49   22.50
   5 -15  -2    8.70   19.20
   4 -15  -2   19.00   15.10
   3 -15  -2   52.99   21.80
   2 -15  -2   12.20   18.70
  -2  15   2    6.20   11.10
   1 -15  -2    9.10   11.00
   1 -15  -2   12.80   14.20
  -1  15   2   16.20   16.20
   0 -15  -2   34.30   14.90
   0 -15  -2   12.30   18.40
   0  15   2   15.10   14.20
  -1 -15  -2   11.20   16.40
  -1 -15  -2    2.70   10.00
   1  15   2    1.50    9.60
  -2 -15  -2   -6.30   15.50
  -2 -15  -2    3.90   12.40
   2  15   2    0.10    9.70
  -3 -15  -2  110.29   21.40
  -3 -15  -2   89.29   22.30
   3  15   2  143.39   19.10
   3  15   2   87.39   21.00
   3  15   2   97.69   29.00
  -4 -15  -2   23.50   17.10
  -4 -15  -2   21.00   15.80
   4  15   2   31.40   21.30
   4  15   2   13.50   14.30
   4  15   2   29.60   12.20
  -5 -15  -2   -3.70   15.60
  -5 -15  -2    4.50   12.70
   5  15   2   19.80   20.60
   5  15   2   13.20   13.40
  -6 -15  -2  102.09   24.90
  -6 -15  -2   66.59   20.50
   6  15   2   82.79   31.20
   6  15   2   76.19   19.70
  -7 -15  -2  -20.40   16.60
  -7 -15  -2    4.00   14.50
   7  15   2    4.10   15.00
   7  15   2   24.20   26.90
  -8 -15  -2   14.50   18.10
  -8 -15  -2   52.79   20.40
   8  15   2   73.89   31.70
   8  15   2   46.40   19.80
  -9 -15  -2   94.29   26.50
  -9 -15  -2   90.59   24.70
   9  15   2   77.89   22.90
   9  15   2  126.69   45.20
 -10 -15  -2   31.30   22.80
  10  15   2   39.50   21.30
  10  15   2   25.50   31.70
  10  15   2   14.10   16.10
  11  15   2  -11.10   12.40
  11  15   2   -7.30   18.00
  11  15   2   20.10   30.20
  11 -16  -2   58.29   23.00
  10 -16  -2   -2.80   20.30
   9 -16  -2   39.90   25.00
   8 -16  -2   19.20   17.20
   7 -16  -2   60.19   25.10
   6 -16  -2   44.60   23.50
   5 -16  -2   -0.80   20.40
   4 -16  -2    5.80   19.40
   3 -16  -2   25.20   20.30
  -3  16   2  -14.30   14.50
   2 -16  -2    2.30   18.90
  -2  16   2   16.90   17.20
   1 -16  -2   75.19   19.40
   1 -16  -2  116.19   27.20
  -1  16   2  106.59   24.10
   0 -16  -2   31.00   14.20
   0 -16  -2   34.80   21.30
   0  16   2   56.49   18.90
  -1 -16  -2  162.58   23.80
  -1 -16  -2   85.09   24.40
   1  16   2  115.29   23.60
  -2 -16  -2   36.60   15.30
  -2 -16  -2   -0.20   18.60
   2  16   2   16.50   14.90
  -3 -16  -2   52.09   17.80
  -3 -16  -2   10.00   17.60
   3  16   2   41.60   17.40
  -4 -16  -2   29.80   19.50
  -4 -16  -2   30.60   15.50
   4  16   2   -4.40   15.80
   4  16   2   10.00   13.80
  -5 -16  -2   57.19   20.50
  -5 -16  -2   32.70   19.60
   5  16   2   41.20   26.70
  -6 -16  -2  -13.10   17.20
  -6 -16  -2   35.20   19.50
   6  16   2   40.80   24.50
  -7 -16  -2  138.79   28.00
  -7 -16  -2   81.09   26.20
   7  16   2  112.59   36.00
   7  16   2   99.29   29.10
  -8 -16  -2   25.30   20.00
   8  16   2   49.00   32.20
   8  16   2   29.40   22.70
  -9 -16  -2   -9.10   17.70
   9  16   2   31.70   19.00
   9  16   2   47.20   33.80
  10  16   2    9.60   18.60
  10  16   2   -6.90   13.40
  10  16   2   53.99   32.00
  11  16   2   -4.30   13.90
  10 -17  -2   67.19   27.30
   9 -17  -2    1.10   19.80
   8 -17  -2   21.00   18.50
   7 -17  -2   33.50   23.70
   6 -17  -2   57.09   25.00
   5 -17  -2   30.20   22.80
   4 -17  -2   75.19   26.60
   3 -17  -2   41.40   22.80
  -3  17   2   19.30   18.50
   2 -17  -2   95.09   27.20
  -2  17   2  129.99   26.50
   1 -17  -2  106.39   21.80
   1 -17  -2   76.09   25.60
  -1  17   2   65.09   20.40
   0 -17  -2    7.70   20.30
   0 -17  -2   10.00   12.10
   0  17   2   10.50   16.30
  -1 -17  -2  107.29   21.50
  -1 -17  -2   93.59   26.00
   1  17   2  102.29   22.40
  -2 -17  -2   98.79   26.20
  -2 -17  -2  146.49   27.60
   2  17   2  137.09   28.70
  -3 -17  -2   35.10   21.70
   3  17   2   59.29   17.70
  -4 -17  -2   88.29   25.00
   4  17   2   58.59   19.80
  -5 -17  -2   42.70   24.70
   5  17   2   52.99   28.00
  -6 -17  -2    5.30   19.40
   6  17   2   13.20   24.30
  -7 -17  -2  -27.10   20.20
   7  17   2   20.30   19.90
  -8 -17  -2  -10.40   19.70
   8  17   2   12.70   23.10
   9  17   2    9.30   20.40
  10  17   2   14.60   15.10
  10  17   2   65.19   33.60
   9 -18  -2   47.80   27.00
   8 -18  -2   28.50   19.20
   7 -18  -2   64.69   27.20
   6 -18  -2   18.50   23.20
   5 -18  -2   25.60   23.20
   4 -18  -2   20.40   22.80
  -4  18   2    8.80   18.50
   3 -18  -2    2.00   20.70
  -3  18   2   -9.00   17.80
   2 -18  -2   14.70   22.30
  -2  18   2   17.60   19.40
   1 -18  -2   34.00   22.90
  -1  18   2   36.10   17.90
   0 -18  -2    3.70   15.90
   0  18   2   43.40   19.40
  -1 -18  -2    0.20   21.10
   1  18   2   23.50   17.90
  -2 -18  -2   31.90   22.50
   2  18   2   45.00   20.70
  -3 -18  -2    1.00   24.60
   3  18   2   28.20   18.10
  -4 -18  -2   -1.60   20.50
   4  18   2   20.00   17.00
  -5 -18  -2  -16.10   19.30
  -6 -18  -2   -6.90   23.30
   6  18   2   61.79   26.00
  -7 -18  -2   -0.40   20.60
   7  18   2   49.50   28.80
  -8 -18  -2   44.40   25.10
   8  18   2   81.49   34.10
   7 -19  -2   22.30   22.80
   6 -19  -2    4.30   23.20
  -6  19   2  -30.20   15.30
   5 -19  -2   14.10   24.10
  -5  19   2    1.30   19.80
   4 -19  -2  -20.70   21.00
  -4  19   2   -0.70   17.80
   3 -19  -2    8.00   22.90
  -3  19   2   -8.50   16.50
   2 -19  -2  -17.80   20.10
  -2  19   2   -0.90   16.90
   1 -19  -2  -18.60   14.50
  -1  19   2   25.80   19.60
   0 -19  -2  -25.30   19.20
   0  19   2   16.90   17.70
  -1 -19  -2   -0.40   21.60
   1  19   2    2.60   17.70
  -2 -19  -2   -1.10   22.20
   2  19   2   18.20   17.30
  -3 -19  -2    8.40   24.50
   3  19   2   50.69   21.60
  -4 -19  -2    5.00   22.60
   4  19   2   12.60   17.30
  -5 -19  -2  -33.60   22.80
  -6 -19  -2  -43.00   18.90
  -7 -19  -2  -22.00   22.20
   6 -20  -2   39.50   22.10
  -6  20   2    6.30   19.20
   5 -20  -2   30.30   24.90
  -5  20   2   21.60   21.10
   4 -20  -2   27.90   24.20
  -4  20   2    2.40   19.80
   3 -20  -2    3.90   24.20
  -3  20   2    8.70   18.60
   2 -20  -2    1.50   23.40
  -2  20   2    0.60   13.90
   1 -20  -2   -5.20   23.20
  -1  20   2  -30.80   13.70
   0 -20  -2   -7.20   23.90
   0  20   2    5.30   17.80
  -1 -20  -2  -35.20   19.60
   1  20   2   32.30   20.30
  -2 -20  -2    1.00   24.40
   2  20   2   28.90   15.70
  -3 -20  -2  -44.90   21.70
   3  20   2   25.70   18.40
  -4 -20  -2  -33.40   25.60
  -5 -20  -2  -23.00   22.30
  -6 -20  -2  -27.60   22.10
   4 -21  -2  -27.60   22.50
   3 -21  -2   62.19   30.00
  -3  21   2   18.60   19.30
   2 -21  -2   -3.60   24.00
  -2  21   2   30.00   20.20
   1 -21  -2   50.49   30.20
  -1  21   2   51.09   21.10
   0 -21  -2    4.40   24.80
   0  21   2   10.80   17.90
  -1 -21  -2   -7.00   24.80
   1  21   2   72.69   23.60
  -2 -21  -2  -13.40   25.40
   2  21   2   17.80   18.90
  -3 -21  -2   -1.10   29.90
   3  21   2   35.40   16.90
  -3 -21   3  -31.10   24.20
  -2 -21   3  -70.39   21.60
   1  21  -3    1.40   14.40
  -1 -21   3  -23.40   26.60
   0  21  -3   10.80   14.80
   0 -21   3  -45.20   24.70
  -1  21  -3   19.70   18.00
   1 -21   3  -20.90   26.20
  -2  21  -3   42.00   21.40
   2 -21   3  -19.10   25.30
  -3  21  -3   -2.40   16.90
   3 -21   3  -42.50   23.60
  -6 -20   3  -41.00   22.40
  -5 -20   3   -9.20   22.00
  -4 -20   3  -27.90   23.00
  -3 -20   3  -23.40   15.40
  -2 -20   3   -4.60   24.30
   1  20  -3   39.70   18.90
  -1 -20   3  -32.20   24.70
   0  20  -3   46.80   20.40
   0 -20   3   33.60   29.40
  -1  20  -3   -8.60   14.90
   1 -20   3  -32.20   24.80
  -2  20  -3  -14.10   14.60
   2 -20   3  -26.90   24.50
  -3  20  -3    3.90   15.80
   3 -20   3  -49.99   21.70
  -4  20  -3   -1.50   15.30
   4 -20   3  -14.70   17.00
  -5  20  -3  -31.70   12.50
   5 -20   3  -34.10   22.70
   6 -20   3   42.20   29.50
  -7 -19   3  -17.60   23.30
  -6 -19   3   15.40   24.10
  -5 -19   3    9.70   24.60
  -4 -19   3   -2.40   22.30
  -3 -19   3   -9.60   22.70
  -2 -19   3   27.10   26.60
   1  19  -3   21.70   16.80
  -1 -19   3   40.10   27.70
   0  19  -3   52.89   19.30
   0 -19   3   -0.10   25.70
  -1  19  -3   22.90   17.50
   1 -19   3  -10.70   24.60
  -2  19  -3   10.10   15.90
   2 -19   3  -30.10   23.10
  -3  19  -3   31.90   19.20
   3 -19   3   13.20   20.80
  -4  19  -3    4.40   18.90
   4 -19   3    3.00   25.30
  -5  19  -3   59.29   20.30
   5 -19   3   -0.40   25.10
  -6  19  -3   27.40   20.60
   6 -19   3   -7.80   24.70
  -7  19  -3  -19.90   14.90
   7 -19   3   19.80   27.60
   9  18  -3   17.70   16.30
  -8 -18   3   15.80   24.00
  -7 -18   3   -3.50   21.30
  -6 -18   3  -13.20   21.10
  -5 -18   3   -2.00   21.70
  -4 -18   3    5.00   21.90
  -3 -18   3   -3.20   16.60
   2  18  -3    2.90   14.60
  -2 -18   3  -18.30   14.70
   1  18  -3   37.70   16.80
  -1 -18   3    4.90   17.30
   0  18  -3   74.69   21.10
   0 -18   3    7.50   23.60
  -1  18  -3   25.60   17.10
   1 -18   3    0.70   23.40
  -2  18  -3   -0.10   13.50
   2 -18   3  -20.10   21.40
  -3  18  -3   40.80   16.90
   3 -18   3   -0.90   24.20
  -4  18  -3    9.70   16.10
   4 -18   3   -7.80   23.40
  -5  18  -3   23.30   18.40
   5 -18   3   -0.10   23.00
  -6  18  -3   34.80   19.10
   6 -18   3   20.20   26.00
  -7  18  -3   -5.60   16.80
   7 -18   3  -17.20   22.30
  -8  18  -3   11.40   20.70
   8 -18   3   23.90   26.90
   9 -18   3    2.10   23.50
  10  17  -3   -1.40   13.90
 -10 -17   3    1.20   21.90
   9  17  -3   55.99   23.30
   9  17  -3    3.90   14.10
  -9 -17   3   -3.40   21.20
   8  17  -3   36.40   21.40
  -8 -17   3   35.70   23.50
   7  17  -3  -18.60   13.80
  -7 -17   3   -9.30   19.10
   6  17  -3   31.70   18.10
  -6 -17   3  -33.40   17.10
   5  17  -3   16.90   17.50
  -5 -17   3    2.30   20.00
   4  17  -3  101.29   22.90
  -4 -17   3   54.69   24.40
  -3 -17   3    5.30   20.70
   2  17  -3   47.60   17.50
  -2 -17   3   31.30   22.50
   1  17  -3   23.20   15.40
  -1 -17   3  -24.10   19.20
   0  17  -3    8.10   15.20
   0 -17   3  -19.00   13.70
  -1  17  -3    1.00   13.30
   1 -17   3  -19.60   20.40
  -2  17  -3   51.89   17.70
   2 -17   3   17.10   18.60
  -3  17  -3   24.70   15.60
   3 -17   3   38.60   24.20
  -4  17  -3   87.89   22.10
   4 -17   3   53.49   22.30
  -5  17  -3    0.90   14.50
   5 -17   3    1.50   22.40
  -6  17  -3   32.70   17.40
   6 -17   3   25.70   24.80
  -7  17  -3    3.90   15.10
   7 -17   3    4.30   17.50
   8 -17   3   34.20   26.30
   9 -17   3   23.60   23.80
  10 -17   3   15.10   24.40
  10  16  -3   13.60   14.30
  10  16  -3  -20.20   14.70
 -10 -16   3   -9.80   18.90
   9  16  -3   57.39   17.00
   9  16  -3   64.09   22.80
  -9 -16   3   33.80   22.70
   8  16  -3    3.60   16.00
  -8 -16   3    4.70   19.10
   7  16  -3   70.29   22.60
  -7 -16   3   50.99   22.70
   6  16  -3    1.40   13.90
  -6 -16   3  -22.00   16.10
   5  16  -3   62.59   18.70
  -5 -16   3   -0.90   16.20
   4  16  -3   14.60   15.50
  -4 -16   3   12.60   19.10
   3  16  -3   42.30   14.70
  -3 -16   3   -5.40   17.90
   2  16  -3   87.89   21.70
  -2 -16   3   41.80   18.00
   1  16  -3   89.79   21.10
  -1 -16   3   75.09   25.00
   0  16  -3    9.10   13.30
   0 -16   3  -10.00   17.70
  -1  16  -3   58.69   18.60
   1 -16   3   33.80   22.00
  -2  16  -3   39.70   16.60
   2 -16   3   88.89   23.40
  -3  16  -3   15.60   14.40
   3 -16   3  -11.10   19.00
  -4  16  -3   13.00   14.80
   4 -16   3   -2.20   21.90
  -5  16  -3   33.50   17.10
   5 -16   3    0.10   21.20
  -6  16  -3   23.20   17.60
   6 -16   3  -17.00   13.80
   7 -16   3   46.80   26.10
   8 -16   3   -0.40   21.90
   9 -16   3   46.50   25.30
  10 -16   3   49.10   26.30
  11 -16   3   44.60   23.40
  11  15  -3   52.99   29.70
  11  15  -3    3.70   19.00
  11  15  -3    1.90   13.30
 -11 -15   3  -33.90   18.50
  10  15  -3   22.00   14.50
  10  15  -3    9.40   26.40
  10  15  -3   13.00   19.10
 -10 -15   3    3.90   18.40
   9  15  -3   18.00   13.60
   9  15  -3   35.90   25.10
   9  15  -3   26.30   18.90
  -9 -15   3    1.10   18.30
   8  15  -3    9.30   15.00
  -8 -15   3    4.60   18.20
   7  15  -3   71.59   20.80
  -7 -15   3   55.79   20.80
   6  15  -3   56.89   18.90
  -6 -15   3   38.80   20.50
   5  15  -3   32.30   15.40
  -5 -15   3   43.40   17.00
   4  15  -3   79.69   19.50
  -4 -15   3   64.49   18.20
   3  15  -3   27.80   13.10
  -3 -15   3   10.90   18.30
   2  15  -3   19.30   14.30
  -2 -15   3   -9.20   17.90
   1  15  -3  173.18   26.30
  -1 -15   3  140.99   25.20
   0  15  -3   36.40   13.60
   0 -15   3   43.80   20.60
  -1  15  -3  165.58   26.10
   1 -15   3  141.79   28.30
  -2  15  -3   13.00   12.80
   2 -15   3  -27.40   16.00
  -3  15  -3   42.20   15.70
   3 -15   3    1.50   14.30
  -4  15  -3  106.29   22.20
   4 -15   3   57.19   20.50
  -5  15  -3   19.30   15.00
   5 -15   3   35.80   18.50
   6 -15   3   56.79   24.20
   7 -15   3  106.69   29.30
   8 -15   3   14.50   22.20
   9 -15   3    1.20   21.20
  10 -15   3    3.70   16.90
  11 -15   3   16.20   22.90
  12  14  -3  103.79   30.00
  12  14  -3  102.79   40.40
  12  14  -3   67.09   18.10
 -12 -14   3   74.89   25.80
  11  14  -3   51.19   23.10
  11  14  -3   71.29   37.60
  11  14  -3   55.69   16.60
 -11 -14   3   38.20   21.00
  10  14  -3   -5.00   11.50
  10  14  -3  -12.90   14.30
  10  14  -3   -7.00   24.10
 -10 -14   3   -1.90   17.90
   9  14  -3   12.40   12.10
   9  14  -3   21.50   18.80
   9  14  -3   20.60   26.50
  -9 -14   3   26.70   19.80
   8  14  -3   18.80   16.70
   8  14  -3   28.80   28.30
  -8 -14   3  -10.30   14.90
   7  14  -3   48.80   17.40
   7  14  -3   46.00   26.60
  -7 -14   3   23.20   17.40
   6  14  -3   76.79   19.60
  -6 -14   3   63.39   20.20
   5  14  -3   81.39   18.90
  -5 -14   3   67.19   18.70
   4  14  -3   27.00   14.20
  -4 -14   3   22.50   13.60
   3  14  -3   78.99   17.00
  -3 -14   3  129.29   24.50
   2  14  -3  141.49   20.10
   2  14  -3   85.89   18.10
  -2 -14   3  112.39   22.00
   1  14  -3   22.10   13.00
  -1 -14   3   22.30   14.40
  -1 -14   3   23.40   18.00
   0  14  -3   93.99   19.70
   0 -14   3  117.79   26.20
  -1  14  -3    5.00   12.30
   1 -14   3   -8.90   15.70
  -2  14  -3   75.19   17.40
   2 -14   3   53.09   22.20
  -3  14  -3  133.99   22.20
   3 -14   3  100.69   25.40
  -4  14  -3   56.89   17.30
   4 -14   3   22.90   20.20
   5 -14   3   75.69   24.40
   6 -14   3   58.59   23.40
   7 -14   3   -6.50   18.50
   8 -14   3   -2.90   18.80
   9 -14   3   11.60   21.30
  10 -14   3    8.10   20.50
  11 -14   3   53.99   24.70
  12 -14   3   52.39   24.40
  13  13  -3    5.10   12.60
 -13 -13   3  -13.60   16.90
  12  13  -3   11.40   21.40
  12  13  -3   10.10   13.60
  12  13  -3   51.49   35.60
 -12 -13   3   -0.30   17.40
  11  13  -3   11.20   15.90
  11  13  -3   10.40   13.00
  11  13  -3   57.69   34.80
 -11 -13   3   21.20   18.50
  10  13  -3    7.20   11.70
  10  13  -3   21.60   18.00
  10  13  -3   23.80   27.90
 -10 -13   3    4.60   15.50
   9  13  -3   18.70   17.90
   9  13  -3    3.60   23.50
   9  13  -3   -1.40   10.30
  -9 -13   3   -5.70   14.40
   8  13  -3  168.98   29.40
   8  13  -3  179.38   44.00
   8  13  -3  121.19   19.80
  -8 -13   3  220.18   29.40
  -8 -13   3  208.88   29.60
   7  13  -3   87.79   19.90
   7  13  -3  118.39   37.30
  -7 -13   3   80.09   21.20
  -7 -13   3   94.29   19.70
   6  13  -3   45.70   27.70
   6  13  -3   42.90   13.70
  -6 -13   3   54.09   15.30
  -6 -13   3   35.90   16.50
   5  13  -3   28.50   14.60
  -5 -13   3   39.50   12.80
  -5 -13   3   42.40   16.40
   4  13  -3   25.20   12.70
  -4 -13   3   40.90   14.50
  -4 -13   3   36.20   11.80
   3  13  -3   11.90   10.60
  -3 -13   3    1.50   14.30
  -3 -13   3    3.60    8.00
   2  13  -3  114.09   20.80
   2  13  -3  152.88   20.70
  -2 -13   3  152.98   16.90
  -2 -13   3  122.89   23.70
   1  13  -3  384.86   35.60
  -1 -13   3  350.86   37.70
  -1 -13   3  332.37   25.00
   0  13  -3    1.40   10.90
   0 -13   3   17.10   16.30
  -1  13  -3  355.76   34.60
   1 -13   3  295.97   36.00
  -2  13  -3  143.49   21.70
   2 -13   3  135.49   26.20
  -3  13  -3    7.20   10.60
   3 -13   3   11.70   14.00
  -4  13  -3   17.00   12.70
   4 -13   3   -2.30   17.80
   5 -13   3   14.40   17.90
   5 -13   3    3.40   17.70
   6 -13   3   51.09   21.80
   7 -13   3   78.39   23.60
   8 -13   3   88.29   23.00
   9 -13   3    3.50   18.00
  10 -13   3    5.90   19.00
  11 -13   3  -26.20   15.70
  12 -13   3   67.49   25.10
  13 -13   3   52.29   23.30
  13  12  -3   80.89   39.60
  13  12  -3   30.10   13.40
  13  12  -3   68.39   23.50
 -13 -12   3   52.49   22.60
  12  12  -3   35.60   32.20
  12  12  -3    5.70   14.10
  12  12  -3   17.40   12.80
 -12 -12   3   16.20   17.20
  11  12  -3   95.19   37.80
  11  12  -3  103.49   19.10
  11  12  -3  117.39   28.00
 -11 -12   3  104.89   25.00
 -11 -12   3   68.89   21.70
  10  12  -3    1.20   10.90
  10  12  -3   22.60   19.20
  10  12  -3   46.30   27.70
 -10 -12   3    8.70   13.70
 -10 -12   3   20.50   16.90
   9  12  -3   97.39   23.80
   9  12  -3  134.79   43.20
   9  12  -3   85.19   16.90
  -9 -12   3   94.49   21.60
  -9 -12   3   97.09   22.50
   8  12  -3    8.30    9.50
   8  12  -3   12.10   23.80
   8  12  -3    9.30   15.20
  -8 -12   3   -7.50   13.40
  -8 -12   3   -8.90   10.30
   7  12  -3   94.89   34.50
   7  12  -3   83.79   19.30
  -7 -12   3   80.89   20.00
  -7 -12   3   70.49   17.60
   6  12  -3   -9.30   19.20
   6  12  -3    3.60   11.30
  -6 -12   3    9.20   11.20
  -6 -12   3   -4.60   12.10
   5  12  -3   48.70   23.10
   5  12  -3   39.80   14.20
  -5 -12   3   51.49   14.20
  -5 -12   3   66.39   18.10
   4  12  -3   26.80   12.70
  -4 -12   3   21.70   12.00
  -4 -12   3   23.20   10.40
   3  12  -3  757.72   46.50
  -3 -12   3  599.54   45.40
  -3 -12   3  628.34   40.00
   2  12  -3   83.29   15.40
   2  12  -3   88.89   18.20
  -2 -12   3   77.79   20.60
  -2 -12   3  107.89   13.80
   1  12  -3   33.00   12.90
  -1 -12   3   46.40   10.00
  -1 -12   3   24.80   15.80
   0  12  -3  122.29   19.60
   0 -12   3  108.19   19.80
  -1  12  -3   63.39   15.40
   1 -12   3    9.40   16.20
  -2  12  -3   81.69   17.40
   2 -12   3  106.29   20.50
  -3  12  -3  696.13   45.60
   3 -12   3  648.04   49.20
   4 -12   3   26.90   14.50
   5 -12   3   29.10   19.00
   5 -12   3   10.00   17.70
   6 -12   3    3.60   17.30
   6 -12   3   -7.40   11.60
   7 -12   3   66.89   22.20
   8 -12   3   11.00   17.80
   9 -12   3   76.79   24.00
  10 -12   3   26.90   20.00
  11 -12   3   81.49   25.90
  12 -12   3   24.90   21.60
  13 -12   3   68.79   24.00
  14  11  -3   11.60   10.70
 -14 -11   3   17.40   22.50
  13  11  -3   41.40   22.90
  13  11  -3   48.10   32.30
  13  11  -3   10.90   12.50
 -13 -11   3   34.30   24.50
 -13 -11   3   37.80   19.10
  12  11  -3   16.90   19.40
  12  11  -3   31.70   29.50
  12  11  -3   19.80   12.80
 -12 -11   3   29.50   19.70
 -12 -11   3   36.40   18.90
  11  11  -3   45.50   20.60
  11  11  -3   35.70   13.60
  11  11  -3   68.09   29.80
 -11 -11   3   35.90   19.70
 -11 -11   3   36.30   18.10
  10  11  -3   27.60   14.90
  10  11  -3   20.50   12.10
  10  11  -3   18.30   21.90
 -10 -11   3   20.50   17.00
 -10 -11   3   47.80   18.60
   9  11  -3   18.10   11.00
   9  11  -3   68.49   29.40
   9  11  -3   13.50   14.40
  -9 -11   3   24.70   15.50
  -9 -11   3   21.30   14.90
   8  11  -3   88.79   33.50
   8  11  -3   78.79   20.40
   8  11  -3   83.99   15.00
  -8 -11   3   88.79   19.20
  -8 -11   3   93.79   20.60
   7  11  -3   92.09   19.60
   7  11  -3   51.89   24.20
  -7 -11   3   88.29   19.10
  -7 -11   3  106.09   19.80
   6  11  -3    6.40   15.80
   6  11  -3   11.50   11.30
  -6 -11   3   10.20    9.50
  -6 -11   3   14.30   10.70
   5  11  -3  337.67   36.00
   5  11  -3  381.66   54.79
  -5 -11   3  339.57   34.40
  -5 -11   3  343.57   28.50
   4  11  -3   29.20   12.40
  -4 -11   3   38.30   11.10
  -4 -11   3   14.30   13.10
   3  11  -3  504.55   36.40
  -3 -11   3  497.25   32.10
  -3 -11   3  451.25   36.60
   2  11  -3   65.49   13.20
   2  11  -3   53.29   13.90
  -2 -11   3   59.29   16.80
  -2 -11   3   67.69   10.50
   1  11  -3  299.97   25.10
   1  11  -3  342.37   27.40
  -1 -11   3  328.27   31.80
  -1 -11   3  316.97   22.10
   0  11  -3   85.39   15.50
   0 -11   3   48.50   16.70
  -1  11  -3  319.47   24.80
   1 -11   3  254.87   30.30
  -2  11  -3   79.39   16.20
   2 -11   3   74.09   19.80
   3 -11   3  499.95   37.90
   4 -11   3   34.10   14.80
   5 -11   3  373.26   38.40
   5 -11   3  361.46   39.80
   6 -11   3   17.70   16.80
   6 -11   3   11.10   17.20
   7 -11   3   43.50   19.20
   7 -11   3   80.59   22.90
   8 -11   3   46.40   17.40
   9 -11   3   47.90   20.00
  10 -11   3   35.30   19.40
  11 -11   3   61.29   24.10
  12 -11   3   16.70   19.30
  13 -11   3   51.69   21.30
  14 -11   3   31.30   21.00
  14  10  -3   23.20   11.80
  14  10  -3   51.89   35.00
 -14 -10   3   44.90   23.00
 -14 -10   3   -6.10   23.00
  13  10  -3   63.89   35.80
  13  10  -3   57.89   21.40
  13  10  -3   66.79   15.40
 -13 -10   3   70.49   25.70
 -13 -10   3   31.50   18.90
  12  10  -3   91.19   37.80
  12  10  -3   36.60   17.60
  12  10  -3   21.30   12.80
 -12 -10   3   45.60   19.90
 -12 -10   3   55.29   22.10
  11  10  -3   65.09   30.40
  11  10  -3   44.00   17.90
  11  10  -3   41.50   13.30
 -11 -10   3   37.50   18.50
 -11 -10   3   56.39   21.00
  10  10  -3   44.00   13.20
  10  10  -3   75.49   33.10
  10  10  -3   22.90   16.90
 -10 -10   3   67.59   19.70
 -10 -10   3   28.80   17.70
   9  10  -3   71.79   14.80
   9  10  -3   76.19   30.30
   9  10  -3   79.09   19.60
  -9 -10   3   79.49   19.80
  -9 -10   3   68.69   19.50
   8  10  -3    2.90   12.10
   8  10  -3    5.90   21.00
   8  10  -3   13.50    8.80
  -8 -10   3    5.40   12.00
  -8 -10   3   -6.10   10.90
   7  10  -3  277.47   24.00
   7  10  -3  312.37   53.69
   7  10  -3  319.47   36.40
  -7 -10   3  336.47   33.10
  -7 -10   3  324.07   33.70
   6  10  -3  147.29   24.10
   6  10  -3   84.49   28.60
  -6 -10   3  169.28   23.50
  -6 -10   3  133.29   19.60
   5  10  -3   22.10   21.80
   5  10  -3   47.90   14.50
  -5 -10   3   48.30   12.70
  -5 -10   3   38.80   14.40
   4  10  -3   26.30   16.40
   4  10  -3   32.60   12.30
  -4 -10   3   58.29   15.30
  -4 -10   3   76.19   13.30
   3  10  -3   52.79   13.40
  -3 -10   3   41.70    9.40
  -3 -10   3   34.00   13.10
   2  10  -3    0.00    8.10
   2  10  -3   -0.50    6.10
  -2 -10   3    7.20   11.60
  -2 -10   3    6.90    6.10
   1  10  -3  282.87   25.70
   1  10  -3  265.17   27.30
   1  10  -3  268.97   18.90
  -1 -10   3  279.67   19.40
  -1 -10   3  297.27   28.90
   0  10  -3  505.65   34.10
   0  10  -3  492.35   29.40
   0 -10   3  423.86   35.00
   0 -10   3  530.65   30.20
  -1  10  -3  305.07   27.90
   1 -10   3  275.77   29.10
  -2  10  -3    3.50    8.20
   2 -10   3   18.70   14.60
   3 -10   3   43.40   16.70
   4 -10   3   75.09   17.00
   4 -10   3   51.69   20.00
   5 -10   3   22.50   18.20
   5 -10   3   29.40   14.30
   6 -10   3  149.09   25.20
   6 -10   3   98.79   23.20
   7 -10   3  269.77   33.40
   7 -10   3  291.07   34.80
   8 -10   3   19.30   16.40
   8 -10   3   11.00   17.90
   9 -10   3   69.69   19.50
  10 -10   3   30.10   18.90
  11 -10   3   52.89   21.70
  12 -10   3   66.99   23.60
  13 -10   3  114.79   28.90
  14 -10   3   72.59   24.60
  14   9  -3   13.30   15.90
  14   9  -3   14.70   26.80
  14   9  -3   23.90   11.40
 -14  -9   3   17.80   21.10
 -14  -9   3   -4.70   19.60
  13   9  -3    8.90   11.30
  13   9  -3    6.70   18.60
  13   9  -3   13.50   27.80
 -13  -9   3    0.90   17.50
 -13  -9   3  -13.80   14.10
  12   9  -3   15.30   17.80
  12   9  -3   11.00   11.40
  12   9  -3   21.20   28.20
 -12  -9   3   11.60   17.30
  11   9  -3   40.90   27.50
  11   9  -3    5.00   14.70
  11   9  -3   22.90   11.80
 -11  -9   3   21.70   15.70
  10   9  -3  202.18   23.10
  10   9  -3  218.78   33.70
  10   9  -3  248.78   52.89
 -10  -9   3  238.68   31.50
   9   9  -3   50.59   13.00
   9   9  -3  139.39   39.00
   9   9  -3   60.09   19.60
  -9  -9   3   85.09   19.40
  -9  -9   3   65.99   17.70
   8   9  -3    1.90   16.60
   8   9  -3    6.40   10.10
   8   9  -3   14.50    8.80
  -8  -9   3   32.50   14.10
  -8  -9   3   35.60   14.10
   7   9  -3  131.49   23.50
   7   9  -3  207.78   44.50
   7   9  -3  147.19   17.80
  -7  -9   3  152.88   23.70
  -7  -9   3  136.29   21.10
   6   9  -3  256.67   31.00
   6   9  -3  297.57   49.99
  -6  -9   3  350.26   32.50
  -6  -9   3  252.97   26.70
   5   9  -3  491.95   58.89
   5   9  -3  442.26   35.50
  -5  -9   3  397.76   32.00
  -5  -9   3  423.76   30.80
   4   9  -3 1054.19   62.89
   4   9  -3 1085.29   75.99
  -4  -9   3 1019.50   57.59
  -4  -9   3  952.40   59.39
   3   9  -3  430.36   32.40
  -3  -9   3  440.26   32.00
  -3  -9   3  438.06   28.70
   2   9  -3  150.08   19.70
   2   9  -3  198.68   21.00
  -2  -9   3  170.28   20.90
  -2  -9   3  169.08   15.60
   1   9  -3  415.36   27.80
   1   9  -3  313.57   26.50
  -1  -9   3  394.46   23.50
  -1  -9   3  404.46   29.70
   0   9  -3  155.28   17.80
   0   9  -3  141.29   12.00
   0  -9   3  148.39   19.00
   0  -9   3  120.59   12.60
  -1   9  -3  422.66   26.50
  -1   9  -3  401.26   28.50
   1  -9   3  411.96   31.30
  -2   9  -3  220.18   22.50
   2  -9   3  198.48   23.00
   3  -9   3  434.96   33.70
   4  -9   3  943.81   56.09
   4  -9   3  895.01   59.19
   5  -9   3  350.56   31.90
   5  -9   3  304.17   32.70
   6  -9   3  318.67   35.80
   6  -9   3  256.27   31.80
   7  -9   3  153.28   27.20
   7  -9   3  136.29   24.90
   8  -9   3   29.90   18.90
   8  -9   3   38.00   18.00
   9  -9   3   88.69   23.80
   9  -9   3   75.19   22.00
  10  -9   3  204.38   31.90
  11  -9   3   64.39   22.60
  12  -9   3   35.90   18.60
  13  -9   3   18.70   18.00
  14  -9   3   33.00   19.60
  15   8  -3  171.58   51.29
 -15  -8   3  156.78   32.50
  14   8  -3   18.30   10.50
  14   8  -3   25.40   32.30
 -14  -8   3    3.90   15.80
  13   8  -3  107.79   39.70
  13   8  -3  106.39   16.60
 -13  -8   3  122.59   27.70
  12   8  -3   36.60   12.40
  12   8  -3   61.19   36.10
 -12  -8   3   32.20   19.60
  11   8  -3  150.48   19.50
  11   8  -3  150.68   43.20
 -11  -8   3  133.99   25.60
  10   8  -3  261.97   25.30
  10   8  -3  309.07   56.49
 -10  -8   3  269.07   33.00
   9   8  -3  273.37   51.69
   9   8  -3  202.68   22.30
  -9  -8   3  304.27   32.90
   8   8  -3   38.50   11.20
   8   8  -3   24.80   14.00
   8   8  -3   29.00   20.10
  -8  -8   3   18.40   11.90
   7   8  -3  204.58   27.80
   7   8  -3  161.78   39.40
   7   8  -3  176.18   18.90
  -7  -8   3  205.38   25.60
   6   8  -3  188.58   26.00
   6   8  -3  222.98   42.60
  -6  -8   3  207.68   24.80
  -6  -8   3  224.98   24.40
   5   8  -3  687.83   59.29
   5   8  -3  676.73   47.70
  -5  -8   3  819.82   45.60
  -5  -8   3  694.03   45.50
   4   8  -3  283.77   41.80
   4   8  -3  292.87   28.70
  -4  -8   3  255.77   25.90
  -4  -8   3  250.17   20.60
   3   8  -3   72.59   13.40
   3   8  -3   99.69   25.50
  -3  -8   3  112.59   15.50
  -3  -8   3  103.29   12.50
   2   8  -3  103.99   15.60
   2   8  -3  128.79   16.90
  -2  -8   3  157.78   17.80
  -2  -8   3  153.78   12.70
   1   8  -3  636.64   38.10
   1   8  -3  617.84   37.90
  -1  -8   3  640.54   33.80
  -1  -8   3  561.04   38.40
   0   8  -3   31.20    9.10
   0   8  -3   25.20    5.80
   0  -8   3   26.80    5.70
   0  -8   3   35.10   11.30
  -1   8  -3  622.34   37.50
  -1   8  -3  614.24   35.20
   1  -8   3  631.14   39.70
   2  -8   3  121.29   17.80
   3  -8   3  118.19   18.90
   4  -8   3  264.57   26.10
   4  -8   3  261.67   27.40
   5  -8   3  642.24   45.10
   5  -8   3  639.44   43.50
   6  -8   3  186.28   28.10
   6  -8   3  166.28   24.80
   7  -8   3  200.88   29.70
   7  -8   3  177.08   26.70
   8  -8   3   27.90   16.30
   8  -8   3   27.80   19.80
   9  -8   3  278.57   37.30
   9  -8   3  170.28   28.00
  10  -8   3  314.07   41.60
  10  -8   3  232.38   33.60
  11  -8   3  117.89   26.30
  12  -8   3   80.69   24.20
  13  -8   3  103.29   27.10
  14  -8   3   53.69   21.10
  15  -8   3  128.59   31.50
  15   7  -3   37.50   30.80
 -15  -7   3   39.70   20.60
  14   7  -3   30.20   24.60
  14   7  -3   29.90   11.10
 -14  -7   3   12.30   16.40
  13   7  -3   66.59   35.00
  13   7  -3   48.20   13.00
 -13  -7   3   58.49   20.40
  12   7  -3   -6.50    8.90
  12   7  -3   -9.30   23.00
 -12  -7   3   -8.00   13.20
  11   7  -3   88.89   33.50
  11   7  -3  103.79   16.50
 -11  -7   3   90.79   21.40
  10   7  -3   70.29   28.60
  10   7  -3   80.29   14.50
 -10  -7   3   96.09   20.50
   9   7  -3   22.20    9.80
   9   7  -3   35.60   21.70
  -9  -7   3   21.20   12.70
   8   7  -3   30.00   19.90
   8   7  -3    8.80    7.50
  -8  -7   3   18.10   12.30
   7   7  -3  370.96   26.30
   7   7  -3  415.36   58.39
  -7  -7   3  400.86   31.30
   6   7  -3  265.37   30.60
   6   7  -3  331.07   49.20
   6   7  -3  298.87   21.40
  -6  -7   3  261.47   27.40
   5   7  -3  688.43   57.89
   5   7  -3  670.83   45.00
  -5  -7   3  646.14   41.90
   4   7  -3  523.35   35.60
   4   7  -3  467.55   44.60
  -4  -7   3  481.35   31.00
  -4  -7   3  497.05   32.50
   3   7  -3  315.87   25.50
   3   7  -3  335.47   33.50
  -3  -7   3  348.97   22.70
  -3  -7   3  357.66   25.40
   2   7  -3  705.73   41.20
  -2  -7   3  642.34   36.30
  -2  -7   3  645.54   39.30
   1   7  -3 2109.19  107.09
   1   7  -3 2073.69  106.39
  -1  -7   3 2064.09  106.89
  -1  -7   3 2087.39  102.29
   0   7  -3 1038.60   53.09
   0   7  -3 1076.19   56.69
   0  -7   3 1018.50   57.79
   0  -7   3 1049.40   53.19
  -1   7  -3 2116.49  100.89
  -1   7  -3 2023.40  103.49
  -1   7  -3 1914.91  102.49
   1  -7   3 2029.60  104.49
  -2   7  -3  581.54   34.50
   2  -7   3  630.84   38.20
   3  -7   3  293.57   23.00
   4  -7   3  491.75   36.50
   4  -7   3  486.05   34.20
   5  -7   3  676.43   45.40
   5  -7   3  631.54   42.70
   6  -7   3  284.17   30.60
   6  -7   3  315.57   30.90
   7  -7   3  364.76   39.60
   7  -7   3  285.07   32.50
   8  -7   3    4.90   14.60
   8  -7   3   12.50   18.80
   9  -7   3   44.10   19.90
   9  -7   3   35.60   17.00
  10  -7   3   70.39   21.30
  10  -7   3  100.59   25.60
  11  -7   3  138.69   27.50
  11  -7   3  131.19   29.60
  12  -7   3   10.40   17.20
  13  -7   3   66.99   23.70
  14  -7   3   86.39   25.10
  15  -7   3   53.99   21.30
  15   6  -3   80.99   35.80
 -15  -6   3   21.20   20.50
  14   6  -3   30.00   30.40
  14   6  -3   15.00   10.50
 -14  -6   3   26.70   17.60
  13   6  -3  101.79   38.00
  13   6  -3   87.69   15.20
 -13  -6   3   72.29   22.40
  12   6  -3  176.98   45.80
  12   6  -3  182.98   20.70
 -12  -6   3  138.39   25.70
  11   6  -3  113.09   37.80
  11   6  -3   65.49   13.20
 -11  -6   3   58.49   18.20
  10   6  -3  110.99   15.70
  10   6  -3  115.19   34.60
 -10  -6   3  112.89   21.70
   9   6  -3  424.26   61.59
   9   6  -3  400.26   28.00
  -9  -6   3  388.76   38.00
   8   6  -3  120.59   15.40
   8   6  -3  137.69   34.10
  -8  -6   3  137.99   21.30
   7   6  -3  217.58   40.40
  -7  -6   3  152.58   21.10
   6   6  -3  347.27   23.30
   6   6  -3  449.46   54.19
  -6  -6   3  316.17   26.60
   5   6  -3  253.77   18.50
   5   6  -3  267.77   28.10
   5   6  -3  283.07   42.90
  -5  -6   3  263.47   25.30
   4   6  -3  703.33   43.80
   4   6  -3  619.74   51.69
  -4  -6   3  659.53   40.40
   3   6  -3  382.06   28.20
   3   6  -3  405.16   35.80
  -3  -6   3  400.56   26.60
  -3  -6   3  402.86   24.80
   2   6  -3  624.44   39.60
  -2  -6   3  668.33   38.70
  -2  -6   3  673.83   35.70
   1   6  -3   71.39   10.50
   1   6  -3   66.49   10.20
  -1  -6   3   78.29    7.30
  -1  -6   3   69.19   11.60
   0   6  -3    9.90    5.30
   0   6  -3   11.50    5.70
   0   6  -3    4.70    3.00
   0  -6   3   13.90    7.70
  -1   6  -3   72.69    8.20
  -1   6  -3   86.39   11.00
  -1   6  -3   97.19   11.90
   1  -6   3   87.19   12.10
   1  -6   3   56.19   11.60
  -2   6  -3  626.74   39.70
  -2   6  -3  667.23   36.10
   2  -6   3  627.44   38.40
   3  -6   3  358.26   26.30
   4  -6   3  633.24   40.20
   4  -6   3  662.23   44.00
   5  -6   3  274.37   26.90
   5  -6   3  284.57   31.70
   6  -6   3  297.27   29.40
   6  -6   3  292.77   29.90
   7  -6   3  231.68   31.50
   7  -6   3  162.78   23.80
   8  -6   3  156.08   28.70
   8  -6   3  104.59   21.50
   9  -6   3  419.86   41.10
   9  -6   3  462.85   43.20
  10  -6   3  159.58   32.90
  10  -6   3  116.49   24.10
  11  -6   3  113.49   28.90
  11  -6   3  113.29   25.20
  12  -6   3  263.27   41.50
  12  -6   3  133.79   28.10
  13  -6   3   99.19   27.50
  14  -6   3   50.59   21.50
  15  -6   3   91.89   25.70
  15   5  -3   17.80   24.50
 -15  -5   3   41.60   19.80
  14   5  -3   92.99   38.00
 -14  -5   3   16.50   17.00
  13   5  -3   14.10   24.80
  13   5  -3   -9.80    8.50
 -13  -5   3    5.60   17.70
  12   5  -3   21.10   19.70
  12   5  -3   10.70    9.40
 -12  -5   3   20.00   14.80
  11   5  -3   88.19   32.60
  11   5  -3   76.49   13.70
 -11  -5   3   67.59   18.10
  10   5  -3   22.60    9.00
  10   5  -3   44.50   23.90
 -10  -5   3   24.80   12.60
   9   5  -3   75.89   12.30
   9   5  -3   99.39   30.30
  -9  -5   3   91.59   18.70
   8   5  -3  707.93   61.79
  -8  -5   3  714.13   47.10
   7   5  -3  545.95   63.09
  -7  -5   3  467.75   34.70
   6   5  -3  156.38   15.20
   6   5  -3  201.58   34.70
  -6  -5   3  146.39   18.50
   5   5  -3  275.07   18.20
   5   5  -3  347.87   44.50
  -5  -5   3  233.08   21.00
   4   5  -3  437.46   39.80
   4   5  -3  439.76   32.00
  -4  -5   3  451.25   28.90
   3   5  -3    4.20    8.80
   3   5  -3    3.90    6.70
  -3  -5   3   -1.00    4.30
   2   5  -3  646.74   42.40
  -2  -5   3  778.52   41.90
  -2  -5   3  769.02   38.90
   1   5  -3  369.96   22.50
   1   5  -3  345.87   23.20
  -1  -5   3  360.76   23.10
  -1  -5   3  342.67   18.90
  -1  -5   3  330.07   23.10
   0   5  -3  459.15   26.60
   0   5  -3  463.05   23.40
   0   5  -3  425.66   26.30
   0   5  -3  521.05   28.40
   0  -5   3  442.96   27.70
   0  -5   3  420.16   27.40
  -1   5  -3  343.27   21.90
  -1   5  -3  348.07   19.50
  -1   5  -3  353.26   21.20
   1  -5   3  366.56   23.10
   1  -5   3  307.67   21.80
  -2   5  -3  713.43   39.40
   2  -5   3  689.63   39.90
   3  -5   3   -3.00   11.70
   3  -5   3   23.50    9.10
   4  -5   3  396.36   27.10
   4  -5   3  433.96   28.30
   4  -5   3  386.16   30.70
   5  -5   3  359.86   25.10
   5  -5   3  275.87   27.70
   5  -5   3  267.57   22.30
   6  -5   3  180.38   20.90
   6  -5   3  198.38   27.70
   6  -5   3  202.18   23.30
   7  -5   3  390.96   36.70
   7  -5   3  407.96   32.60
   7  -5   3  484.75   32.00
   8  -5   3  719.93   54.39
   8  -5   3  723.33   46.90
   8  -5   3  744.33   49.30
   9  -5   3   61.69   18.60
   9  -5   3  123.09   28.30
   9  -5   3  101.69   17.70
  10  -5   3   36.60   23.40
  10  -5   3   47.70   17.20
  10  -5   3   47.50   13.60
  11  -5   3   73.19   21.10
  11  -5   3   84.19   28.40
  12  -5   3   58.59   26.30
  12  -5   3   30.70   17.70
  13  -5   3   39.30   20.70
  13  -5   3   27.00   19.90
  14  -5   3  122.49   29.60
  15  -5   3   71.69   24.30
  16   4  -3   35.00   24.50
 -16  -4   3   28.50   18.40
  15   4  -3   79.29   36.30
 -15  -4   3   16.10   16.10
  14   4  -3  149.69   43.90
  13   4  -3  128.09   17.20
  13   4  -3  150.08   42.50
  12   4  -3  135.39   17.00
  12   4  -3  264.37   52.09
  11   4  -3  183.48   20.10
  11   4  -3  186.58   43.40
  10   4  -3   59.79   26.50
  10   4  -3   40.40   10.50
   9   4  -3  252.87   44.60
   9   4  -3  265.37   20.60
   8   4  -3  552.64   51.59
   7   4  -3  131.69   14.30
   7   4  -3  165.58   34.90
   6   4  -3  498.85   43.80
   6   4  -3  453.75   27.70
   5   4  -3  898.51   46.80
   5   4  -3  898.21   63.39
  -5  -4   3  855.81   50.69
   4   4  -3   96.59   22.70
   4   4  -3  132.49   10.30
  -4  -4   3  106.79   14.60
   3   4  -3 2362.06  128.69
   3   4  -3 2334.77  120.89
  -3  -4   3 2364.36  118.39
   2   4  -3  744.23   48.70
   2   4  -3  833.42   44.20
  -2  -4   3  714.33   41.60
   1   4  -3  226.18   16.10
  -1  -4   3  235.78   12.40
  -1  -4   3  198.78   15.70
  -1  -4   3  206.88   16.40
   0   4  -3   20.80    5.90
   0   4  -3   25.40    2.50
   0   4  -3   35.90    6.10
   0   4  -3   41.30    6.80
   0  -4   3   44.90    7.30
   0  -4   3   19.30    5.60
  -1   4  -3  222.98   15.00
   1  -4   3  212.08   16.00
  -2   4  -3  795.42   43.60
   2  -4   3  784.32   44.00
   2  -4   3  852.01   44.20
  -3   4  -3 2469.55  117.79
   3  -4   3 2383.86  117.99
   3  -4   3 2312.07  121.89
   3  -4   3 2227.38  117.09
   4  -4   3  110.69   18.80
   4  -4   3  105.99   13.40
   4  -4   3  115.59   14.90
   5  -4   3  860.51   54.79
   5  -4   3  953.50   50.69
   5  -4   3  827.12   49.90
   6  -4   3  492.55   32.40
   6  -4   3  500.65   38.90
   6  -4   3  470.65   33.10
   7  -4   3  197.88   22.20
   7  -4   3  163.88   22.50
   7  -4   3  173.78   28.80
   8  -4   3  566.24   47.70
   8  -4   3  578.14   41.00
   8  -4   3  598.24   39.20
   9  -4   3  295.67   32.50
   9  -4   3  245.98   27.40
   9  -4   3  270.47   40.80
  10  -4   3   43.30   16.50
  10  -4   3   28.90   12.00
  10  -4   3   31.80   22.30
  11  -4   3  160.78   34.10
  11  -4   3  171.48   28.00
  11  -4   3  128.79   21.50
  12  -4   3  234.18   34.50
  12  -4   3  224.88   41.90
  12  -4   3  181.18   25.70
  13  -4   3  184.78   39.40
  13  -4   3  137.09   28.90
  14  -4   3  103.99   32.50
  14  -4   3  118.49   29.40
  15  -4   3   81.39   24.80
  16   3  -3   87.59   34.20
  15   3  -3   39.60   25.90
  14   3  -3   81.69   35.10
  13   3  -3   81.59   33.10
  13   3  -3   46.00   22.80
  12   3  -3   37.50   20.10
  12   3  -3   15.00    9.60
  12   3  -3   29.50   23.90
  11   3  -3   86.39   27.90
  11   3  -3   61.99   21.80
  11   3  -3   51.29   11.60
  10   3  -3   44.40   25.20
  10   3  -3   41.00   18.70
  10   3  -3   23.50    8.80
   9   3  -3   51.29    9.90
   9   3  -3   56.99   26.70
   9   3  -3   44.20   18.50
   8   3  -3 1122.59   72.99
   8   3  -3 1075.99   79.79
   8   3  -3 1176.68   60.99
   7   3  -3  278.67   33.80
   7   3  -3  297.37   42.90
   7   3  -3  255.97   18.60
   6   3  -3  168.18   25.30
   6   3  -3  169.08   30.00
   6   3  -3  171.98   13.40
   5   3  -3  524.65   43.50
   5   3  -3  502.65   37.90
   5   3  -3  538.25   29.40
   4   3  -3  189.28   12.70
   4   3  -3  211.58   29.30
   3   3  -3   -0.60    9.40
   3   3  -3    2.40    2.80
   3   3  -3    8.70    5.40
  -3  -3   3   12.20    5.30
   2   3  -3  801.42   42.60
   2   3  -3  786.12   47.50
  -2  -3   3  664.43   40.00
   1   3  -3 1647.44   81.99
   1   3  -3 1580.24   78.79
  -1  -3   3 1534.95   81.79
  -1  -3   3 1689.73   81.19
   0   3  -3 4682.53  221.68
   0   3  -3 4616.54  219.48
   0   3  -3 4305.27  219.58
   0  -3   3 4689.23  221.78
   0  -3   3 4588.54  220.78
  -1   3  -3 1327.17   75.79
  -1   3  -3 1644.04   77.29
   1  -3   3 1640.24   77.79
   1  -3   3 1634.94   77.69
  -2   3  -3  717.43   43.20
   2  -3   3  911.31   50.29
   2  -3   3  864.01   44.00
   2  -3   3  847.62   44.20
  -3   3  -3   10.50    5.60
   3  -3   3   -1.70    8.90
   3  -3   3    4.20    6.20
   3  -3   3    1.40    4.10
   4  -3   3  196.88   23.90
   4  -3   3  187.98   15.30
   4  -3   3  186.28   15.80
   5  -3   3  556.74   40.30
   5  -3   3  541.85   34.20
   5  -3   3  574.44   34.30
   6  -3   3  152.38   25.60
   6  -3   3  202.88   21.50
   6  -3   3  206.48   20.50
   7  -3   3  339.07   40.30
   7  -3   3  320.47   28.90
   7  -3   3  280.47   28.00
   8  -3   3 1028.90   65.39
   8  -3   3 1184.18   65.09
   8  -3   3 1165.18   75.79
   9  -3   3   57.49   13.80
   9  -3   3   81.79   18.10
   9  -3   3   51.39   23.90
  10  -3   3   36.30   22.30
  10  -3   3   14.20   10.60
  10  -3   3   50.19   16.60
  11  -3   3   76.49   16.90
  11  -3   3   93.29   22.00
  11  -3   3  100.09   29.50
  12  -3   3   -2.10   10.70
  12  -3   3   25.10   16.70
  12  -3   3   25.00   21.00
  13  -3   3  106.59   32.40
  13  -3   3   11.10   15.90
  13  -3   3   36.30   13.90
  14  -3   3   83.09   24.60
  14  -3   3   78.59   29.00
  14  -3   3   17.00   13.70
  15  -3   3   86.59   31.30
  15  -3   3   53.99   21.10
  16   2  -3   80.89   34.50
  15   2  -3   75.59   32.90
  15   2  -3   60.69   24.00
  14   2  -3  141.09   39.00
  14   2  -3  107.79   29.30
  13   2  -3   66.19   31.10
  13   2  -3   78.49   25.00
  12   2  -3  306.77   53.89
  12   2  -3  372.86   47.20
  11   2  -3   22.60   21.80
  11   2  -3    3.60    7.40
  11   2  -3   13.80   15.30
  10   2  -3   90.49   13.10
  10   2  -3   93.19   23.20
  10   2  -3   43.20   24.40
   9   2  -3   31.40   17.40
   9   2  -3   18.80    7.80
   9   2  -3   31.60   21.30
   8   2  -3  597.34   35.00
   8   2  -3  600.74   46.30
   8   2  -3  593.54   52.79
   7   2  -3   97.59   25.20
   7   2  -3   37.00   14.30
   7   2  -3   47.80    8.20
   6   2  -3 1490.95   86.69
   6   2  -3 1537.25   93.09
   5   2  -3  333.17   28.10
   5   2  -3  318.57   31.80
   5   2  -3  347.37   20.00
   4   2  -3  237.08   25.20
   4   2  -3  244.08   29.70
   4   2  -3  207.78   13.10
   3   2  -3  294.47   26.00
   3   2  -3  358.46   17.70
   3   2  -3  289.57   24.20
   2   2  -3  130.69    7.00
   2   2  -3  148.89   18.70
   2   2  -3  137.89   13.80
   1   2  -3 1521.05   74.49
  -1  -2   3 1441.16   74.39
  -1  -2   3 1453.25   73.49
   0   2  -3 2128.19  101.89
   0   2  -3 2043.90  102.09
   0  -2   3 2086.69  102.79
   0  -2   3 2150.18  101.89
   0  -2   3 2144.99  103.89
   0  -2   3 2235.28  105.19
  -1   2  -3 1489.55   71.89
  -1   2  -3 1451.75   72.79
   1  -2   3 1502.55   73.39
   1  -2   3 1500.65   73.39
  -2   2  -3  123.49   10.40
   2  -2   3  143.39   11.40
   2  -2   3  143.19   10.70
   2  -2   3  190.18   22.00
  -3   2  -3  336.97   21.00
   3  -2   3  304.97   20.90
   3  -2   3  370.16   26.90
   3  -2   3  367.76   21.20
   4  -2   3  171.28   15.00
   4  -2   3  229.58   16.50
   4  -2   3  240.38   26.30
   5  -2   3  331.97   22.70
   5  -2   3  326.97   22.60
   5  -2   3  314.57   27.90
   6  -2   3 1409.16   85.39
   6  -2   3 1468.95   77.69
   6  -2   3 1465.55   77.39
   7  -2   3   75.69   13.70
   7  -2   3   81.39   22.50
   7  -2   3   91.59   15.20
   8  -2   3  573.64   50.69
   8  -2   3  626.74   40.20
   8  -2   3  661.13   43.00
   9  -2   3   33.00   20.90
   9  -2   3   26.90   10.60
   9  -2   3   15.40   12.20
  10  -2   3   80.29   15.80
  10  -2   3   87.59   19.50
  10  -2   3   61.69   22.30
  11  -2   3   18.40   15.70
  11  -2   3    9.60    9.30
  11  -2   3   12.50   19.30
  12  -2   3  358.06   42.30
  12  -2   3  338.67   53.39
  12  -2   3  333.17   34.60
  13  -2   3   34.00   14.90
  13  -2   3   96.89   30.60
  13  -2   3   29.10   15.50
  14  -2   3  126.69   27.90
  14  -2   3  143.89   36.60
  14  -2   3  107.79   21.60
  15  -2   3   81.29   26.90
  15  -2   3   80.99   22.90
  16   1  -3  120.89   37.00
  16   1  -3   74.99   25.20
  15   1  -3   30.70   24.60
  15   1  -3   82.39   26.70
  14   1  -3   37.10   21.30
  14   1  -3   85.39   31.90
  13   1  -3   40.60   21.00
  13   1  -3   35.70   23.90
  12   1  -3   30.50   22.70
  12   1  -3   37.60   20.00
  11   1  -3   31.70   18.50
  11   1  -3   80.99   25.40
  10   1  -3  232.38   42.70
  10   1  -3  226.58   18.80
  10   1  -3  204.98   32.70
   9   1  -3    6.50    6.60
   9   1  -3   -7.90   12.10
   9   1  -3   18.90   18.70
   8   1  -3  154.38   31.80
   8   1  -3  144.99   15.10
   8   1  -3  192.38   27.70
   7   1  -3  346.57   36.20
   7   1  -3  393.06   45.20
   7   1  -3  341.77   22.10
   6   1  -3 1339.47   65.99
   6   1  -3 1269.97   74.99
   6   1  -3 1236.68   80.09
   5   1  -3  240.48   25.80
   5   1  -3  257.47   32.10
   5   1  -3  212.08   14.10
   4   1  -3 2122.29  111.19
   4   1  -3 2167.38  103.09
   4   1  -3 2072.79  114.59
   3   1  -3  557.64   38.60
   3   1  -3  655.93   37.40
   2   1  -3 5384.66  261.37
   2   1  -3 5408.86  262.97
   1   1  -3 1621.74   78.79
  -1  -1   3 1507.85   78.59
  -1  -1   3 1596.94   77.29
   0   1  -3 4168.18  198.78
   0  -1   3 4201.08  198.68
   0  -1   3 4080.49  198.78
   0  -1   3 4123.79  199.98
  -1   1  -3 1582.84   76.69
   1  -1   3 1491.05   81.09
   1  -1   3 1566.94   75.49
   1  -1   3 1568.54   75.69
  -2   1  -3 5364.36  257.67
   2  -1   3 5485.05  263.37
   2  -1   3 5321.77  258.07
   2  -1   3 5334.87  257.17
  -3   1  -3  606.44   33.20
   3  -1   3  632.14   32.90
   3  -1   3  633.04   33.70
   3  -1   3  572.64   39.10
   4  -1   3 2064.69  105.39
   4  -1   3 2076.79  112.09
   4  -1   3 2161.08  104.69
   5  -1   3  200.38   16.40
   5  -1   3  198.68   16.30
   5  -1   3  263.77   30.90
   6  -1   3 1372.26   70.19
   6  -1   3 1263.77   69.79
   6  -1   3 1264.57   78.49
   7  -1   3  399.46   44.10
   7  -1   3  300.67   24.60
   7  -1   3  300.27   23.50
   8  -1   3  213.98   24.80
   8  -1   3  184.58   34.30
   8  -1   3  197.18   22.00
   9  -1   3   17.80   11.40
   9  -1   3   10.10    8.50
   9  -1   3   16.80   20.80
  10  -1   3  220.58   41.20
  10  -1   3  152.08   21.50
  10  -1   3  218.98   29.90
  11  -1   3   62.99   19.70
  11  -1   3   30.60   11.80
  11  -1   3   57.09   25.60
  12  -1   3   42.50   25.30
  12  -1   3    1.50   13.50
  12  -1   3   30.70   12.90
  13  -1   3   69.79   30.30
  13  -1   3   56.59   17.80
  13  -1   3   25.90   13.70
  14  -1   3   49.20   16.60
  14  -1   3  107.29   25.50
  14  -1   3   90.59   32.30
  15  -1   3   62.99   26.40
  15  -1   3   93.89   28.40
  15  -1   3   39.60   16.60
  16  -1   3  125.29   32.80
  16   0  -3  113.29   29.50
  15   0  -3  187.08   37.00
  15   0  -3  170.38   41.10
  14   0  -3   77.89   30.50
  14   0  -3   42.20   22.80
  13   0  -3   34.40   21.50
  13   0  -3   -3.60   18.30
  12   0  -3  192.38   39.90
  12   0  -3  192.78   33.30
  11   0  -3   -1.30   12.10
  11   0  -3  -13.70   15.10
  10   0  -3  496.75   47.50
  10   0  -3  385.56   44.30
   9   0  -3  584.24   47.80
   9   0  -3  696.03   55.69
   8   0  -3   42.20   16.30
   8   0  -3  137.19   28.20
   7   0  -3   72.19    9.60
   7   0  -3   66.09   16.60
   7   0  -3  103.49   23.70
   6   0  -3 1662.53   98.19
   6   0  -3 1737.73   93.79
   5   0  -3  611.74   37.40
   5   0  -3  507.45   39.50
   4   0  -3 1214.98   70.19
   4   0  -3 1252.87   67.79
   3   0  -3  271.17   21.80
   3   0  -3  299.17   20.70
   2   0  -3  133.69   11.20
   2   0  -3  156.88   15.00
   1   0  -3 2143.39  103.59
   1   0  -3 2128.69  103.29
   1   0  -3 2189.88  104.69
  -1   0   3 1973.40  103.19
  -1   0   3 2126.79  103.39
   0   0  -3    0.40    2.60
   0   0  -3   -0.50    2.40
   0   0   3    0.10    2.70
   0   0   3   -1.00    3.00
  -1   0  -3 2150.78  106.39
  -1   0  -3 2206.18  103.69
   1   0   3 2159.08  103.59
   1   0   3 2176.88  106.39
   1   0   3 2144.39  109.59
  -2   0  -3  165.88    9.50
  -2   0  -3  131.89    8.50
   2   0   3  148.59    9.20
   2   0   3  200.88   22.00
   2   0   3  146.19   10.10
   3   0   3  281.77   24.50
   3   0   3  288.67   16.40
   3   0   3  260.07   17.20
   4   0   3 1228.48   64.99
   4   0   3 1238.98   72.69
   4   0   3 1297.27   64.49
   5   0   3  627.74   44.30
   5   0   3  537.55   34.00
   5   0   3  603.24   34.40
   6   0   3 1678.53   99.89
   6   0   3 1719.83   89.49
   6   0   3 1713.53   88.99
   7   0   3   67.09   12.30
   7   0   3  108.79   15.90
   7   0   3   52.49   21.60
   8   0   3   89.29   23.90
   8   0   3   81.79   14.60
   8   0   3   75.19   15.70
   9   0   3  677.63   42.50
   9   0   3  614.54   45.20
   9   0   3  652.13   57.69
  10   0   3  462.55   59.69
  10   0   3  445.76   33.70
  10   0   3  462.65   38.50
  11   0   3    1.60   12.00
  11   0   3    6.90   20.80
  11   0   3    0.10    9.00
  12   0   3  209.38   45.00
  12   0   3  214.18   27.90
  12   0   3  273.77   36.70
  13   0   3   16.50   15.60
  13   0   3   26.40   24.60
  13   0   3    6.60   11.50
  14   0   3   32.50   14.40
  14   0   3  104.99   35.00
  14   0   3   52.59   21.20
  15   0   3  134.89   24.60
  15   0   3  226.08   48.20
  16   0   3   53.19   18.70
  16   0   3  128.49   35.30
  16  -1  -3   75.39   24.50
  15  -1  -3   51.39   22.20
  14  -1  -3   72.09   27.10
  14  -1  -3   68.09   25.10
  13  -1  -3   84.79   28.20
  13  -1  -3   42.40   21.70
  12  -1  -3   28.90   21.50
  12  -1  -3   72.29   22.80
  11  -1  -3   55.29   19.70
  11  -1  -3   51.39   21.90
  10  -1  -3  218.08   38.40
  10  -1  -3  239.68   34.00
   9  -1  -3    0.60   12.70
   9  -1  -3    4.50   13.60
   8  -1  -3  193.48   26.80
   8  -1  -3  248.58   35.50
   7  -1  -3  344.47   34.00
   7  -1  -3  314.87   31.40
   6  -1  -3 1301.37   78.79
   6  -1  -3 1372.76   75.79
   5  -1  -3  214.68   26.10
   5  -1  -3  209.28   21.90
   4  -1  -3 1914.11   97.99
   4  -1  -3 1859.31   99.59
   3  -1  -3  548.75   33.60
   3  -1  -3  568.24   33.40
   2  -1  -3 5551.94  261.07
  -2   1   3 5200.88  261.17
  -2   1   3 5444.66  261.27
   1  -1  -3 1559.74   77.49
   1  -1  -3 1537.15   78.29
   1  -1  -3 1510.95   76.39
  -1   1   3 1554.74   76.59
  -1   1   3 1653.63   78.39
   0  -1  -3 4269.77  204.48
   0  -1  -3 4167.08  206.68
   0   1   3 4128.89  207.48
   0   1   3 4503.15  204.58
   0   1   3 4266.67  206.68
  -1  -1  -3 1587.64   80.39
   1   1   3 1617.64   80.59
   1   1   3 1607.24   82.39
  -2  -1  -3 5631.14  259.47
  -2  -1  -3 5393.36  264.07
   2   1   3 5282.97  267.37
   2   1   3 5323.47  259.87
   2   1   3 5615.54  260.77
   3   1   3  578.94   39.90
   3   1   3  618.44   32.10
   4   1   3 1894.71   95.79
   4   1   3 1912.61   96.09
   4   1   3 1934.11  105.09
   5   1   3  227.98   31.50
   5   1   3  208.78   16.80
   5   1   3  188.28   15.80
   6   1   3 1510.65   76.19
   6   1   3 1426.36   87.49
   6   1   3 1353.66   76.39
   7   1   3  328.17   24.20
   7   1   3  332.67   43.60
   7   1   3  307.97   25.20
   8   1   3  205.18   24.90
   8   1   3  203.28   37.30
   8   1   3  218.68   22.90
   9   1   3    9.40    9.20
   9   1   3   22.50   22.80
   9   1   3   12.00   11.80
  10   1   3  272.47   33.60
  10   1   3  179.78   23.30
  10   1   3  278.87   46.90
  11   1   3   50.69   14.30
  11   1   3   91.29   31.00
  11   1   3   52.79   16.70
  12   1   3   26.90   24.40
  12   1   3   34.50   18.10
  12   1   3   20.90   12.50
  13   1   3   38.00   14.90
  13   1   3   88.49   22.60
  13   1   3   27.90   24.80
  14   1   3   24.00   13.90
  14   1   3  104.29   33.20
  14   1   3  101.49   25.90
  15   1   3  117.59   37.20
  15   1   3   25.50   15.90
  16   1   3   32.30   17.10
  16  -2  -3   62.89   24.20
  15  -2  -3   39.50   21.40
  14  -2  -3  103.59   28.40
  14  -2  -3  115.09   43.00
  13  -2  -3   80.69   27.00
  13  -2  -3   40.20   20.70
  12  -2  -3  384.86   52.69
  12  -2  -3  345.77   45.10
  11  -2  -3   11.30   15.40
  11  -2  -3   33.00   18.60
  10  -2  -3  123.29   23.40
  10  -2  -3   66.59   22.70
   9  -2  -3   22.60   16.10
   9  -2  -3   28.00   15.00
   8  -2  -3  555.74   43.40
   8  -2  -3  652.33   48.50
   7  -2  -3   79.89   19.30
   7  -2  -3   66.99   14.70
   6  -2  -3 1437.56   83.29
   6  -2  -3 1490.05   81.19
   5  -2  -3  347.27   25.30
   5  -2  -3  328.27   26.60
   4  -2  -3  208.88   18.00
   4  -2  -3  244.68   18.30
   3  -2  -3  315.87   20.50
   3  -2  -3  307.77   21.70
  -3   2   3  327.67   21.30
   2  -2  -3  133.49   13.50
   2  -2  -3  120.39   13.30
  -2   2   3  124.19    9.90
  -2   2   3  145.09   13.90
   1  -2  -3 1425.26   69.89
   1  -2  -3 1422.46   71.89
   1  -2  -3 1428.66   73.49
  -1   2   3 1511.15   73.59
  -1   2   3 1423.46   71.89
   0  -2  -3 2109.79  101.99
   0  -2  -3 2134.19  104.89
   0   2   3 2107.79  104.79
   0   2   3 2059.19  104.19
  -1  -2  -3 1474.15   75.29
  -1  -2  -3 1523.85   71.09
   1   2   3 1445.26   70.89
   1   2   3 1451.55   76.89
   1   2   3 1447.26   74.99
  -2  -2  -3  143.59    8.40
  -2  -2  -3  136.89   14.10
   2   2   3  139.19   10.20
   2   2   3  134.69   18.70
   2   2   3  148.99   14.10
  -3  -2  -3  337.97   23.30
  -3  -2  -3  328.37   18.20
   3   2   3  354.46   28.70
   4   2   3  197.38   15.20
   4   2   3  251.97   23.90
   5   2   3  275.67   21.90
   5   2   3  378.06   23.00
   5   2   3  348.57   33.30
   6   2   3 1497.25   82.19
   6   2   3 1554.14   94.79
   6   2   3 1561.04   81.09
   7   2   3   48.70   10.90
   7   2   3   66.79   14.70
   7   2   3   48.70   22.30
   8   2   3  732.93   42.50
   8   2   3  598.44   55.99
   8   2   3  622.54   44.00
   9   2   3    8.10   20.90
   9   2   3   28.40   11.40
   9   2   3   25.90   13.00
  10   2   3   74.29   26.60
  10   2   3   93.09   16.80
  10   2   3   79.49   18.30
  11   2   3   -8.40   18.40
  11   2   3   15.20   10.00
  11   2   3   -1.40   11.10
  12   2   3  427.36   64.39
  12   2   3  322.57   34.20
  12   2   3  334.77   41.00
  13   2   3   35.60   14.10
  13   2   3   90.69   22.60
  13   2   3   52.49   29.90
  14   2   3  124.19   37.80
  14   2   3  112.59   26.50
  14   2   3   62.89   17.90
  15   2   3  126.59   36.80
  15   2   3   31.80   15.90
  16   2   3  135.49   41.30
  16  -3  -3   42.10   21.50
  15  -3  -3   44.90   20.80
  14  -3  -3   62.99   23.40
  13  -3  -3  110.39   31.30
  13  -3  -3   50.19   21.60
  12  -3  -3   46.50   21.60
  12  -3  -3   10.00   13.40
  11  -3  -3   52.19   19.90
  11  -3  -3   68.09   23.00
  10  -3  -3   40.50   18.30
  10  -3  -3   28.90   16.40
   9  -3  -3   22.30   15.60
   9  -3  -3   47.80   18.40
   8  -3  -3 1092.69   69.19
   8  -3  -3 1067.29   67.19
   7  -3  -3  235.18   28.00
   7  -3  -3  262.37   25.80
   6  -3  -3  197.28   23.80
   6  -3  -3  141.99   20.40
   5  -3  -3  616.74   38.30
   5  -3  -3  568.54   36.90
   4  -3  -3  214.48   16.30
   4  -3  -3  196.18   17.20
  -4   3   3  220.08   18.40
   3  -3  -3   10.70    7.20
  -3   3   3    4.30    4.20
   2  -3  -3  712.33   42.50
   2  -3  -3  693.93   43.70
  -2   3   3  875.31   39.40
   1  -3  -3 1669.33   80.09
   1  -3  -3 1694.23   85.59
   1  -3  -3 1653.23   83.69
   1  -3  -3 1681.23   82.29
  -1   3   3 1658.43   82.19
  -1   3   3 1681.93   85.39
   0  -3  -3 4714.43  224.68
   0  -3  -3 4561.94  227.58
   0   3   3 4674.93  226.88
   0   3   3 4735.53  227.88
  -1  -3  -3 1661.73   79.79
  -1  -3  -3 1620.04   83.89
   1   3   3 1639.34   83.69
   1   3   3 1595.34   85.69
  -2  -3  -3  909.41   40.50
  -2  -3  -3  868.71   45.40
   2   3   3  726.93   41.90
   2   3   3  669.43   47.10
  -3  -3  -3   10.20    3.60
  -3  -3  -3    2.70    4.60
   3   3   3   13.60    5.50
   3   3   3   13.50    9.80
  -4  -3  -3  162.28   18.50
  -4  -3  -3  193.98   12.90
   4   3   3  258.57   30.80
   5   3   3  547.05   44.80
   6   3   3  208.18   33.00
   6   3   3  177.28   18.80
   7   3   3  243.18   24.00
   7   3   3  305.77   43.70
   7   3   3  262.97   22.80
   8   3   3  969.60   76.09
   8   3   3 1032.50   62.59
   8   3   3 1086.99   60.29
   9   3   3   46.60   26.70
   9   3   3   49.10   14.70
   9   3   3   79.09   15.70
  10   3   3   43.60   15.40
  10   3   3   22.50   11.40
  10   3   3   33.50   24.30
  11   3   3   95.19   20.40
  11   3   3  100.89   31.20
  11   3   3   40.60   13.90
  12   3   3   20.00   12.50
  12   3   3   40.50   26.00
  13   3   3   39.20   14.50
  13   3   3   58.89   27.20
  14   3   3   23.40   14.10
  14   3   3   68.09   32.30
  15   3   3   60.69   28.80
  15   3   3  -13.20   10.60
  16   3   3   53.79   18.70
  16   3   3   72.79   27.40
  16  -4  -3   76.09   24.60
  15  -4  -3   24.90   19.50
  14  -4  -3  117.59   30.30
  13  -4  -3  134.49   31.50
  12  -4  -3  232.08   35.00
  12  -4  -3  191.78   35.50
  11  -4  -3  120.89   24.80
  11  -4  -3  220.38   35.20
  10  -4  -3   31.10   14.70
  10  -4  -3   62.09   19.70
   9  -4  -3  245.08   33.00
   9  -4  -3  291.87   36.40
   8  -4  -3  533.55   40.20
   8  -4  -3  506.25   40.40
   7  -4  -3  139.89   21.20
   7  -4  -3  110.69   19.70
   6  -4  -3  488.85   33.20
   6  -4  -3  487.35   35.10
   5  -4  -3  915.11   52.69
   5  -4  -3  883.41   49.90
   4  -4  -3   95.99   13.90
   4  -4  -3   83.59    8.50
  -4   4   3  103.29    9.30
   3  -4  -3 2329.87  117.79
   2  -4  -3  715.13   40.80
   2  -4  -3  745.53   42.50
   1  -4  -3  237.58   16.60
   1  -4  -3  214.58   16.70
   1  -4  -3  223.98   14.20
  -1   4   3  219.68   14.60
   0  -4  -3   26.50    7.40
   0  -4  -3   40.70    7.30
   0   4   3   21.90    8.50
  -1  -4  -3  197.28   17.00
  -1  -4  -3  209.08   13.70
   1   4   3  227.58   19.60
  -2  -4  -3  839.02   41.10
  -2  -4  -3  756.22   45.40
   2   4   3  725.03   49.20
   2   4   3  835.12   43.20
  -3  -4  -3 2374.16  121.89
  -3  -4  -3 2414.86  116.39
   3   4   3 2356.26  128.19
   3   4   3 2370.46  118.59
  -4  -4  -3  114.99   11.20
  -4  -4  -3  128.69   15.80
   4   4   3  106.59   22.10
  -5  -4  -3  917.61   53.79
  -5  -4  -3  865.41   46.80
   5   4   3  886.11   62.69
  -6  -4  -3  542.35   30.80
   6   4   3  485.55   32.50
   6   4   3  504.15   46.30
  -7  -4  -3  165.68   16.90
   7   4   3  124.79   31.40
   7   4   3  151.98   18.20
   8   4   3  522.25   50.09
   8   4   3  511.55   35.30
   9   4   3  184.28   41.60
   9   4   3  280.87   27.60
  10   4   3   49.70   14.00
  10   4   3   64.79   30.00
  11   4   3  104.89   19.30
  11   4   3  211.68   44.00
  12   4   3  235.78   50.59
  12   4   3  184.68   25.40
 -13  -4  -3  159.58   23.20
  13   4   3  169.88   40.80
  13   4   3  116.89   21.30
  14   4   3   77.59   35.80
  14   4   3  104.59   21.60
  15   4   3   52.59   26.40
  15   4   3   17.20   14.40
  16   4   3   91.49   30.60
  16   4   3   21.20   16.20
  15  -5  -3   65.49   24.80
  14  -5  -3   90.39   29.80
  13  -5  -3   10.50   14.60
  12  -5  -3   24.40   15.10
  11  -5  -3   51.39   19.90
  11  -5  -3   76.49   35.30
  10  -5  -3   38.30   18.90
  10  -5  -3   49.90   17.50
   9  -5  -3   61.09   20.40
   9  -5  -3   88.79   20.70
   8  -5  -3  685.13   47.00
   8  -5  -3  746.03   49.70
   7  -5  -3  377.66   29.40
   7  -5  -3  398.26   32.80
   6  -5  -3  151.38   20.40
   6  -5  -3  191.28   20.30
   5  -5  -3  259.17   18.50
   5  -5  -3  276.17   23.20
  -5   5   3  324.57   19.20
   4  -5  -3  413.06   29.40
   3  -5  -3   -0.10    7.80
   2  -5  -3  742.53   41.50
   2  -5  -3  709.93   42.90
   1  -5  -3  376.46   25.20
   1  -5  -3  383.46   24.30
   1  -5  -3  368.06   22.30
  -1   5   3  378.86   23.00
   0  -5  -3  450.45   28.30
   0  -5  -3  420.76   25.50
   0   5   3  422.56   28.10
   0   5   3  422.36   21.90
  -1  -5  -3  340.77   24.60
  -1  -5  -3  351.76   21.30
   1   5   3  337.07   26.30
  -2  -5  -3  661.13   42.20
  -2  -5  -3  685.43   37.90
   2   5   3  734.53   47.00
   2   5   3  773.92   40.50
  -3  -5  -3    0.10    4.70
  -3  -5  -3   -1.00    5.70
   3   5   3    2.80    8.50
   3   5   3   -2.00    3.90
  -4  -5  -3  403.26   29.20
  -4  -5  -3  405.16   23.80
   4   5   3  380.06   36.20
  -5  -5  -3  299.17   20.00
  -5  -5  -3  315.47   25.10
   5   5   3  287.17   39.20
  -6  -5  -3  185.48   16.30
  -6  -5  -3  108.99   18.20
   6   5   3  133.59   28.90
  -7  -5  -3  430.86   28.60
  -7  -5  -3  487.75   35.70
   7   5   3  418.06   55.29
   7   5   3  437.26   31.00
  -8  -5  -3  776.52   44.20
   8   5   3  720.13   62.59
   8   5   3  686.43   45.50
  -9  -5  -3   79.39   14.90
   9   5   3   29.00   20.60
   9   5   3   64.39   14.30
 -10  -5  -3   36.80   11.80
  10   5   3   40.20   22.50
  10   5   3   37.50   12.90
 -11  -5  -3   53.59   14.10
  11   5   3   69.89   16.70
  11   5   3   67.29   32.00
 -12  -5  -3   20.30   13.30
  12   5   3   29.90   25.30
  12   5   3   25.50   12.80
 -13  -5  -3  -27.50   19.40
  13   5   3   16.90   11.60
  13   5   3   36.40   24.20
  14   5   3   98.79   38.90
  14   5   3   21.10   14.40
  15   5   3   53.49   29.70
  15   5   3    7.30   14.20
  15  -6  -3  109.89   30.40
  14  -6  -3    8.30   19.20
  13  -6  -3  121.09   28.30
  12  -6  -3  141.79   28.90
  11  -6  -3   67.89   19.20
  10  -6  -3  108.39   24.90
   9  -6  -3  432.46   42.60
   9  -6  -3  367.86   32.00
   8  -6  -3  120.99   19.40
   8  -6  -3  146.59   23.80
   7  -6  -3  175.68   17.20
   7  -6  -3  181.68   25.30
   6  -6  -3  321.97   31.80
   6  -6  -3  301.17   20.50
   5  -6  -3  275.67   28.30
   4  -6  -3  635.64   40.70
   3  -6  -3  475.45   31.30
   2  -6  -3  662.13   39.50
   2  -6  -3  697.43   41.10
   2  -6  -3  643.34   33.10
   1  -6  -3   71.69   12.30
   1  -6  -3   88.29   11.80
   1  -6  -3  104.69   12.90
  -1   6   3   80.59   11.60
   0  -6  -3    0.50    5.50
   0  -6  -3   -6.80    5.80
   0   6   3    4.30    2.40
   0   6   3    4.70    7.20
  -1  -6  -3   88.19   11.70
  -1  -6  -3  111.79   14.80
   1   6   3   64.29   14.80
  -2  -6  -3  604.54   39.20
  -2  -6  -3  689.63   35.30
   2   6   3  563.64   43.10
   2   6   3  605.44   36.80
  -3  -6  -3  366.76   22.90
  -3  -6  -3  398.46   28.20
   3   6   3  346.57   33.20
   3   6   3  367.76   25.40
  -4  -6  -3  664.53   42.70
  -4  -6  -3  692.03   37.90
   4   6   3  692.13   40.70
   4   6   3  627.14   50.89
  -5  -6  -3  254.57   26.70
  -5  -6  -3  263.87   18.90
   5   6   3  240.08   37.60
  -6  -6  -3  276.97   20.80
  -6  -6  -3  328.07   31.40
   6   6   3  280.27   42.20
  -7  -6  -3  120.29   21.40
  -7  -6  -3  204.98   19.50
   7   6   3  174.58   37.50
  -8  -6  -3  200.48   20.10
  -8  -6  -3  112.59   21.90
   8   6   3  104.99   33.50
   8   6   3  127.89   18.50
  -9  -6  -3  370.86   40.40
  -9  -6  -3  409.16   28.70
   9   6   3  402.16   59.79
   9   6   3  353.46   30.40
 -10  -6  -3  121.39   25.60
 -10  -6  -3  151.88   20.40
  10   6   3  158.58   22.70
  10   6   3  120.09   36.30
 -11  -6  -3   95.39   17.90
 -11  -6  -3   78.99   21.20
  11   6   3  127.19   38.50
  11   6   3   53.59   16.10
 -12  -6  -3  168.78   23.70
 -12  -6  -3  171.08   30.80
  12   6   3  130.89   36.80
  12   6   3  121.99   21.60
 -13  -6  -3   78.19   26.80
  13   6   3   96.09   20.40
  13   6   3  106.59   36.20
 -14  -6  -3  -14.40   16.90
  14   6   3   62.69   31.70
  14   6   3   11.20   15.10
 -15  -6  -3   41.70   26.30
  15   6   3   48.20   17.70
  15   6   3  130.79   42.00
  15  -7  -3   85.19   29.20
  14  -7  -3   59.39   24.70
  13  -7  -3   36.20   19.70
  12  -7  -3    1.20   15.50
  11  -7  -3   90.49   24.40
  10  -7  -3   94.79   23.80
   9  -7  -3    8.20   14.40
   8  -7  -3    7.40   11.70
   8  -7  -3    5.10    8.00
   7  -7  -3  333.37   35.70
   7  -7  -3  323.87   22.00
   6  -7  -3  324.97   33.50
   5  -7  -3  638.34   42.20
   4  -7  -3  455.95   33.30
   3  -7  -3  359.76   27.40
   2  -7  -3  661.13   34.30
   2  -7  -3  620.34   40.00
   2  -7  -3  623.94   31.80
   2  -7  -3  668.63   40.10
   1  -7  -3 2016.50  105.89
   1  -7  -3 1992.10  103.99
  -1   7   3 2059.19  104.39
   0  -7  -3 1045.60   58.79
   0  -7  -3 1054.69   56.39
   0   7   3  998.10   59.89
   0   7   3 1033.30   51.39
  -1  -7  -3 2017.20  103.89
  -1  -7  -3 2094.59  108.19
   1   7   3 2156.98  106.39
   1   7   3 2024.60  102.09
   1   7   3 2006.70  111.49
  -2  -7  -3  653.83   37.00
  -2  -7  -3  679.03   41.80
   2   7   3  607.24   45.80
   2   7   3  628.84   38.90
  -3  -7  -3  337.37   26.60
  -3  -7  -3  345.97   22.90
   3   7   3  372.36   42.20
   3   7   3  340.27   24.50
  -4  -7  -3  492.75   34.60
  -4  -7  -3  545.85   30.10
   4   7   3  377.86   38.80
   4   7   3  434.46   31.30
  -5  -7  -3  733.83   40.00
  -5  -7  -3  654.23   45.20
   5   7   3  619.44   53.59
  -6  -7  -3  279.17   30.10
  -6  -7  -3  283.57   21.20
   6   7   3  326.87   48.30
  -7  -7  -3  293.57   33.20
  -7  -7  -3  345.37   24.60
   7   7   3  411.16   56.39
  -8  -7  -3    1.20    9.00
  -8  -7  -3    0.20    8.70
   8   7   3   17.50   10.50
   8   7   3    1.10   21.50
  -9  -7  -3   21.10   11.50
  -9  -7  -3   29.50   11.10
   9   7   3   33.90   12.60
   9   7   3   22.40   19.70
 -10  -7  -3   54.89   13.90
 -10  -7  -3  104.39   23.30
  10   7   3  110.19   19.90
  10   7   3   88.29   29.80
 -11  -7  -3   78.79   17.00
 -11  -7  -3  123.49   26.50
  11   7   3   97.09   33.00
  11   7   3   97.79   19.20
 -12  -7  -3   21.40   15.70
 -12  -7  -3  -19.50   10.10
  12   7   3   -2.10   10.80
  12   7   3   21.40   20.50
 -13  -7  -3   74.69   25.40
  13   7   3  108.99   39.20
  13   7   3   54.69   18.20
 -14  -7  -3   46.50   25.30
  14   7   3   47.10   17.50
  14   7   3   66.79   33.70
 -15  -7  -3  -24.50   19.50
  15   7   3   82.99   33.40
  15   7   3   22.00   15.60
  15  -8  -3   59.89   23.70
  14  -8  -3   17.70   19.20
  13  -8  -3   76.79   24.50
  12  -8  -3   23.00   16.20
  11  -8  -3  118.59   27.20
  10  -8  -3  213.58   32.20
   9  -8  -3  184.38   29.70
   8  -8  -3   34.90   17.10
   7  -8  -3  164.48   26.00
   6  -8  -3  169.48   25.30
   5  -8  -3  655.73   45.00
   4  -8  -3  270.27   27.10
   3  -8  -3  113.99   18.70
   2  -8  -3  135.79    8.30
   2  -8  -3  142.29   12.60
   2  -8  -3  133.39   18.30
   2  -8  -3  117.29   17.70
   1  -8  -3  622.64   38.20
   1  -8  -3  579.64   38.70
  -1   8   3  602.64   37.70
   0  -8  -3   30.50    9.90
   0  -8  -3   20.60   10.00
   0   8   3   25.90    4.60
   0   8   3   15.20   10.60
  -1  -8  -3  634.44   37.50
  -1  -8  -3  651.83   40.80
   1   8   3  643.44   45.20
   1   8   3  617.24   34.50
   1   8   3  560.14   38.40
  -2  -8  -3  131.49   18.60
  -2  -8  -3  154.78   16.70
   2   8   3  157.28   27.10
   2   8   3  112.39   16.20
  -3  -8  -3  129.49   15.60
  -3  -8  -3   95.59   17.10
   3   8   3  147.69   27.50
   3   8   3  151.28   18.40
  -4  -8  -3  257.67   21.20
  -4  -8  -3  282.77   28.70
   4   8   3  293.87   27.30
   4   8   3  252.37   39.30
  -5  -8  -3  693.73   46.50
  -5  -8  -3  690.13   40.50
   5   8   3  628.94   56.19
  -6  -8  -3  171.08   24.50
  -6  -8  -3  224.98   21.40
   6   8   3  199.78   39.60
  -7  -8  -3  218.08   22.40
  -7  -8  -3  235.38   29.70
   7   8   3  234.38   44.60
  -8  -8  -3   24.30   11.40
  -8  -8  -3   19.50   13.70
   8   8   3   12.40   17.20
  -9  -8  -3  198.78   23.10
  -9  -8  -3  205.28   30.90
   9   8   3  255.67   28.10
   9   8   3  315.27   55.49
 -10  -8  -3  287.67   37.50
 -10  -8  -3  313.37   30.00
  10   8   3  280.97   31.40
  10   8   3  236.28   51.49
 -11  -8  -3  100.19   25.30
 -11  -8  -3  141.79   21.50
  11   8   3  133.99   41.10
  11   8   3  116.29   21.20
 -12  -8  -3  -16.30   13.40
  12   8   3   35.80   14.70
  12   8   3  102.99   37.50
 -13  -8  -3   90.29   28.30
  13   8   3   97.89   21.00
  13   8   3  183.18   48.80
 -14  -8  -3   11.50   23.00
  14   8   3    5.10   14.10
  14   8   3   49.40   31.40
 -15  -8  -3   49.99   27.10
  15   8   3  161.88   47.20
  15   8   3   80.79   21.80
  14  -9  -3   41.60   22.00
  13  -9  -3   28.10   21.00
  12  -9  -3    6.30   17.10
  11  -9  -3   50.49   22.10
  10  -9  -3  181.68   32.30
   9  -9  -3   78.19   22.20
   8  -9  -3   12.90   15.60
   7  -9  -3  126.39   22.50
   6  -9  -3  245.18   30.20
   5  -9  -3  395.46   32.20
   4  -9  -3  978.70   60.09
   3  -9  -3  436.96   24.00
   3  -9  -3  458.55   34.10
   3  -9  -3  402.16   32.50
   3  -9  -3  462.35   23.20
   2  -9  -3  152.78   19.90
   2  -9  -3  139.49   20.50
   1  -9  -3  472.15   32.40
   1  -9  -3  401.16   31.10
   0  -9  -3  124.49   17.90
   0  -9  -3  105.19   16.50
   0   9   3  137.59   22.20
  -1  -9  -3  353.26   28.90
  -1  -9  -3  364.46   27.40
   1   9   3  379.86   33.60
   1   9   3  417.06   23.90
   1   9   3  378.16   29.00
  -2  -9  -3  177.18   22.80
  -2  -9  -3  221.88   21.60
   2   9   3  209.38   32.30
   2   9   3  170.88   17.50
   2   9   3  211.88   22.00
  -3  -9  -3  405.06   33.00
  -3  -9  -3  436.66   29.40
   3   9   3  437.16   40.80
   3   9   3  435.06   31.60
  -4  -9  -3 1066.59   62.09
  -4  -9  -3 1008.60   55.39
   4   9   3  863.81   69.09
   4   9   3  958.00   57.99
  -5  -9  -3  397.26   34.10
  -5  -9  -3  446.56   29.40
   5   9   3  385.76   52.59
  -6  -9  -3  237.48   29.60
  -6  -9  -3  270.27   22.00
   6   9   3  206.68   42.30
  -7  -9  -3  186.08   21.10
  -7  -9  -3  133.29   22.70
   7   9   3  135.19   36.50
  -8  -9  -3   15.50   10.00
  -8  -9  -3   30.30   15.20
   8   9   3   19.50   19.30
  -9  -9  -3   82.19   16.80
  -9  -9  -3   81.49   21.20
   9   9   3   87.09   18.10
   9   9   3   70.89   32.30
 -10  -9  -3  192.98   32.10
 -10  -9  -3  183.58   23.70
  10   9   3  153.78   41.90
  10   9   3  166.58   23.90
 -11  -9  -3   29.70   14.10
 -11  -9  -3    5.90   15.30
  11   9   3   13.60   13.50
  11   9   3   55.39   31.80
 -12  -9  -3   29.30   20.10
  12   9   3   74.99   34.30
  12   9   3   22.40   14.60
 -13  -9  -3   10.40   20.10
  13   9   3   -6.10   13.00
  13   9   3   63.89   35.80
 -14  -9  -3    7.20   20.90
  14   9   3   47.40   32.50
  14   9   3   30.20   16.60
  14 -10  -3   42.70   23.30
  13 -10  -3  111.79   29.40
  12 -10  -3   37.80   21.90
  11 -10  -3   17.40   14.60
  10 -10  -3   36.60   21.10
   9 -10  -3   87.89   23.50
   8 -10  -3   -9.70   14.70
   7 -10  -3  254.37   31.90
   6 -10  -3  120.69   21.70
   5 -10  -3   15.40   12.30
   4 -10  -3   66.59    7.80
   4 -10  -3   42.80   14.60
   3 -10  -3   65.79    8.50
   3 -10  -3   47.10    5.90
   3 -10  -3   13.20   14.40
   2 -10  -3    2.40    9.10
   2 -10  -3    1.30    7.00
   1 -10  -3  276.47   27.70
   1 -10  -3  245.88   27.10
   0 -10  -3  481.35   34.40
   0 -10  -3  489.15   34.10
   0  10   3  446.06   36.60
  -1 -10  -3  282.07   28.60
  -1 -10  -3  294.37   24.70
   1  10   3  299.07   28.70
   1  10   3  283.57   35.50
   1  10   3  272.97   18.90
  -2 -10  -3   -1.10   10.00
  -2 -10  -3    6.20    9.00
   2  10   3    5.30   12.50
   2  10   3   -0.80    9.90
   2  10   3    3.40    6.00
  -3 -10  -3   43.20   13.50
  -3 -10  -3   24.50   12.10
   3  10   3   50.99   14.10
   3  10   3   29.70    9.80
   3  10   3   42.80   19.70
  -4 -10  -3   60.79   16.30
  -4 -10  -3   64.99   14.20
   4  10   3   36.10   20.80
   4  10   3   68.29   14.20
  -5 -10  -3   49.60   13.00
  -5 -10  -3   62.29   16.70
   5  10   3   26.50   18.00
   5  10   3   18.60   10.30
  -6 -10  -3  159.28   24.60
  -6 -10  -3  168.48   20.50
   6  10   3  132.49   35.50
  -7 -10  -3  284.27   34.00
  -7 -10  -3  336.97   30.60
   7  10   3  268.87   50.39
  -8 -10  -3    1.80   12.00
  -8 -10  -3    2.70   10.90
   8  10   3    9.20   22.90
  -9 -10  -3   83.89   17.20
  -9 -10  -3   80.09   21.10
   9  10   3  105.99   34.20
   9  10   3   39.10   14.10
 -10 -10  -3   26.90   14.80
 -10 -10  -3   23.60   17.90
  10  10   3   34.30   15.00
  10  10   3   36.90   28.90
 -11 -10  -3   14.50   18.50
 -11 -10  -3   33.50   16.10
  11  10   3   25.90   13.90
  11  10   3   56.69   30.40
 -12 -10  -3   36.80   22.70
  12  10   3   53.29   17.10
  12  10   3  101.89   36.60
 -13 -10  -3   87.49   27.50
  13  10   3   96.79   37.90
  13  10   3   64.79   18.50
 -14 -10  -3   42.10   24.40
  14  10   3  106.09   39.80
  14  10   3    4.20   14.90
  14 -11  -3   55.89   24.20
  13 -11  -3   46.40   22.20
  12 -11  -3   28.20   20.60
  11 -11  -3   62.69   21.20
  10 -11  -3   14.50   18.10
   9 -11  -3   43.20   20.00
   8 -11  -3   41.00   19.40
   7 -11  -3   66.89   18.10
   6 -11  -3   28.50   13.90
   5 -11  -3  331.27   36.90
   4 -11  -3   59.29   18.60
   3 -11  -3  532.05   37.00
   3 -11  -3  445.56   24.90
   2 -11  -3   45.40   13.30
   2 -11  -3   94.39   19.30
   1 -11  -3  317.47   30.30
   1 -11  -3  263.97   29.60
   0 -11  -3   48.60   13.00
   0 -11  -3   45.90   15.60
   0  11   3   54.09   15.60
   0  11   3   30.30   15.00
  -1 -11  -3  293.47   30.40
  -1 -11  -3  335.97   30.60
   1  11   3  336.67   31.30
   1  11   3  278.17   20.20
   1  11   3  346.07   41.70
  -2 -11  -3   53.19   14.40
  -2 -11  -3   74.59   16.30
   2  11   3   64.79   11.00
   2  11   3   69.49   14.70
   2  11   3   75.99   22.70
  -3 -11  -3  536.05   36.20
  -3 -11  -3  544.75   39.90
   3  11   3  493.05   33.50
   3  11   3  400.56   33.60
   3  11   3  435.46   44.60
  -4 -11  -3   27.30   13.30
  -4 -11  -3   29.50   13.30
   4  11   3   17.30   18.80
   4  11   3   23.50   12.70
   4  11   3   34.20   11.20
  -5 -11  -3  330.67   37.00
  -5 -11  -3  366.66   28.60
   5  11   3  309.47   33.60
   5  11   3  365.76   53.39
  -6 -11  -3   33.40   15.10
  -6 -11  -3    0.50   12.70
   6  11   3   40.60   25.10
  -7 -11  -3   83.69   16.60
  -7 -11  -3   86.49   21.10
   7  11   3  104.69   34.30
  -8 -11  -3  108.19   18.30
  -8 -11  -3   59.29   19.00
   8  11   3  125.99   38.20
  -9 -11  -3   46.80   15.80
  -9 -11  -3   20.50   16.50
   9  11   3   25.90   27.50
 -10 -11  -3   10.90   17.30
 -10 -11  -3    1.00   12.90
  10  11   3   20.20   13.30
  10  11   3   25.90   23.30
 -11 -11  -3   54.29   23.50
  11  11   3   40.30   30.50
  11  11   3   24.00   13.90
 -12 -11  -3   19.80   19.30
  12  11   3    0.10   13.10
  12  11   3   55.19   36.10
 -13 -11  -3   32.10   23.20
  13  11   3   56.49   30.10
  13  11   3   35.10   17.20
  14  11   3    4.40   14.30
  13 -12  -3   86.09   27.70
  12 -12  -3   53.59   23.30
  11 -12  -3  112.19   28.30
  10 -12  -3   63.89   24.30
   9 -12  -3   83.09   24.10
   8 -12  -3   10.50   18.00
   7 -12  -3   81.59   23.10
   6 -12  -3   17.50   16.50
   5 -12  -3   61.79   20.80
   4 -12  -3   24.80   17.50
   3 -12  -3  616.44   45.80
   2 -12  -3   87.59   17.60
   2 -12  -3   68.59   19.70
   1 -12  -3   54.89   18.80
   1 -12  -3   53.69   14.40
   0 -12  -3   77.19   19.80
   0 -12  -3  110.39   18.60
   0  12   3  105.89   19.90
  -1 -12  -3   39.40   15.70
  -1 -12  -3   40.10   13.70
   1  12   3   56.69    9.40
   1  12   3   47.40   14.70
   1  12   3   51.99   19.50
  -2 -12  -3  105.49   19.50
  -2 -12  -3   98.99   19.50
   2  12   3   80.69   13.00
   2  12   3  104.89   19.80
   2  12   3  106.19   26.70
  -3 -12  -3  598.14   45.30
  -3 -12  -3  688.53   43.80
   3  12   3  524.45   52.09
   3  12   3  697.13   41.60
   3  12   3  622.74   44.80
  -4 -12  -3    7.50   12.70
  -4 -12  -3   26.30   13.70
   4  12   3   15.50   10.80
   4  12   3   17.10   11.00
   4  12   3   34.10   21.40
  -5 -12  -3   51.79   15.10
  -5 -12  -3   53.49   16.30
   5  12   3   43.00   14.70
   5  12   3   68.39   28.00
   5  12   3   46.20   14.20
  -6 -12  -3    4.20   12.50
  -6 -12  -3    8.50   12.50
   6  12   3    7.40   12.00
   6  12   3    8.10   20.20
  -7 -12  -3   92.59   20.00
  -7 -12  -3   98.69   23.50
   7  12   3  121.99   38.60
  -8 -12  -3   15.90   16.60
  -8 -12  -3   14.90   13.00
   8  12   3   18.60   22.80
  -9 -12  -3   67.89   21.70
  -9 -12  -3   55.99   18.60
   9  12   3  129.19   40.30
 -10 -12  -3   44.80   19.20
 -10 -12  -3   38.00   15.80
  10  12   3   18.20   14.70
  10  12   3   41.50   33.70
 -11 -12  -3   97.29   26.60
  11  12   3  132.79   23.80
  11  12   3  144.89   44.00
 -12 -12  -3   14.40   20.80
  12  12   3   41.80   33.00
  12  12   3    3.70   13.50
 -13 -12  -3   20.20   22.90
  13  12   3  118.09   44.40
  13  12   3   54.29   19.80
  13 -13  -3   42.00   19.00
  12 -13  -3   37.80   21.60
  11 -13  -3   51.99   22.90
  10 -13  -3   19.70   16.40
   9 -13  -3   30.00   20.20
   8 -13  -3   96.29   23.30
   7 -13  -3   90.29   23.80
   6 -13  -3   31.10   15.70
   5 -13  -3    6.80   16.90
   4 -13  -3    8.30   16.50
   3 -13  -3   23.20   17.20
   2 -13  -3  105.69   22.50
   2 -13  -3  142.49   22.80
   1 -13  -3  271.97   30.40
   1 -13  -3  260.77   31.50
   0 -13  -3   -3.60    9.30
   0 -13  -3  -11.00   13.70
   0  13   3   14.90   13.90
  -1 -13  -3  327.77   34.80
  -1 -13  -3  333.47   34.60
   1  13   3  395.76   46.40
   1  13   3  305.07   32.80
  -2 -13  -3  169.68   24.40
  -2 -13  -3  132.39   22.20
   2  13   3  162.98   32.70
   2  13   3  123.29   22.90
   2  13   3  161.08   17.20
  -3 -13  -3   11.20   12.80
  -3 -13  -3    3.70   15.50
   3  13   3   10.60   13.60
   3  13   3   15.90   17.00
   3  13   3   11.70    9.30
  -4 -13  -3   16.80   14.60
  -4 -13  -3   10.50   12.40
   4  13   3   46.10   13.90
   4  13   3   30.50   21.60
   4  13   3   28.70   12.20
  -5 -13  -3   21.70   15.40
  -5 -13  -3    8.00   13.40
   5  13   3   12.90   11.00
   5  13   3   43.60   24.60
   5  13   3   33.90   14.80
  -6 -13  -3   34.60   15.90
  -6 -13  -3   38.80   17.30
   6  13   3   33.60   15.20
   6  13   3   22.90   23.90
  -7 -13  -3   91.19   20.30
  -7 -13  -3   95.59   22.80
   7  13   3   55.79   28.50
   7  13   3  108.39   21.60
  -8 -13  -3  145.69   26.80
  -8 -13  -3  121.99   23.20
   8  13   3  145.79   38.60
   8  13   3  134.09   25.90
  -9 -13  -3   -8.50   13.20
  -9 -13  -3   24.90   19.50
   9  13   3   21.70   15.70
   9  13   3   36.70   24.30
 -10 -13  -3   -6.00   15.60
  10  13   3   22.60   28.30
  10  13   3    3.30   14.00
 -11 -13  -3   20.00   18.90
  11  13   3   -3.40   13.30
  11  13   3   27.30   28.20
 -12 -13  -3    5.10   20.50
  12  13   3    6.20   13.40
  12  13   3   34.50   25.70
  13  13   3   -6.80   13.60
  12 -14  -3   41.40   22.80
  11 -14  -3   36.60   21.90
  10 -14  -3   10.20   18.60
   9 -14  -3   37.90   17.80
   8 -14  -3   11.00   18.60
   7 -14  -3    4.30   17.50
   6 -14  -3   35.50   20.30
   5 -14  -3   66.69   20.20
   4 -14  -3   28.30   18.30
   3 -14  -3  105.39   24.60
   2 -14  -3  120.19   22.00
   2 -14  -3   92.89   20.50
   1 -14  -3   30.90   13.90
   1 -14  -3   23.80   17.30
  -1  14   3   32.90   16.50
   0 -14  -3   34.80   18.30
   0 -14  -3   97.49   18.80
   0  14   3  124.99   22.40
  -1 -14  -3   16.70   15.60
  -1 -14  -3   38.40   14.30
   1  14   3   30.70   13.70
  -2 -14  -3  125.89   22.10
  -2 -14  -3  134.89   24.10
   2  14   3  105.09   20.70
   2  14   3  129.39   15.80
   2  14   3  107.59   27.90
  -3 -14  -3  104.49   22.10
  -3 -14  -3   82.79   21.10
   3  14   3   92.19   28.30
   3  14   3  143.09   18.40
   3  14   3  102.29   21.40
  -4 -14  -3   41.60   15.90
  -4 -14  -3   46.10   17.30
   4  14   3   53.39   17.70
   4  14   3   47.80   13.90
   4  14   3   49.60   24.00
  -5 -14  -3   65.99   21.10
  -5 -14  -3   48.10   18.10
   5  14   3   51.09   14.70
   5  14   3   73.89   18.60
   5  14   3   60.09   28.50
  -6 -14  -3   87.39   23.40
  -6 -14  -3   60.09   18.80
   6  14   3   66.89   19.30
   6  14   3   73.79   30.50
  -7 -14  -3   20.90   15.80
  -7 -14  -3    0.10   14.10
   7  14   3  -12.90   13.70
   7  14   3   -5.10   13.60
  -8 -14  -3    5.20   16.00
  -8 -14  -3    7.00   17.80
   8  14   3   12.10   23.70
   8  14   3    4.30   14.10
  -9 -14  -3   28.70   18.10
  -9 -14  -3  -10.80   16.50
   9  14   3   41.90   32.40
   9  14   3   21.60   16.60
 -10 -14  -3    2.10   20.90
  10  14   3   -1.00   13.50
  10  14   3   27.70   20.60
  10  14   3   37.30   28.60
 -11 -14  -3   19.90   23.30
  11  14   3   43.70   18.40
  11  14   3   84.69   34.40
  11  14   3   45.10   20.70
 -12 -14  -3   49.20   26.60
  12  14   3   32.90   18.10
  12  14   3  130.49   43.60
  12  14   3   50.89   22.70
  11 -15  -3   28.00   20.10
  10 -15  -3   13.00   17.90
   9 -15  -3   37.90   22.40
   8 -15  -3   33.50   21.60
   7 -15  -3   38.20   22.00
   6 -15  -3   56.29   22.80
   5 -15  -3   35.50   17.20
   4 -15  -3   40.10   20.80
   3 -15  -3   19.20   19.20
   2 -15  -3   17.90   18.30
   2 -15  -3    9.30   13.00
  -2  15   3   -4.10   10.40
   1 -15  -3  191.28   27.10
   1 -15  -3  166.88   29.10
  -1  15   3  157.38   27.60
   0 -15  -3   58.39   20.20
   0 -15  -3   51.29   17.00
   0  15   3   41.90   17.80
  -1 -15  -3  171.48   28.70
  -1 -15  -3  162.08   24.70
   1  15   3  185.58   26.90
  -2 -15  -3    2.40   15.70
  -2 -15  -3   26.50   13.70
   2  15   3    3.60   14.20
   2  15   3    8.40   16.60
  -3 -15  -3    6.00   15.90
  -3 -15  -3   19.80   14.50
   3  15   3   52.09   26.00
   3  15   3    5.10   14.10
  -4 -15  -3   93.59   21.80
  -4 -15  -3   34.90   18.50
   4  15   3  122.49   33.60
   4  15   3   42.00   16.80
  -5 -15  -3   44.20   18.50
  -5 -15  -3   21.60   17.60
   5  15   3   52.09   28.70
   5  15   3   52.19   19.00
   5  15   3   55.39   15.90
  -6 -15  -3   48.00   19.50
  -6 -15  -3   63.49   20.40
   6  15   3   33.90   26.80
   6  15   3   63.19   19.20
  -7 -15  -3  135.59   28.00
  -7 -15  -3   64.39   21.10
   7  15   3   89.19   21.70
   7  15   3   91.09   34.30
  -8 -15  -3    6.70   16.20
  -8 -15  -3  -22.00   17.20
   8  15   3   -2.30   22.60
   8  15   3    0.80   15.30
  -9 -15  -3   13.00   21.00
   9  15   3    1.50   17.10
   9  15   3    1.40   21.40
 -10 -15  -3   23.00   20.60
  10  15   3   55.59   32.90
  10  15   3    2.40   16.90
 -11 -15  -3   46.00   23.60
  11  15   3    4.50   18.90
  11  15   3    4.20   14.80
  11  15   3   32.00   28.70
  11 -16  -3   15.90   19.80
  10 -16  -3   45.70   25.60
   9 -16  -3   50.79   24.60
   8 -16  -3   35.00   20.00
   7 -16  -3   64.09   25.00
   6 -16  -3    9.20   19.70
   5 -16  -3   46.90   19.70
   4 -16  -3    4.90   19.90
   3 -16  -3   -7.00   17.40
   2 -16  -3   58.09   22.30
  -2  16   3   88.29   23.50
   1 -16  -3   61.39   22.50
   1 -16  -3   84.59   19.20
  -1  16   3   83.89   23.60
   0 -16  -3   14.20   13.10
   0 -16  -3    4.70   18.30
   0  16   3   13.40   14.80
  -1 -16  -3   55.49   23.40
  -1 -16  -3   66.29   18.20
   1  16   3   77.29   19.70
  -2 -16  -3   78.39   19.90
  -2 -16  -3   90.89   23.80
   2  16   3   64.69   19.80
  -3 -16  -3   28.00   16.50
  -3 -16  -3  -20.30   18.90
   3  16   3   19.30   20.30
   3  16   3   11.80   16.20
  -4 -16  -3   31.40   17.80
  -4 -16  -3    4.00   16.80
   4  16   3   14.70   19.70
   4  16   3   23.30   16.30
  -5 -16  -3   35.30   20.20
  -5 -16  -3   22.30   20.50
   5  16   3   48.80   16.50
   5  16   3   93.99   32.10
  -6 -16  -3   -7.60   16.10
  -6 -16  -3   19.40   19.30
   6  16   3   23.90   24.80
  -7 -16  -3   75.39   23.60
  -7 -16  -3   34.40   20.80
   7  16   3   98.29   37.40
  -8 -16  -3  -22.40   18.90
  -8 -16  -3   14.00   19.60
   8  16   3   35.90   31.90
  -9 -16  -3   48.90   23.10
   9  16   3   53.29   31.20
  10  16   3   24.40   25.70
  10 -17  -3   62.19   28.10
   9 -17  -3   14.80   22.30
   8 -17  -3   31.80   19.60
   7 -17  -3   18.60   23.50
   6 -17  -3   34.90   22.50
   5 -17  -3   27.00   18.10
   4 -17  -3  107.19   27.70
   3 -17  -3   16.70   20.20
  -3  17   3   16.80   19.20
   2 -17  -3   52.69   24.00
  -2  17   3   43.80   18.10
   1 -17  -3    5.40   19.40
   1 -17  -3    7.90   15.40
  -1  17   3  -12.00   15.30
   0 -17  -3   17.20   15.90
   0 -17  -3    3.80   19.50
   0  17   3   25.90   17.50
  -1 -17  -3    1.50   13.40
  -1 -17  -3    5.60   19.70
   1  17   3   10.70   12.80
  -2 -17  -3   21.90   14.10
  -2 -17  -3   -2.20   18.90
   2  17   3   31.50   19.30
  -3 -17  -3   13.90   20.20
  -3 -17  -3   19.40   17.20
   3  17   3   -1.00   14.70
  -4 -17  -3   62.29   23.20
  -4 -17  -3  115.19   23.90
   4  17   3  149.39   37.10
   4  17   3  100.19   25.00
  -5 -17  -3   41.80   21.40
  -5 -17  -3   23.40   17.70
   5  17   3   37.50   27.20
  -6 -17  -3   10.00   27.40
  -6 -17  -3    7.50   21.80
   6  17   3   26.50   25.30
  -7 -17  -3    4.70   19.40
   7  17   3   53.29   28.40
  -8 -17  -3  -29.90   26.70
   8  17   3   68.99   31.30
   9  17   3   64.99   34.50
   9 -18  -3   17.00   22.40
   8 -18  -3   46.30   20.90
   7 -18  -3   20.80   23.20
   6 -18  -3   53.79   25.60
   5 -18  -3   35.70   24.80
   4 -18  -3   -6.90   20.50
  -4  18   3    6.90   18.90
   3 -18  -3   -7.50   19.80
  -3  18   3   10.60   18.40
   2 -18  -3   -8.10   19.30
  -2  18   3  -17.30   15.70
   1 -18  -3   -7.40   20.50
   1 -18  -3   19.20   19.70
  -1  18   3   24.30   18.30
   0 -18  -3   32.70   22.80
   0  18   3   54.09   21.80
  -1 -18  -3  -13.70   19.20
   1  18   3   22.10   15.00
  -2 -18  -3  -17.30   18.60
   2  18   3    7.00   17.00
  -3 -18  -3  -21.10   20.10
   3  18   3   23.90   17.80
  -4 -18  -3    0.60   20.40
   4  18   3   14.80   15.70
  -5 -18  -3  -20.60   21.50
   5  18   3   23.50   23.00
  -6 -18  -3   30.70   24.30
   6  18   3   47.00   28.50
  -7 -18  -3  -13.20   20.30
   7  18   3   36.50   29.60
   8  18   3   62.89   31.10
   7 -19  -3   50.49   27.00
   6 -19  -3  -14.80   20.70
   5 -19  -3   76.19   28.50
  -5  19   3   49.99   23.40
   4 -19  -3   -4.60   21.00
  -4  19   3  -26.80   17.10
   3 -19  -3   -5.50   21.60
  -3  19   3   10.90   18.50
   2 -19  -3    6.00   21.30
  -2  19   3    9.50   17.70
   1 -19  -3   10.30   22.20
  -1  19   3   27.70   18.90
   0 -19  -3    4.20   23.70
   0  19   3   25.70   20.20
  -1 -19  -3   49.20   25.90
   1  19   3   45.80   18.50
  -2 -19  -3  -32.30   21.20
   2  19   3    1.40   15.50
  -3 -19  -3   26.60   23.90
   3  19   3    9.90   15.40
  -4 -19  -3  -11.10   22.20
   4  19   3   15.00   12.90
  -5 -19  -3    8.90   23.70
  -6 -19  -3  -14.90   20.30
   7  19   3   51.29   28.50
   6 -20  -3   43.30   25.20
   5 -20  -3   -9.10   16.20
  -5  20   3    2.60   20.30
   4 -20  -3  -21.90   15.40
  -4  20   3   -2.00   19.60
   3 -20  -3   13.50   19.60
  -3  20   3   20.00   22.10
   2 -20  -3   -5.10   17.40
  -2  20   3   19.90   18.90
   1 -20  -3   -2.70   23.00
  -1  20   3   -3.50   12.00
   0 -20  -3   18.90   24.40
   0  20   3   47.40   19.70
  -1 -20  -3   -7.50   23.40
   1  20   3    2.80   13.80
  -2 -20  -3  -39.30   20.10
   2  20   3   -3.10   15.90
  -3 -20  -3  -45.80   24.30
   3  20   3   21.60   18.40
  -4 -20  -3  -18.70   22.30
   4  20   3   21.20   17.50
  -5 -20  -3  -61.19   21.90
  -6 -20  -3   14.60   27.80
   3 -21  -3   20.90   25.50
  -3  21   3    7.50   20.10
   2 -21  -3   23.70   24.90
  -2  21   3   43.40   21.80
   1 -21  -3   10.80   23.80
  -1  21   3    4.10   18.90
   0 -21  -3  -13.30   22.40
   0  21   3   15.30   17.80
  -1 -21  -3  -11.40   24.40
   1  21   3   14.50   18.40
  -2 -21  -3    6.80   24.70
   2  21   3   -1.70   15.30
  -3 -21  -3  -28.40   22.10
   3  21   3    3.00   15.10
  -3 -21   4  -38.50   24.10
  -2 -21   4  -36.70   25.80
  -1 -21   4  -43.60   24.50
   0  21  -4   54.79   20.80
   0 -21   4   -9.00   27.20
  -1  21  -4    2.70   15.20
   1 -21   4   -6.60   27.60
  -2  21  -4   43.20   20.30
   2 -21   4   -9.10   26.50
  -3  21  -4    2.40   14.60
   3 -21   4   20.40   29.60
  -5 -20   4  -18.30   22.90
  -4 -20   4   23.40   27.30
  -3 -20   4  -25.50   22.90
  -2 -20   4  -55.99   19.80
  -1 -20   4   10.20   26.30
   0  20  -4    4.40   15.30
   0 -20   4  -56.29   23.20
  -1  20  -4   12.70   16.50
   1 -20   4    0.20   26.40
  -2  20  -4    8.80   15.70
   2 -20   4  -49.90   22.40
  -3  20  -4   12.80   15.60
   3 -20   4   -6.20   20.40
  -4  20  -4   -9.00   14.20
   4 -20   4   28.90   29.50
  -5  20  -4   19.80   17.40
   5 -20   4  -12.30   28.20
  -7 -19   4  -29.00   21.20
  -6 -19   4  -14.90   22.40
  -5 -19   4  -11.90   22.30
  -4 -19   4    9.00   18.80
  -3 -19   4   28.30   25.70
  -2 -19   4   30.70   26.80
   1  19  -4   16.20   15.40
  -1 -19   4    9.00   25.80
   0  19  -4   17.60   16.00
   0 -19   4   32.60   28.40
  -1  19  -4   14.70   16.40
   1 -19   4  -25.80   25.10
  -2  19  -4   38.20   18.10
   2 -19   4  -17.70   24.20
  -3  19  -4   87.99   24.30
   3 -19   4   78.69   32.40
  -4  19  -4  -12.00   15.00
   4 -19   4  -22.00   24.80
  -5  19  -4   20.80   18.50
   5 -19   4    1.30   19.70
  -6  19  -4   14.90   16.90
   6 -19   4    0.80   24.90
  -7  19  -4   12.20   16.90
   7 -19   4   43.30   29.40
   8  18  -4   -3.30   13.70
   8  18  -4    5.60   18.80
  -8 -18   4   -6.00   22.40
   7  18  -4   61.39   23.50
  -7 -18   4    9.90   23.00
   6  18  -4   17.50   19.20
  -6 -18   4  -16.90   21.00
  -5 -18   4  -25.50   20.00
  -4 -18   4  -19.90   20.40
  -3 -18   4  -39.70   18.00
  -2 -18   4   16.30   18.60
   1  18  -4   35.30   16.80
  -1 -18   4    6.10   18.00
   0  18  -4   51.79   19.10
   0 -18   4   -9.90   22.70
  -1  18  -4   41.10   17.20
   1 -18   4    7.60   24.80
  -2  18  -4   19.60   15.30
   2 -18   4   -1.40   17.60
  -3  18  -4   18.00   16.00
   3 -18   4   -5.20   23.90
  -4  18  -4   32.50   19.10
   4 -18   4   -1.50   23.80
  -5  18  -4    7.00   14.10
   5 -18   4   -9.80   23.50
  -6  18  -4   47.40   20.60
   6 -18   4   10.20   25.50
  -7  18  -4   22.20   17.70
   7 -18   4   28.50   26.90
   8 -18   4  -16.30   16.80
   9  17  -4   21.10   19.70
   9  17  -4   10.60   13.50
  -9 -17   4  -18.30   19.50
   8  17  -4    6.90   13.60
   8  17  -4   28.00   19.30
  -8 -17   4   -5.00   20.70
   7  17  -4   -8.80   14.80
  -7 -17   4   25.00   17.90
   6  17  -4   97.59   24.30
  -6 -17   4   85.29   27.00
   5  17  -4    3.10   14.80
  -5 -17   4    4.20   19.80
   4  17  -4    7.40   13.30
  -4 -17   4  -37.50   17.30
  -3 -17   4   -3.30   20.10
  -2 -17   4   -8.10   20.30
   1  17  -4   -1.20   12.10
  -1 -17   4   -3.90   20.50
   0  17  -4   47.90   17.50
   0 -17   4   67.69   22.90
  -1  17  -4  -24.70    9.80
   1 -17   4    4.50   22.20
  -2  17  -4   15.30   14.80
   2 -17   4  -20.90   13.90
  -3  17  -4   21.10   15.90
   3 -17   4  -15.60   21.10
  -4  17  -4   -3.00   13.00
   4 -17   4   10.10   22.50
  -5  17  -4   14.80   15.80
   5 -17   4   32.50   26.00
  -6  17  -4   66.29   20.70
   6 -17   4   66.09   28.90
  -7  17  -4    6.40   18.20
   7 -17   4   27.10   25.90
  -8  17  -4    5.60   15.90
   8 -17   4    4.80   23.90
   9 -17   4    1.70   23.50
  10  16  -4  104.69   28.30
  10  16  -4   61.59   17.20
 -10 -16   4  108.19   31.50
   9  16  -4   20.20   14.40
   9  16  -4    1.70   17.60
  -9 -16   4  -23.10   17.70
   8  16  -4   25.20   18.10
   8  16  -4   22.20   13.40
  -8 -16   4    1.60   20.40
   7  16  -4   29.30   18.00
  -7 -16   4   27.60   17.30
   6  16  -4   68.99   20.60
  -6 -16   4   15.60   20.50
   5  16  -4    7.10   14.20
  -5 -16   4   23.20   16.40
   4  16  -4   75.19   19.10
  -4 -16   4   44.40   21.50
   3  16  -4   28.00   15.30
  -3 -16   4    7.30   18.50
  -2 -16   4    4.00   15.00
   1  16  -4   93.39   21.60
  -1 -16   4   89.29   26.70
   0  16  -4   13.50   12.90
   0 -16   4    5.90   19.90
  -1  16  -4  109.59   23.30
   1 -16   4   67.19   25.40
  -2  16  -4   -4.70   12.10
   2 -16   4    1.40   14.80
  -3  16  -4   31.40   15.00
   3 -16   4   20.80   22.80
  -4  16  -4   60.89   18.80
   4 -16   4   48.50   24.70
  -5  16  -4   15.30   14.20
   5 -16   4   -0.50   21.40
  -6  16  -4   39.20   17.60
   6 -16   4   43.80   24.70
  -7  16  -4   62.99   20.10
   7 -16   4   25.50   19.40
   8 -16   4    7.70   23.30
   9 -16   4   21.50   25.00
  10 -16   4   84.59   29.50
  11  15  -4    7.00   12.00
  11  15  -4   10.10   18.70
 -11 -15   4    7.50   19.90
  10  15  -4    6.10   13.30
  10  15  -4    9.20   17.80
 -10 -15   4   12.20   20.30
   9  15  -4   29.30   18.40
   9  15  -4   37.80   14.20
  -9 -15   4    8.00   18.50
   8  15  -4   11.60   17.40
   8  15  -4   28.80   13.20
  -8 -15   4   25.70   19.50
   7  15  -4   35.90   18.70
  -7 -15   4   18.90   17.80
   6  15  -4   84.19   21.50
  -6 -15   4   22.00   18.90
   5  15  -4   79.29   19.90
  -5 -15   4   95.89   24.10
   4  15  -4   51.69   16.70
  -4 -15   4   24.40   15.70
   3  15  -4    4.70   10.80
  -3 -15   4   22.90   18.70
   2  15  -4  112.99   21.70
  -2 -15   4  117.29   26.30
   1  15  -4   90.19   20.00
  -1 -15   4  149.79   25.80
   0  15  -4   52.09   16.60
   0 -15   4   90.19   24.90
  -1  15  -4  101.19   21.50
   1 -15   4  137.89   27.80
  -2  15  -4  145.59   23.40
   2 -15   4   97.99   27.30
  -3  15  -4   42.10   16.00
   3 -15   4  -11.90   13.20
  -4  15  -4   47.10   16.40
   4 -15   4   55.19   20.90
  -5  15  -4   49.70   19.00
   5 -15   4   86.39   23.80
  -6  15  -4   58.19   19.20
   6 -15   4   50.19   21.30
   7 -15   4   45.40   23.70
   8 -15   4   38.30   24.30
   9 -15   4   43.90   24.30
  10 -15   4   17.30   23.30
  11 -15   4   21.40   21.50
  12  14  -4   34.10   13.60
  12  14  -4   39.90   26.60
  12  14  -4   40.70   29.70
 -12 -14   4   11.40   20.50
  11  14  -4   53.79   30.90
  11  14  -4   32.20   14.50
  11  14  -4   28.10   19.80
 -11 -14   4   28.70   20.30
  10  14  -4    0.90   11.60
  10  14  -4    0.50   17.00
  10  14  -4   40.40   27.40
 -10 -14   4   14.80   19.20
   9  14  -4   39.80   14.00
   9  14  -4   17.30   18.40
  -9 -14   4   -5.80   17.00
   8  14  -4   93.79   23.30
   8  14  -4   62.89   15.30
  -8 -14   4   39.00   20.00
   7  14  -4    9.50   13.60
  -7 -14   4   -7.50   14.40
   6  14  -4   67.19   19.30
  -6 -14   4   45.30   18.70
   5  14  -4   79.29   19.00
  -5 -14   4   75.29   19.20
   4  14  -4   80.69   18.00
  -4 -14   4   66.79   21.10
   3  14  -4    0.60   10.10
  -3 -14   4   20.70   17.30
   2  14  -4  129.29   20.60
   2  14  -4  169.78   24.70
  -2 -14   4   88.89   22.70
   1  14  -4   -5.90   10.00
  -1 -14   4   30.30   19.00
   0  14  -4   -4.80   10.10
   0 -14   4    4.80   17.10
  -1  14  -4   -1.00   10.90
   1 -14   4    1.70   17.20
  -2  14  -4  185.68   24.70
   2 -14   4  105.39   25.70
  -3  14  -4  -16.90    8.20
   3 -14   4    1.50   18.80
  -4  14  -4   89.79   19.10
   4 -14   4   67.19   23.80
  -5  14  -4  125.59   21.70
   5 -14   4   72.79   24.60
   6 -14   4   41.70   22.50
   7 -14   4   -9.70   18.50
   8 -14   4   -3.50   18.80
   9 -14   4   23.60   21.90
  10 -14   4   19.20   23.40
  11 -14   4   63.19   26.70
  12 -14   4   41.60   24.00
  12  13  -4   47.80   29.30
  12  13  -4   24.80   21.60
  12  13  -4   11.10   12.00
 -12 -13   4   17.40   20.20
  11  13  -4   50.79   32.60
  11  13  -4   -8.40   15.50
  11  13  -4   -6.10   10.60
 -11 -13   4    6.50   17.70
  10  13  -4   58.79   14.90
  10  13  -4   50.29   30.80
  10  13  -4   21.30   18.70
 -10 -13   4   69.29   22.00
   9  13  -4    5.80   10.70
   9  13  -4    9.70   24.70
   9  13  -4   25.40   16.80
  -9 -13   4    3.60   15.40
   8  13  -4  109.29   38.80
   8  13  -4   53.49   13.80
   8  13  -4   31.40   17.90
  -8 -13   4   30.20   18.00
   7  13  -4    1.80   12.80
  -7 -13   4   -4.00   15.00
   6  13  -4    8.00   12.60
  -6 -13   4   13.60   12.00
   5  13  -4    4.60   12.20
  -5 -13   4    0.40   10.10
   4  13  -4  140.49   23.00
  -4 -13   4  130.49   22.10
   3  13  -4   -2.00    9.40
  -3 -13   4   26.90   14.50
  -3 -13   4   -0.20   13.70
   2  13  -4   58.29   14.10
   2  13  -4   61.09   16.20
  -2 -13   4   56.59   14.30
  -2 -13   4   79.79   20.40
   1  13  -4   10.30   11.60
  -1 -13   4   -7.30   10.50
   0  13  -4  212.08   26.30
   0 -13   4  196.98   27.60
  -1  13  -4   15.00   11.50
   1 -13   4   -1.10   16.00
  -2  13  -4   79.69   17.10
   2 -13   4   46.20   20.10
  -3  13  -4    7.70   12.10
   3 -13   4   10.10   17.50
  -4  13  -4  101.49   19.10
   4 -13   4  120.49   25.60
   5 -13   4   -6.90   16.60
   5 -13   4   -9.80   19.30
   6 -13   4   -5.70   17.30
   7 -13   4    6.80   14.50
   8 -13   4   43.90   21.70
   9 -13   4   17.40   20.30
  10 -13   4   76.69   25.70
  11 -13   4   43.40   22.30
  12 -13   4   64.99   24.70
  13  12  -4   22.40   10.30
  13  12  -4   47.10   28.40
 -13 -12   4   40.40   21.60
  12  12  -4   26.80   22.30
  12  12  -4   36.60   12.90
  12  12  -4   17.60   22.10
 -12 -12   4   56.99   22.20
  11  12  -4   77.79   36.10
  11  12  -4   68.59   15.10
  11  12  -4   52.39   23.80
 -11 -12   4   61.89   21.60
  10  12  -4   21.00   18.60
  10  12  -4   21.20   11.70
  10  12  -4   40.40   32.10
 -10 -12   4   12.60   26.10
 -10 -12   4   -4.60   13.60
   9  12  -4   12.30   13.00
   9  12  -4   13.30   10.60
   9  12  -4   16.40   22.10
  -9 -12   4   32.00   17.70
  -9 -12   4   29.10   16.70
   8  12  -4  110.99   16.60
   8  12  -4   93.39   22.60
   8  12  -4  101.69   38.30
  -8 -12   4   88.29   19.40
  -8 -12   4  135.79   25.00
   7  12  -4   -2.40   12.30
   7  12  -4    6.00   21.60
  -7 -12   4    5.30    9.90
  -7 -12   4  -23.10    7.60
   6  12  -4   98.89   20.80
  -6 -12   4   76.79   19.50
  -6 -12   4  108.89   18.10
   5  12  -4  309.97   34.50
  -5 -12   4  282.37   32.60
   4  12  -4   56.99   15.40
  -4 -12   4   45.90   14.50
  -4 -12   4   46.70   11.20
   3  12  -4   35.70   13.10
  -3 -12   4   31.20    8.80
  -3 -12   4   27.00   15.50
   2  12  -4   59.59   14.10
   2  12  -4   60.79   15.50
  -2 -12   4   62.29   18.30
  -2 -12   4   46.30    9.30
   1  12  -4  390.06   30.80
  -1 -12   4  375.16   24.00
  -1 -12   4  316.07   35.10
   0  12  -4    2.60    9.90
   0 -12   4    6.00   14.90
  -1  12  -4  384.06   30.50
   1 -12   4  367.46   37.50
  -2  12  -4   47.10   13.30
   2 -12   4   37.40   19.40
  -3  12  -4   42.80   13.90
   3 -12   4   38.20   18.90
  -4  12  -4   51.19   14.80
   4 -12   4   24.60   15.00
   5 -12   4  247.78   35.60
   5 -12   4  212.38   31.20
   6 -12   4  100.19   24.80
   6 -12   4  114.29   27.10
   7 -12   4  -14.20   15.90
   8 -12   4   78.99   24.00
   9 -12   4   48.40   21.60
  10 -12   4   41.00   22.40
  11 -12   4   70.89   24.40
  12 -12   4   97.09   28.00
  13 -12   4   53.19   21.90
  13  11  -4   17.30   10.30
  13  11  -4   87.29   38.20
  13  11  -4   54.79   23.50
 -13 -11   4   52.89   22.90
  12  11  -4   11.10   17.60
  12  11  -4    0.60    9.90
  12  11  -4   29.10   27.40
 -12 -11   4  -31.00   13.00
 -12 -11   4   -2.60   16.40
  11  11  -4   57.79   21.20
  11  11  -4   63.09   33.60
  11  11  -4   49.30   13.60
 -11 -11   4   27.30   19.40
 -11 -11   4   65.09   21.60
  10  11  -4    1.90   15.40
  10  11  -4   28.50   26.70
  10  11  -4    0.40    9.20
 -10 -11   4   24.30   15.90
 -10 -11   4   10.70   15.90
   9  11  -4  176.88   30.70
   9  11  -4  202.48   47.20
   9  11  -4  188.38   21.70
  -9 -11   4  182.18   27.80
  -9 -11   4  146.79   25.50
   8  11  -4   24.60   10.40
   8  11  -4   47.90   18.10
   8  11  -4   45.40   28.80
  -8 -11   4   44.40   15.10
  -8 -11   4   33.50   16.10
   7  11  -4   55.69   18.20
   7  11  -4   60.19   13.00
   7  11  -4   79.89   32.50
  -7 -11   4   81.99   19.80
  -7 -11   4  102.69   18.40
   6  11  -4  118.09   34.90
   6  11  -4   85.19   19.90
  -6 -11   4  124.29   18.90
  -6 -11   4   79.79   18.90
   5  11  -4  130.79   21.20
  -5 -11   4  151.08   23.00
  -5 -11   4  102.59   16.50
   4  11  -4  115.69   19.30
  -4 -11   4  148.29   17.60
  -4 -11   4  157.58   24.50
   3  11  -4  529.65   37.20
  -3 -11   4  498.95   30.40
  -3 -11   4  396.96   35.50
   2  11  -4   61.99   14.70
   2  11  -4   92.19   16.20
  -2 -11   4   77.79   10.30
  -2 -11   4   81.09   18.90
   1  11  -4  118.69   18.40
   1  11  -4  140.99   18.50
  -1 -11   4  126.19   21.40
  -1 -11   4  130.49   13.10
   0  11  -4 1268.57   66.19
   0  11  -4 1332.47   72.99
   0 -11   4 1265.47   74.89
  -1  11  -4   94.59   16.80
  -1  11  -4  124.99   20.50
   1 -11   4  127.19   20.30
  -2  11  -4   96.79   16.30
   2 -11   4  107.99   19.50
  -3  11  -4  483.05   34.00
   3 -11   4  453.95   38.40
   4 -11   4  149.69   25.20
   5 -11   4  130.79   27.60
   5 -11   4   97.39   23.40
   6 -11   4   74.99   23.00
   6 -11   4   72.49   21.00
   7 -11   4   70.49   22.20
   7 -11   4   50.99   22.50
   8 -11   4   26.10   14.80
   9 -11   4  164.18   29.00
  10 -11   4   12.10   19.10
  11 -11   4   71.89   24.40
  12 -11   4   21.60   20.80
  13 -11   4   51.89   22.90
  14  10  -4   71.69   33.20
  14  10  -4   11.70   11.20
 -14 -10   4   -3.60   20.20
 -14 -10   4    8.00   21.60
  13  10  -4   17.70   20.60
  13  10  -4   38.60   29.20
  13  10  -4   12.90    9.20
 -13 -10   4   22.60   18.90
 -13 -10   4  -13.60   19.10
  12  10  -4   45.60   12.80
  12  10  -4   68.89   30.90
  12  10  -4  103.19   28.30
 -12 -10   4   58.79   22.50
 -12 -10   4   87.79   23.50
  11  10  -4   31.20   26.60
  11  10  -4   23.40   18.40
  11  10  -4   20.60   10.90
 -11 -10   4   16.90   16.10
 -11 -10   4   18.00   15.70
  10  10  -4  159.98   20.70
  10  10  -4  239.78   34.70
  10  10  -4  269.47   56.09
 -10 -10   4  237.68   33.70
 -10 -10   4  295.67   35.20
   9  10  -4    0.90    8.70
   9  10  -4   52.39   27.70
   9  10  -4    7.20   14.90
  -9 -10   4   40.20   15.30
  -9 -10   4   28.90   14.10
   8  10  -4   20.90   23.10
   8  10  -4    7.00    8.70
   8  10  -4   25.90   15.00
  -8 -10   4   -7.50   11.20
  -8 -10   4    1.40   10.80
   7  10  -4   34.60   13.40
   7  10  -4   20.30    9.00
   7  10  -4   45.20   24.80
  -7 -10   4   95.19   19.00
  -7 -10   4   60.69   15.00
   6  10  -4   41.50   15.30
   6  10  -4   40.90   22.50
  -6 -10   4   60.69   13.40
  -6 -10   4   31.60   14.50
   5  10  -4   74.09   28.10
   5  10  -4   52.39   16.00
  -5 -10   4   67.69   12.90
  -5 -10   4   57.79   16.50
   4  10  -4  517.55   37.90
  -4 -10   4  451.85   30.80
  -4 -10   4  437.76   35.00
   3  10  -4   11.50    9.30
  -3 -10   4   10.50    6.40
  -3 -10   4   10.70    9.40
   2  10  -4  479.15   34.40
  -2 -10   4  469.75   28.20
  -2 -10   4  513.95   36.30
   1  10  -4   45.60   11.40
   1  10  -4   15.00   10.00
  -1 -10   4   32.90   12.30
  -1 -10   4   28.70    6.60
   0  10  -4   77.19   14.50
   0  10  -4   92.59   10.00
   0 -10   4   90.29   16.40
  -1  10  -4   31.40   10.90
  -1  10  -4   31.50    7.80
   1 -10   4   64.39   15.00
  -2  10  -4  526.65   35.50
   2 -10   4  550.14   39.40
  -3  10  -4   -3.60    9.30
   3 -10   4   17.80   15.00
   4 -10   4  429.56   36.10
   4 -10   4  427.46   40.20
   5 -10   4   65.99   20.30
   5 -10   4   80.69   24.70
   6 -10   4   39.80   17.70
   6 -10   4   48.20   21.40
   7 -10   4   37.00   20.90
   7 -10   4   27.80   17.30
   8 -10   4    5.20   16.30
   8 -10   4   20.60   21.70
   9 -10   4    4.60   16.40
  10 -10   4  191.28   31.20
  11 -10   4   19.50   19.40
  12 -10   4   98.19   27.10
  13 -10   4   29.40   20.90
  14 -10   4   44.60   20.40
  14   9  -4   23.70   22.60
  14   9  -4   12.80   21.50
 -14  -9   4    1.70   17.90
  13   9  -4   79.09   35.80
  13   9  -4   28.80   10.20
  13   9  -4   37.70   18.80
 -13  -9   4   46.80   21.30
  12   9  -4  117.39   26.30
  12   9  -4  113.89   38.60
 -12  -9   4  152.48   29.50
  11   9  -4   22.10   14.10
  11   9  -4   20.40   10.50
  11   9  -4   59.79   28.40
 -11  -9   4   18.00   15.60
  10   9  -4    7.20   14.30
  10   9  -4   48.40   30.70
  10   9  -4   36.90   11.40
 -10  -9   4    9.60   14.30
   9   9  -4   15.20    9.00
   9   9  -4   42.40   15.50
   9   9  -4   22.80   19.90
  -9  -9   4    7.90   14.30
   8   9  -4    5.50    8.00
   8   9  -4   -1.80   11.90
   8   9  -4   50.39   27.30
  -8  -9   4    4.50   12.50
  -8  -9   4   22.10   11.90
   7   9  -4    6.60    7.00
   7   9  -4    6.90    9.10
   7   9  -4   24.00   19.30
  -7  -9   4   15.00   10.80
  -7  -9   4    8.40   10.70
   6   9  -4  641.34   46.50
   6   9  -4  568.94   56.99
  -6  -9   4  676.63   42.40
  -6  -9   4  602.44   43.10
   5   9  -4   14.70   11.30
   5   9  -4   -4.20   16.10
  -5  -9   4   21.40   12.10
  -5  -9   4    5.00    7.10
   4   9  -4   14.70   10.90
  -4  -9   4   13.00   11.40
  -4  -9   4    7.20    6.70
   3   9  -4  397.66   30.40
  -3  -9   4  399.86   25.00
  -3  -9   4  313.97   28.30
   2   9  -4    7.50    8.40
  -2  -9   4    2.60    7.70
  -2  -9   4    7.50    4.80
   1   9  -4  116.39   16.30
   1   9  -4   75.29   13.20
  -1  -9   4  104.19    9.80
  -1  -9   4  104.29   15.90
   0   9  -4 1803.72   93.29
   0   9  -4 1775.32   87.49
   0   9  -4 1717.63   92.79
   0  -9   4 1770.92   94.99
  -1   9  -4  107.09   15.40
  -1   9  -4  124.89   19.00
  -1   9  -4  119.59   12.30
   1  -9   4  109.19   17.10
  -2   9  -4    9.90    7.90
   2  -9   4   15.70   12.80
   3  -9   4  352.36   33.30
   4  -9   4   -2.30   12.80
   4  -9   4   17.90   18.70
   5  -9   4   -4.80   14.00
   5  -9   4   17.70   12.60
   6  -9   4  604.84   46.70
   6  -9   4  571.44   43.40
   7  -9   4   -2.40   17.40
   7  -9   4    3.60   14.50
   8  -9   4   33.20   21.20
   8  -9   4   22.80   16.80
   9  -9   4   14.30   20.00
   9  -9   4   19.60   16.90
  10  -9   4   26.30   18.50
  11  -9   4   47.90   20.10
  12  -9   4  134.09   28.40
  13  -9   4   60.59   23.30
  14  -9   4   44.40   21.50
  15   8  -4   61.99   29.80
 -15  -8   4   22.50   19.00
  14   8  -4   38.50   20.80
  14   8  -4  114.39   39.60
 -14  -8   4  107.29   28.40
  13   8  -4   79.29   27.00
  13   8  -4  125.69   43.10
  13   8  -4  112.59   14.60
 -13  -8   4  117.79   26.00
  12   8  -4   69.39   31.40
  12   8  -4   44.90   11.20
  12   8  -4  106.09   26.20
 -12  -8   4   55.29   18.90
  11   8  -4   47.60   26.30
  11   8  -4   34.40   11.10
  11   8  -4   27.90   18.40
 -11  -8   4   62.49   19.40
  10   8  -4  130.79   26.80
  10   8  -4  111.49   35.10
  10   8  -4  187.48   19.70
 -10  -8   4  186.78   27.60
   9   8  -4  150.08   17.00
   9   8  -4  187.38   41.90
   9   8  -4   87.09   23.00
  -9  -8   4  164.28   25.20
   8   8  -4  186.38   27.40
   8   8  -4  172.68   18.10
   8   8  -4  279.77   50.19
  -8  -8   4  144.09   23.50
   7   8  -4  417.26   27.80
   7   8  -4  371.96   40.70
   7   8  -4  413.16   59.49
  -7  -8   4  405.26   33.20
   6   8  -4  291.77   47.10
   6   8  -4  295.87   21.50
   6   8  -4  271.07   31.20
  -6  -8   4  289.17   30.20
   5   8  -4   55.89   15.90
   5   8  -4   55.29   24.60
  -5  -8   4   66.79   12.30
  -5  -8   4   88.19   16.70
   4   8  -4  313.87   31.60
   4   8  -4  333.27   45.80
  -4  -8   4  284.97   28.00
  -4  -8   4  301.67   22.10
   3   8  -4  329.37   27.50
  -3  -8   4  352.16   22.50
  -3  -8   4  316.77   26.10
   2   8  -4  274.67   24.00
  -2  -8   4  333.77   25.50
  -2  -8   4  311.47   19.20
   1   8  -4 1383.96   76.79
   1   8  -4 1381.06   75.89
  -1  -8   4 1453.45   77.09
  -1  -8   4 1442.86   70.29
   0   8  -4   76.79   12.60
   0   8  -4   93.59    8.30
   0   8  -4   74.19   12.40
   0  -8   4   87.09   15.30
  -1   8  -4 1392.46   75.09
  -1   8  -4 1400.96   74.69
  -1   8  -4 1460.55   71.59
   1  -8   4 1363.56   76.69
  -2   8  -4  324.07   22.90
  -2   8  -4  286.47   20.30
   2  -8   4  303.37   24.20
   3  -8   4  356.16   27.20
   4  -8   4  299.97   30.20
   4  -8   4  287.37   24.80
   5  -8   4   68.89   17.60
   5  -8   4   73.19   22.10
   6  -8   4  294.17   36.70
   6  -8   4  318.07   33.30
   7  -8   4  413.76   39.20
   7  -8   4  376.06   38.40
   8  -8   4  171.68   32.10
   8  -8   4  207.28   28.40
   9  -8   4  165.38   27.10
   9  -8   4  117.99   29.10
  10  -8   4  252.37   34.20
  10  -8   4  183.68   35.90
  11  -8   4   58.29   21.60
  11  -8   4  121.39   36.00
  12  -8   4   96.09   24.80
  13  -8   4   68.49   22.70
  14  -8   4  105.19   28.10
  15  -8   4   86.89   24.40
  15   7  -4   98.79   38.60
 -15  -7   4   44.70   20.60
  14   7  -4   29.90   28.60
 -14  -7   4    4.60   16.30
  13   7  -4   64.39   11.70
  13   7  -4   72.39   32.50
 -13  -7   4   89.29   23.20
  12   7  -4   68.09   35.70
  12   7  -4   64.89   12.30
 -12  -7   4   66.99   19.70
  11   7  -4   97.69   14.20
  11   7  -4  126.79   39.20
 -11  -7   4   99.59   22.60
  10   7  -4   32.50   10.30
  10   7  -4    4.20   18.20
 -10  -7   4   53.69   17.30
   9   7  -4  189.48   43.10
  -9  -7   4  344.07   35.00
   8   7  -4   83.79   12.40
   8   7  -4  102.19   34.20
   8   7  -4   74.59   19.40
  -8  -7   4  104.89   19.80
   7   7  -4  233.98   31.00
   7   7  -4  315.97   49.60
   7   7  -4  272.37   20.30
  -7  -7   4  265.17   28.80
   6   7  -4   69.29   10.50
   6   7  -4   92.89   18.80
   6   7  -4   76.69   25.10
  -6  -7   4   87.59   17.10
   5   7  -4  238.68   17.80
   5   7  -4  218.58   39.00
   5   7  -4  240.58   28.20
  -5  -7   4  280.97   27.20
   4   7  -4  492.15   46.60
   4   7  -4  526.15   38.30
  -4  -7   4  591.24   36.60
   3   7  -4 1006.10   61.29
  -3  -7   4 1099.19   55.89
  -3  -7   4 1033.10   59.49
   2   7  -4 1091.79   60.59
  -2  -7   4 1053.39   59.19
  -2  -7   4 1041.70   54.09
   1   7  -4   74.19   11.30
   1   7  -4   76.19   11.80
  -1  -7   4   93.09   14.00
  -1  -7   4   83.69    6.50
   0   7  -4  204.18   16.60
   0   7  -4  191.68   18.20
   0   7  -4  208.98   11.90
   0  -7   4  191.58   19.90
  -1   7  -4   84.69   11.80
  -1   7  -4  102.99    9.70
  -1   7  -4   87.29   12.30
   1  -7   4   96.19   14.90
  -2   7  -4  944.81   53.29
  -2   7  -4 1083.09   55.19
  -2   7  -4 1010.00   55.99
   2  -7   4 1036.30   57.59
   3  -7   4 1072.69   60.59
   4  -7   4  549.85   41.00
   4  -7   4  512.95   35.90
   5  -7   4  254.97   26.80
   5  -7   4  282.17   33.90
   6  -7   4   58.09   16.60
   6  -7   4   65.29   20.60
   7  -7   4  275.27   31.50
   7  -7   4  341.97   39.90
   8  -7   4   76.19   20.10
   8  -7   4   86.99   24.70
   9  -7   4  322.87   36.20
   9  -7   4  314.77   43.20
  10  -7   4   47.20   23.50
  10  -7   4   21.50   16.60
  11  -7   4  127.19   30.70
  11  -7   4  139.19   27.50
  12  -7   4  112.79   44.90
  12  -7   4   83.89   24.90
  13  -7   4  127.29   28.30
  14  -7   4   60.39   21.70
  15  -7   4  146.89   30.20
  15   6  -4   34.00   27.20
 -15  -6   4    4.00   17.40
  14   6  -4  112.09   38.20
 -14  -6   4  112.69   27.20
  13   6  -4   84.59   35.70
 -13  -6   4   47.70   20.00
  12   6  -4   72.19   34.60
  12   6  -4   66.49   11.90
 -12  -6   4   48.60   17.80
  11   6  -4   24.80    9.10
  11   6  -4   28.80   28.20
 -11  -6   4   35.80   15.70
  10   6  -4    6.60    7.70
  10   6  -4   14.50   23.20
 -10  -6   4   17.50   13.10
   9   6  -4   55.39   24.90
   9   6  -4   26.00    8.60
  -9  -6   4   25.30   13.80
   8   6  -4  196.88   18.10
   8   6  -4  122.49   34.90
  -8  -6   4  173.58   24.50
   7   6  -4  200.98   26.70
   7   6  -4  325.27   49.00
  -7  -6   4  246.28   27.30
   6   6  -4   45.10   19.70
   6   6  -4   42.60    8.40
   6   6  -4   45.30   14.20
  -6  -6   4   40.70   13.10
   5   6  -4  412.16   24.80
   5   6  -4  417.76   41.90
   5   6  -4  413.26   32.90
  -5  -6   4  384.96   29.30
   4   6  -4  486.75   43.70
   4   6  -4  477.55   35.20
  -4  -6   4  491.95   32.70
   3   6  -4   92.09   15.00
  -3  -6   4   78.79   12.40
   2   6  -4 1556.74   80.29
  -2  -6   4 1495.65   73.99
  -2  -6   4 1414.26   78.29
   1   6  -4  404.06   27.10
  -1  -6   4  397.86   20.60
  -1  -6   4  420.86   27.20
   0   6  -4  114.59   13.10
   0   6  -4  139.79   13.70
   0   6  -4  127.19    7.40
   0  -6   4  149.59   15.40
  -1   6  -4  387.76   24.80
  -1   6  -4  402.86   24.60
  -1   6  -4  381.26   21.80
   1  -6   4  424.86   27.10
  -2   6  -4 1085.49   66.99
  -2   6  -4 1447.16   69.79
   2  -6   4 1481.95   70.89
   3  -6   4   96.39   15.10
   4  -6   4  447.66   31.60
   4  -6   4  482.15   36.90
   5  -6   4  430.16   36.40
   5  -6   4  393.96   29.40
   5  -6   4  438.96   30.90
   6  -6   4   61.99   13.20
   6  -6   4   25.40   12.80
   6  -6   4   37.20   17.90
   7  -6   4  274.57   27.80
   7  -6   4  246.78   35.60
   7  -6   4  252.87   28.40
   8  -6   4  139.09   21.00
   8  -6   4  174.08   26.00
   8  -6   4  195.58   33.90
   9  -6   4   12.40   21.70
   9  -6   4   17.80   15.50
   9  -6   4   15.90   11.40
  10  -6   4   16.60   11.50
  10  -6   4   33.70   21.00
  10  -6   4   13.10   15.00
  11  -6   4   46.10   25.10
  11  -6   4   25.40   16.50
  12  -6   4   90.89   24.20
  12  -6   4   98.69   28.10
  13  -6   4   81.89   23.50
  14  -6   4   99.79   25.70
  15  -6   4   87.09   24.80
  15   5  -4  138.39   41.80
 -15  -5   4  116.79   27.80
  14   5  -4   59.69   33.20
 -14  -5   4   73.49   22.10
  13   5  -4    9.30   24.90
 -13  -5   4   13.40   13.80
  12   5  -4   69.79   31.90
  12   5  -4   36.20    9.60
 -12  -5   4   27.60   15.20
  11   5  -4   12.80    8.00
  11   5  -4   73.69   32.50
 -11  -5   4   37.30   15.30
  10   5  -4  134.89   14.90
  10   5  -4  121.99   37.40
 -10  -5   4  115.39   20.40
   9   5  -4   98.59   32.80
   9   5  -4   65.29   10.80
  -9  -5   4   99.69   19.20
   8   5  -4  299.97   48.50
   8   5  -4  204.18   17.00
  -8  -5   4  251.57   28.60
   7   5  -4  196.58   37.60
   7   5  -4  176.28   14.80
  -7  -5   4  192.48   24.10
   6   5  -4  155.48   12.50
   6   5  -4  146.29   31.00
  -6  -5   4  120.59   18.50
   5   5  -4  408.96   32.00
   5   5  -4  427.46   24.20
   5   5  -4  388.16   39.70
  -5  -5   4  382.26   28.80
   4   5  -4  246.08   34.00
   4   5  -4  238.38   15.60
   4   5  -4  243.48   25.00
  -4  -5   4  248.48   20.40
   3   5  -4   61.09   17.20
   3   5  -4   32.40    8.90
  -3  -5   4   46.60    9.70
   2   5  -4  507.55   33.20
  -2  -5   4  529.25   32.00
   1   5  -4 1359.86   69.09
   1   5  -4 1439.86   72.69
  -1  -5   4 1273.07   71.09
  -1  -5   4 1389.26   65.69
   0   5  -4 1032.70   53.79
   0   5  -4 1007.60   54.09
   0  -5   4 1078.99   55.89
  -1   5  -4 1354.16   70.89
   1  -5   4 1425.36   72.19
  -2   5  -4  548.75   31.20
   2  -5   4  516.65   31.70
   2  -5   4  507.85   31.50
  -3   5  -4   37.50    8.50
   3  -5   4   57.89   10.50
   3  -5   4   35.00   10.60
   3  -5   4   37.60   15.60
   4  -5   4  229.98   28.80
   4  -5   4  220.38   18.40
   4  -5   4  233.58   22.20
   5  -5   4  446.66   28.60
   5  -5   4  364.76   27.70
   5  -5   4  396.76   33.70
   6  -5   4  138.39   25.60
   6  -5   4  123.99   18.60
   6  -5   4  129.29   17.80
   7  -5   4  222.48   25.50
   7  -5   4  162.88   30.40
   7  -5   4  183.28   22.10
   8  -5   4  268.67   30.40
   8  -5   4  343.37   32.50
   8  -5   4  241.38   38.20
   9  -5   4   64.09   27.70
   9  -5   4  105.49   20.40
   9  -5   4   96.99   18.00
  10  -5   4  128.19   21.30
  10  -5   4  199.08   37.30
  10  -5   4  127.49   26.00
  11  -5   4   75.19   26.50
  11  -5   4   39.50   17.80
  11  -5   4   36.10   13.90
  12  -5   4   36.40   15.10
  12  -5   4   55.39   26.60
  12  -5   4   45.80   21.70
  13  -5   4   33.30   23.40
  13  -5   4   48.00   20.40
  14  -5   4  127.09   28.70
  15  -5   4  171.78   34.50
 -16  -4   4   43.00   21.70
  15   4  -4    8.90   18.90
  14   4  -4   97.39   37.40
  13   4  -4   16.70   25.50
  12   4  -4   43.50   26.20
  11   4  -4  643.64   63.09
  10   4  -4   -5.40   16.00
  10   4  -4    2.10    6.70
   9   4  -4  199.68   41.50
   9   4  -4  227.58   17.40
   8   4  -4  152.28   34.10
   8   4  -4  109.79   12.50
   7   4  -4   22.80   18.90
   7   4  -4   14.90    5.80
   6   4  -4   49.60    7.70
   6   4  -4   53.89   21.20
   5   4  -4 2075.49  122.89
   5   4  -4 2130.29  104.49
   5   4  -4 2177.18  113.89
  -5  -4   4 2109.29  110.29
   4   4  -4   13.30    7.40
   4   4  -4   28.40   14.80
   4   4  -4   37.10    5.50
  -4  -4   4   49.00    9.70
   3   4  -4  786.72   54.69
   3   4  -4  867.61   41.90
   3   4  -4  852.41   48.80
  -3  -4   4  769.72   46.10
   2   4  -4 1496.25   78.59
  -2  -4   4 1479.55   76.89
   1   4  -4  408.16   22.10
   1   4  -4  464.25   26.20
  -1  -4   4  394.36   25.00
  -1  -4   4  348.57   25.00
   0   4  -4  916.71   47.30
   0   4  -4  927.41   46.70
   0  -4   4  934.31   48.80
   0  -4   4  845.82   49.20
  -1   4  -4  426.26   25.00
   1  -4   4  474.15   26.20
   1  -4   4  427.36   26.30
  -2   4  -4 1493.65   74.89
   2  -4   4 1454.75   75.19
   2  -4   4 1464.65   75.59
  -3   4  -4  811.72   44.50
   3  -4   4  816.32   45.10
   3  -4   4  775.12   50.99
   3  -4   4  828.82   44.80
   4  -4   4   41.00   10.20
   4  -4   4   32.10    8.60
   4  -4   4   37.70   15.70
   5  -4   4 2048.59  106.89
   5  -4   4 2175.18  107.89
   5  -4   4 2019.40  113.29
   6  -4   4   46.20   18.50
   6  -4   4   53.79   12.80
   6  -4   4   47.90   11.10
   7  -4   4   27.20    9.80
   7  -4   4   34.00   19.10
   7  -4   4   16.20   11.20
   8  -4   4  117.49   17.90
   8  -4   4  138.19   21.20
   8  -4   4   85.79   25.80
   9  -4   4  225.58   28.30
   9  -4   4  233.58   26.40
   9  -4   4  234.58   38.10
  10  -4   4    7.70   19.90
  10  -4   4   -5.20   11.20
  10  -4   4    3.30    9.80
  11  -4   4  626.34   58.89
  11  -4   4  689.63   51.19
  11  -4   4  668.23   47.20
  12  -4   4   44.20   18.10
  12  -4   4    8.50   10.90
  12  -4   4   41.70   25.00
  13  -4   4   31.20   24.10
  13  -4   4   32.90   18.70
  13  -4   4   -5.20   10.70
  14  -4   4  140.79   35.40
  14  -4   4   81.09   24.80
  16   3  -4   97.99   32.80
  15   3  -4  116.99   39.30
  14   3  -4   96.29   36.10
  13   3  -4   27.80   19.10
  13   3  -4   59.39   30.90
  12   3  -4   80.99   25.40
  12   3  -4   60.89   29.40
  11   3  -4   85.59   32.10
  11   3  -4   74.89   23.80
  10   3  -4   45.00   25.10
  10   3  -4   43.80    9.20
  10   3  -4   41.50   19.40
   9   3  -4  204.08   38.70
   9   3  -4  194.68   15.70
   9   3  -4  165.38   30.60
   8   3  -4  -13.30   14.20
   8   3  -4    0.80    5.00
   8   3  -4    1.00   12.20
   7   3  -4  830.82   57.69
   7   3  -4  847.72   64.79
   6   3  -4  511.05   27.80
   6   3  -4  496.15   39.40
   6   3  -4  477.25   44.20
   5   3  -4  800.42   53.59
   5   3  -4  863.31   42.60
   5   3  -4  785.32   58.29
   4   3  -4  294.97   16.00
   4   3  -4  288.07   22.90
   4   3  -4  279.17   27.60
   3   3  -4   33.40   12.90
   3   3  -4   39.10    3.60
   3   3  -4   33.50    9.00
  -3  -3   4   52.89    9.10
   2   3  -4  198.28   16.90
  -2  -3   4  202.38   16.70
  -2  -3   4  230.88   16.30
   1   3  -4 1313.87   61.49
   1   3  -4 1285.87   66.59
  -1  -3   4 1189.38   66.29
  -1  -3   4 1267.07   65.49
  -1  -3   4 1281.97   61.99
   0   3  -4 6234.88  293.67
   0   3  -4 6184.48  294.87
   0  -3   4 6219.68  297.17
   0  -3   4 6151.98  295.87
   0  -3   4 6092.09  298.47
  -1   3  -4 1319.57   64.49
  -1   3  -4 1249.38   65.09
   1  -3   4 1347.57   66.09
   1  -3   4 1326.57   66.39
  -2   3  -4  255.87   15.40
   2  -3   4  241.18   27.00
   2  -3   4  228.38   15.80
   2  -3   4  192.08   15.00
  -3   3  -4   43.60    7.80
   3  -3   4   38.00    7.60
   3  -3   4   46.10   15.20
   3  -3   4   38.30    8.10
  -4   3  -4  320.77   22.10
   4  -3   4  282.17   26.40
   4  -3   4  259.47   19.50
   4  -3   4  251.17   19.40
   5  -3   4  863.91   49.20
   5  -3   4  875.11   55.49
   5  -3   4  860.31   48.70
   6  -3   4  516.05   33.60
   6  -3   4  503.45   41.30
   6  -3   4  527.65   33.70
   7  -3   4 1018.40   56.29
   7  -3   4  907.01   54.79
   7  -3   4  909.21   64.19
   8  -3   4    2.30   17.20
   8  -3   4   12.60   10.80
   8  -3   4    7.60    9.00
   9  -3   4  251.97   29.90
   9  -3   4  250.17   27.70
   9  -3   4  247.58   41.10
  10  -3   4   75.09   16.90
  10  -3   4   83.89   29.10
  10  -3   4   54.79   17.20
  11  -3   4   70.89   27.60
  11  -3   4   37.10   13.70
  11  -3   4   90.09   20.40
  12  -3   4  115.29   35.10
  12  -3   4   81.69   22.20
  12  -3   4   42.40   16.00
  13  -3   4   76.29   30.10
  13  -3   4   18.40   13.30
  13  -3   4   25.50   17.20
  14  -3   4  105.89   27.30
  14  -3   4  153.98   39.20
  14  -3   4   42.30   16.10
  15  -3   4  130.89   37.60
  16   2  -4   95.89   30.20
  15   2  -4   67.29   25.60
  15   2  -4   70.69   33.40
  14   2  -4   98.79   28.80
  14   2  -4   87.69   34.30
  13   2  -4   60.29   28.70
  13   2  -4   64.29   23.00
  12   2  -4   42.30   27.00
  12   2  -4   50.89   22.30
  11   2  -4   61.69   22.90
  11   2  -4   92.59   30.70
  10   2  -4  154.98   35.80
  10   2  -4  123.89   27.30
   9   2  -4   82.39   27.70
   9   2  -4   43.20   15.80
   9   2  -4   56.39    9.20
   8   2  -4  247.88   40.20
   8   2  -4  191.48   14.70
   8   2  -4  173.08   28.60
   7   2  -4   59.39   18.00
   7   2  -4   91.49   22.60
   7   2  -4  117.59   10.80
   6   2  -4  247.08   15.40
   6   2  -4  280.27   36.90
   6   2  -4  252.17   29.90
   5   2  -4   97.29    7.00
   5   2  -4   98.99   22.10
   5   2  -4   92.59   18.00
   4   2  -4 1070.49   65.99
   4   2  -4 1054.29   62.49
   3   2  -4  246.98   23.60
   3   2  -4  255.77   20.30
   3   2  -4  293.17   22.30
   2   2  -4 1668.03   84.89
  -2  -2   4 1627.24   84.59
   1   2  -4  504.45   27.50
  -1  -2   4  417.76   27.20
  -1  -2   4  449.36   26.40
  -1  -2   4  467.55   23.00
  -1  -2   4  468.35   24.50
   0   2  -4  433.46   23.30
   0  -2   4  468.65   23.30
   0  -2   4  461.55   25.10
   0  -2   4  436.06   22.90
   0  -2   4  418.36   25.70
  -1   2  -4  445.26   24.30
  -1   2  -4  489.25   25.50
   1  -2   4  459.35   25.20
   1  -2   4  494.15   25.90
  -2   2  -4 1672.13   82.99
   2  -2   4 1717.33   83.79
   2  -2   4 1682.43   90.69
   2  -2   4 1650.43   82.99
  -3   2  -4  316.17   18.80
   3  -2   4  293.97   18.50
   3  -2   4  326.47   26.60
   3  -2   4  254.67   18.50
  -4   2  -4 1103.79   58.99
   4  -2   4 1107.49   59.59
   4  -2   4 1184.38   58.99
   4  -2   4 1085.19   66.29
   5  -2   4  111.39   14.30
   5  -2   4  118.39   21.20
   5  -2   4  105.69   14.00
   6  -2   4  256.07   33.70
   6  -2   4  245.48   20.10
   6  -2   4  245.68   20.00
   7  -2   4  110.39   16.30
   7  -2   4   96.49   25.30
   7  -2   4  124.79   16.80
   8  -2   4  225.68   25.00
   8  -2   4  207.78   36.10
   8  -2   4  201.08   22.60
   9  -2   4   74.99   15.10
   9  -2   4   19.00   12.00
   9  -2   4   70.99   27.20
  10  -2   4  184.58   23.50
  10  -2   4  204.58   40.10
  10  -2   4  197.98   28.10
  11  -2   4   63.59   15.50
  11  -2   4   87.09   29.40
  11  -2   4  128.09   23.40
  12  -2   4   34.10   19.10
  12  -2   4  107.09   32.20
  12  -2   4   71.59   17.30
  13  -2   4   62.09   16.80
  13  -2   4  103.89   23.70
  13  -2   4   82.79   30.30
  14  -2   4  127.59   37.40
  14  -2   4   38.40   15.50
  14  -2   4  102.09   24.50
  15  -2   4  136.79   38.70
  16  -2   4  185.18   40.90
  16   1  -4  110.69   36.90
  16   1  -4   59.09   22.60
  15   1  -4   66.19   26.30
  15   1  -4   55.59   23.80
  14   1  -4   70.19   26.60
  14   1  -4   76.69   31.90
  13   1  -4   33.60   21.30
  13   1  -4   53.19   25.70
  12   1  -4  236.08   38.60
  12   1  -4  199.08   41.80
  11   1  -4   -7.30   12.90
  11   1  -4   14.40   20.20
  10   1  -4  108.89   25.40
  10   1  -4  152.18   34.90
   9   1  -4  426.36   46.30
   9   1  -4  486.55   45.30
   8   1  -4   90.19   19.80
   8   1  -4  102.69   25.90
   7   1  -4  173.78   31.10
   7   1  -4  133.69   23.10
   6   1  -4  724.03   50.09
   6   1  -4  811.42   55.89
   5   1  -4  380.16   30.70
   5   1  -4  409.96   34.50
   4   1  -4  579.64   41.40
   4   1  -4  631.34   39.80
   3   1  -4 1087.09   59.59
   3   1  -4 1025.60   57.39
   2   1  -4  612.64   35.30
   2   1  -4  605.54   37.00
  -2  -1   4  593.24   35.20
  -2  -1   4  674.23   34.60
   1   1  -4  831.82   44.40
   1   1  -4  892.81   45.90
  -1  -1   4  871.41   45.90
  -1  -1   4  875.71   44.40
   0   1  -4 2360.76  112.79
   0  -1   4 2318.37  112.29
   0  -1   4 2311.57  112.59
   0  -1   4 2242.08  113.79
  -1   1  -4  823.92   44.50
   1  -1   4  885.01   42.90
   1  -1   4  795.22   50.49
   1  -1   4  909.51   43.30
   2  -1   4  666.63   42.40
   2  -1   4  690.83   34.70
   2  -1   4  662.93   35.40
   3  -1   4 1098.59   57.89
   3  -1   4 1135.29   64.59
   3  -1   4 1137.79   56.69
  -4   1  -4  647.14   34.70
   4  -1   4  617.94   35.10
   4  -1   4  633.34   42.00
   4  -1   4  567.84   33.50
   5  -1   4  426.06   34.20
   5  -1   4  391.26   26.20
   5  -1   4  412.86   25.80
   6  -1   4  871.61   49.40
   6  -1   4  879.51   59.19
   6  -1   4  887.71   50.19
   7  -1   4  129.99   28.20
   7  -1   4  127.09   17.40
   7  -1   4  177.38   20.00
   8  -1   4   80.29   26.10
   8  -1   4  119.59   18.50
   8  -1   4   76.49   14.10
   9  -1   4  445.16   32.30
   9  -1   4  475.45   47.70
   9  -1   4  381.16   32.70
  10  -1   4  140.49   32.00
  10  -1   4  144.69   20.90
  10  -1   4  125.89   23.40
  11  -1   4   19.20   12.20
  11  -1   4   26.40   22.90
  11  -1   4   50.09   17.40
  12  -1   4  240.68   47.30
  12  -1   4  216.38   28.90
  12  -1   4  291.47   37.60
  13  -1   4   73.49   33.30
  13  -1   4   81.39   23.00
  13  -1   4   52.89   16.70
  14  -1   4   52.29   20.20
  14  -1   4   47.20   17.70
  14  -1   4   97.19   31.00
  15  -1   4   90.69   32.90
  15  -1   4   28.20   15.60
  16  -1   4  125.99   36.20
  16  -1   4   32.50   18.30
  16   0  -4   47.80   22.60
  15   0  -4   60.59   28.60
  15   0  -4   53.19   24.20
  14   0  -4   26.30   20.50
  14   0  -4   60.99   27.60
  13   0  -4  619.34   60.69
  13   0  -4  587.44   64.49
  12   0  -4  -11.00   14.10
  12   0  -4   14.40   16.80
  11   0  -4   21.10   20.00
  11   0  -4   15.20   15.70
  10   0  -4   -3.40   15.60
  10   0  -4   -6.30   13.00
   9   0  -4  517.05   47.50
   9   0  -4  515.45   43.30
   8   0  -4   10.10   12.70
   8   0  -4   32.20   17.60
   7   0  -4 2593.74  141.89
   7   0  -4 2486.55  136.19
   6   0  -4  338.57   31.50
   6   0  -4  330.07   27.60
   5   0  -4   42.00   14.30
   5   0  -4   27.80   11.20
   4   0  -4  296.67   24.30
   4   0  -4  254.97   22.20
   3   0  -4    2.50    5.30
   2   0  -4 1662.73   84.29
   2   0  -4 1619.74   82.39
  -2   0   4 1606.94   82.39
   1   0  -4 6761.42  319.77
   1   0  -4 6624.54  318.07
   1   0  -4 6648.43  318.57
  -1   0   4 6446.05  318.27
  -1   0   4 6682.63  318.37
   0   0  -4  466.75   26.80
   0   0  -4  482.05   27.40
   0   0   4  506.05   27.40
  -1   0  -4 6582.54  321.27
   1   0   4 6706.83  318.07
   1   0   4 6879.11  321.47
   1   0   4 6575.14  325.57
  -2   0  -4 1662.63   84.89
  -2   0  -4 1689.73   80.39
   2   0   4 1619.14   88.99
   2   0   4 1700.03   80.69
   3   0   4   -7.80    7.40
   3   0   4    7.50    3.70
   3   0   4   -1.30    3.50
   4   0   4  313.27   18.10
   4   0   4  265.47   19.00
   4   0   4  270.37   25.40
   5   0   4   52.59    9.50
   5   0   4   50.89   16.10
   5   0   4   41.50    8.50
   6   0   4  348.17   34.90
   6   0   4  375.06   25.00
   6   0   4  340.37   24.90
   7   0   4 2551.24  141.79
   7   0   4 2553.34  127.69
   7   0   4 2359.66  127.19
   8   0   4   14.20    8.70
   8   0   4   17.60   10.50
   8   0   4  -10.20   18.30
   9   0   4  566.94   41.70
   9   0   4  538.85   51.69
   9   0   4  636.44   40.30
  10   0   4    5.10   11.70
  10   0   4    8.90   20.50
  10   0   4   -0.30    8.80
  11   0   4   27.90   15.20
  11   0   4   14.70   20.60
  11   0   4    7.80   11.20
  12   0   4   28.30   15.80
  12   0   4   37.20   27.80
  12   0   4   17.20   12.10
  13   0   4  546.45   48.10
  13   0   4  552.14   43.70
  13   0   4  670.53   66.09
  14   0   4   20.40   15.00
  14   0   4   84.79   32.60
  14   0   4   69.29   26.10
  15   0   4   22.40   14.40
  15   0   4   90.19   34.60
  16   0   4  165.18   39.20
  16  -1  -4   72.39   24.00
  15  -1  -4   20.30   19.80
  14  -1  -4   81.59   27.60
  14  -1  -4   47.40   21.90
  13  -1  -4   82.39   28.30
  13  -1  -4   29.90   20.50
  12  -1  -4  268.97   45.00
  12  -1  -4  187.88   35.40
  11  -1  -4   24.90   15.40
  11  -1  -4   -5.90   15.10
  10  -1  -4  136.69   26.30
  10  -1  -4  140.59   31.80
   9  -1  -4  418.26   41.20
   9  -1  -4  482.55   47.20
   8  -1  -4  113.89   24.50
   8  -1  -4   72.79   17.50
   7  -1  -4  125.99   24.50
   7  -1  -4  164.28   23.80
   6  -1  -4  835.82   54.19
   6  -1  -4  793.52   51.29
   5  -1  -4  389.16   29.30
   5  -1  -4  394.66   30.70
   4  -1  -4  563.04   36.40
   4  -1  -4  565.94   35.90
   3  -1  -4 1255.97   67.19
   2  -1  -4  646.44   37.60
   2  -1  -4  702.83   38.20
   2  -1  -4  652.63   36.00
  -2   1   4  667.33   37.40
   1  -1  -4  897.91   44.40
   1  -1  -4  877.31   45.80
   1  -1  -4  868.41   46.40
  -1   1   4  877.41   46.30
  -1   1   4  821.02   44.50
   0  -1  -4 2283.67  116.29
   0  -1  -4 2402.36  114.09
   0   1   4 2312.97  118.49
   0   1   4 2369.86  116.29
  -1  -1  -4  846.02   42.70
  -1  -1  -4  903.41   47.20
   1   1   4  838.62   50.79
   1   1   4  864.91   46.70
   1   1   4  901.41   42.40
  -2  -1  -4  659.43   39.10
   2   1   4  687.23   43.00
   2   1   4  725.93   35.30
  -3  -1  -4 1048.60   61.99
  -3  -1  -4 1086.69   56.59
   3   1   4 1233.18   68.09
   3   1   4 1276.87   57.69
   4   1   4  585.74   34.70
   4   1   4  618.54   33.60
   4   1   4  652.23   43.50
   5   1   4  437.36   37.40
   5   1   4  408.06   26.10
   5   1   4  414.56   26.60
   6   1   4  772.72   46.20
   6   1   4  809.52   46.60
   6   1   4  851.41   59.29
   7   1   4  155.88   19.60
   7   1   4  190.68   33.10
   7   1   4  182.68   20.20
   8   1   4   93.69   15.40
   8   1   4  138.19   33.20
   8   1   4   98.09   17.30
   9   1   4  449.66   58.79
   9   1   4  475.85   36.50
   9   1   4  466.55   33.90
  10   1   4  143.09   36.40
  10   1   4  175.08   22.90
  10   1   4  151.68   24.00
  11   1   4    5.00    9.80
  11   1   4   -0.30   19.50
  11   1   4   10.60   14.60
  12   1   4  198.08   45.30
  12   1   4  292.17   36.40
  12   1   4  247.38   30.20
  13   1   4  106.29   34.80
  13   1   4   77.69   21.10
  13   1   4   39.10   14.50
  14   1   4   15.20   13.60
  14   1   4   74.59   31.30
  15   1   4   95.49   33.20
  15   1   4   17.30   13.50
  16   1   4  106.89   31.40
  16   1   4   28.10   17.90
  16  -2  -4   86.59   29.30
  15  -2  -4   97.79   29.20
  14  -2  -4  115.99   30.20
  13  -2  -4   90.29   25.70
  13  -2  -4   63.19   24.80
  12  -2  -4   59.59   24.20
  12  -2  -4   63.29   19.60
  11  -2  -4   62.89   21.70
  11  -2  -4  108.29   27.10
  10  -2  -4  185.48   34.40
  10  -2  -4  124.99   26.10
   9  -2  -4   61.99   20.70
   9  -2  -4   86.99   21.90
   8  -2  -4  222.78   31.60
   8  -2  -4  149.39   25.50
   7  -2  -4  109.59   21.00
   7  -2  -4   86.29   18.50
   6  -2  -4  231.38   26.30
   6  -2  -4  270.47   30.40
   5  -2  -4  122.89   17.70
   5  -2  -4   98.29   15.30
   4  -2  -4  977.90   56.59
   4  -2  -4 1096.99   58.09
   3  -2  -4  297.17   21.40
   2  -2  -4 1604.94   82.89
   2  -2  -4 1743.23   85.19
   2  -2  -4 1679.03   86.39
   1  -2  -4  494.95   28.40
   1  -2  -4  459.15   24.10
   1  -2  -4  439.26   26.10
  -1   2   4  472.35   28.40
  -1   2   4  438.66   24.40
  -1   2   4  462.05   27.50
   0  -2  -4  403.66   23.30
   0  -2  -4  403.26   26.10
   0   2   4  412.16   26.30
   0   2   4  476.55   28.40
  -1  -2  -4  462.85   24.00
  -1  -2  -4  487.05   28.90
   1   2   4  479.65   31.80
   1   2   4  415.96   28.20
   1   2   4  496.35   24.00
  -2  -2  -4 1672.83   80.09
  -2  -2  -4 1578.74   86.09
   2   2   4 1746.03   82.69
   2   2   4 1684.13   90.19
  -3  -2  -4  269.37   22.30
  -3  -2  -4  334.67   17.00
  -3  -2  -4  319.37   17.60
   3   2   4  362.86   29.00
  -4  -2  -4 1110.29   60.39
   4   2   4 1026.20   65.99
   5   2   4  122.29   13.60
   5   2   4  110.89   13.40
   5   2   4  108.29   24.70
   6   2   4  245.48   19.60
   6   2   4  227.18   34.60
   6   2   4  235.48   19.20
   7   2   4  139.09   18.20
   7   2   4  110.79   16.30
   7   2   4  120.29   27.50
   8   2   4  174.08   34.50
   8   2   4  194.48   24.10
   8   2   4  209.98   22.90
   9   2   4   60.79   14.00
   9   2   4   71.79   25.70
   9   2   4   79.39   17.40
  10   2   4  156.78   22.10
  10   2   4  106.69   31.20
  10   2   4  183.28   26.00
  11   2   4   90.99   18.80
  11   2   4   86.89   20.50
  11   2   4   75.99   31.10
  12   2   4   55.29   29.70
  12   2   4   55.49   17.60
  12   2   4    6.60   11.30
  13   2   4   92.79   34.80
  13   2   4   97.89   22.70
  13   2   4   83.79   19.00
  14   2   4   87.39   20.60
  14   2   4  107.29   34.90
  15   2   4   46.00   17.10
  15   2   4   97.49   30.90
  16   2   4  155.18   39.80
  16   2   4   65.09   19.80
  16  -3  -4   92.09   28.90
  15  -3  -4  119.19   31.00
  14  -3  -4   98.49   27.80
  13  -3  -4   33.30   20.40
  12  -3  -4   39.10   21.20
  12  -3  -4   92.99   27.10
  11  -3  -4   28.70   15.40
  11  -3  -4   81.89   24.60
  10  -3  -4   48.40   18.90
  10  -3  -4   48.40   18.30
   9  -3  -4  178.38   29.20
   9  -3  -4  245.48   34.80
   8  -3  -4   -3.60   11.40
   8  -3  -4   -2.10   11.70
   7  -3  -4 1036.70   61.89
   7  -3  -4  950.80   61.09
   6  -3  -4  525.75   35.60
   6  -3  -4  480.05   34.70
   5  -3  -4  749.92   47.40
   5  -3  -4  802.82   46.30
   4  -3  -4  263.07   21.40
   3  -3  -4   55.09   10.30
  -3   3   4   30.70    6.90
   2  -3  -4  219.38   17.00
   2  -3  -4  236.98   14.10
   2  -3  -4  237.38   18.60
   1  -3  -4 1284.97   64.99
   1  -3  -4 1231.78   67.29
  -1   3   4 1314.77   64.89
  -1   3   4 1249.47   62.09
   0  -3  -4 6121.99  300.97
   0  -3  -4 6289.17  297.07
   0   3   4 6177.28  300.07
  -1  -3  -4 1379.56   65.09
  -1  -3  -4 1272.37   69.89
   1   3   4 1281.27   71.29
  -2  -3  -4  203.18   17.90
  -2  -3  -4  226.08   13.00
   2   3   4  265.17   21.80
   2   3   4  233.38   15.70
  -3  -3  -4   30.00    8.00
  -3  -3  -4   40.30    5.10
   3   3   4   51.59    8.10
   3   3   4   53.49   14.50
  -4  -3  -4  285.07   16.80
  -4  -3  -4  294.77   23.40
   4   3   4  289.47   28.10
  -5  -3  -4  815.22   49.30
  -5  -3  -4  823.72   41.70
   5   3   4  701.33   55.59
   6   3   4  552.04   33.80
   6   3   4  487.15   45.60
   7   3   4 1001.90   56.39
   7   3   4  939.21   70.29
   8   3   4    9.40    9.10
   8   3   4    3.50   15.80
   9   3   4  183.68   41.40
   9   3   4  175.18   21.60
  10   3   4   34.50   24.30
  10   3   4   48.90   13.80
  11   3   4   32.40   13.50
  11   3   4   56.29   26.30
  12   3   4   43.30   15.00
  12   3   4   63.09   31.60
  13   3   4   11.30   13.00
  13   3   4   55.19   31.70
  14   3   4   78.69   20.30
  14   3   4  120.59   37.80
  15   3   4   43.20   16.60
  15   3   4  119.19   37.90
  16   3   4   36.00   17.20
  16   3   4  116.19   35.70
  15  -4  -4   49.00   21.20
  14  -4  -4   89.69   27.20
  13  -4  -4   18.40   17.90
  12  -4  -4   57.59   22.50
  11  -4  -4  662.53   52.89
  11  -4  -4  634.44   52.99
  10  -4  -4    0.40    9.50
  10  -4  -4    7.50   13.10
   9  -4  -4  187.88   29.10
   9  -4  -4  215.28   29.80
   8  -4  -4   72.69   17.50
   8  -4  -4  138.29   23.20
   7  -4  -4   14.50   12.90
   7  -4  -4   38.20   12.20
   6  -4  -4   65.19   13.10
   6  -4  -4   46.80   14.30
   5  -4  -4 2170.48  113.79
   4  -4  -4   50.09   12.10
  -4   4   4   42.10    7.40
   3  -4  -4  737.13   46.60
  -3   4   4  877.61   41.60
   2  -4  -4 1578.64   77.49
   2  -4  -4 1505.75   79.49
   2  -4  -4 1429.16   72.59
  -2   4   4 1475.65   72.69
   1  -4  -4  374.06   24.80
   1  -4  -4  428.66   24.30
   1  -4  -4  375.66   26.90
  -1   4   4  445.56   24.60
   0  -4  -4  996.70   50.09
   0  -4  -4  918.51   53.29
   0   4   4  948.31   52.59
  -1  -4  -4  416.26   28.00
  -1  -4  -4  452.75   24.10
   1   4   4  395.16   29.40
  -2  -4  -4 1422.46   80.29
  -2  -4  -4 1509.65   74.59
   2   4   4 1518.95   84.59
   2   4   4 1587.94   77.39
  -3  -4  -4  859.11   44.10
  -3  -4  -4  869.31   50.79
   3   4   4  821.82   46.70
   3   4   4  946.91   56.99
  -4  -4  -4   21.00    9.40
  -4  -4  -4   37.10    6.00
   4   4   4   53.79   19.30
  -5  -4  -4 2030.70  110.19
  -5  -4  -4 2097.19  102.29
   5   4   4 2051.89  119.49
  -6  -4  -4   52.79    8.60
  -6  -4  -4   42.90   11.50
   6   4   4   69.29   21.60
  -7  -4  -4   21.20    7.70
   7   4   4   18.50   19.80
   7   4   4   42.90   11.20
  -8  -4  -4  102.89   14.20
   8   4   4  135.49   32.80
   8   4   4  107.39   17.10
  -9  -4  -4  244.28   23.30
   9   4   4  221.58   25.50
   9   4   4  260.47   47.30
  10   4   4   10.00   16.60
  10   4   4   -1.10    9.40
 -11  -4  -4  685.13   44.40
  11   4   4  589.54   77.69
  11   4   4  755.42   49.40
 -12  -4  -4   28.90   13.30
  12   4   4   36.40   16.10
  12   4   4   45.90   24.90
  13   4   4   77.89   34.40
  14   4   4   59.79   28.80
  14   4   4   18.90   14.60
  15   4   4   19.90   16.30
  15   4   4   61.89   32.10
  15  -5  -4   79.69   26.70
  14  -5  -4   68.89   24.90
  13  -5  -4   -0.10   18.50
  12  -5  -4   26.10   18.80
  11  -5  -4   -9.70   12.80
  10  -5  -4  129.09   26.50
  10  -5  -4  182.28   28.30
   9  -5  -4   84.89   21.50
   9  -5  -4  103.49   20.70
   8  -5  -4  246.58   32.10
   8  -5  -4  261.27   24.70
   7  -5  -4  202.88   25.80
   7  -5  -4  210.28   23.90
   6  -5  -4  159.78   17.20
   6  -5  -4  108.79   19.40
   5  -5  -4  398.26   29.60
  -5   5   4  411.46   23.60
   4  -5  -4  239.48   23.30
   3  -5  -4   34.00   10.10
   3  -5  -4   27.90   10.30
   2  -5  -4  486.95   33.70
   2  -5  -4  498.75   32.10
   2  -5  -4  511.75   26.00
  -2   5   4  554.14   26.80
   1  -5  -4 1371.36   71.99
   1  -5  -4 1424.16   70.69
   1  -5  -4 1397.86   74.89
  -1   5   4 1360.26   71.19
   0  -5  -4 1125.69   60.39
   0  -5  -4 1020.60   56.19
   0   5   4 1107.99   59.89
  -1  -5  -4 1394.06   75.09
  -1  -5  -4 1388.56   69.79
   1   5   4 1348.86   76.39
  -2  -5  -4  529.75   29.00
  -2  -5  -4  522.55   34.70
   2   5   4  534.55   38.50
   2   5   4  508.35   30.90
  -3  -5  -4   49.70    7.70
  -3  -5  -4   34.50    9.60
   3   5   4   45.60    9.10
   3   5   4   51.79   15.60
  -4  -5  -4  268.97   26.20
  -4  -5  -4  251.77   16.60
   4   5   4  309.57   37.90
   4   5   4  241.48   19.30
  -5  -5  -4  428.36   32.00
  -5  -5  -4  406.46   24.50
   5   5   4  400.16   38.30
  -6  -5  -4  159.28   15.20
  -6  -5  -4  114.99   19.30
   6   5   4  155.58   31.10
  -7  -5  -4  198.08   25.20
  -7  -5  -4  200.88   18.30
   7   5   4  187.38   21.20
   7   5   4  163.28   36.20
  -8  -5  -4  235.28   19.40
  -8  -5  -4  237.78   30.10
   8   5   4  241.78   25.20
   8   5   4  227.88   44.00
  -9  -5  -4   54.59   16.60
  -9  -5  -4   79.99   13.60
   9   5   4   42.50   22.60
   9   5   4  122.19   18.70
 -10  -5  -4  149.79   19.10
  10   5   4  166.18   39.90
  10   5   4  131.89   21.00
 -11  -5  -4   16.70   11.40
  11   5   4   39.20   27.80
  11   5   4   14.30   12.40
 -12  -5  -4   39.40   13.80
  12   5   4   49.40   25.70
  12   5   4    1.40   12.50
  13   5   4   57.59   30.50
  13   5   4    0.00   12.20
 -14  -5  -4   41.80   23.30
  14   5   4   66.39   30.20
  14   5   4   26.20   15.80
 -15  -5  -4   48.90   26.50
  15   5   4  140.09   40.80
  15   5   4   78.29   21.00
  15  -6  -4   83.69   27.60
  14  -6  -4  104.09   29.50
  13  -6  -4   64.19   23.70
  12  -6  -4   61.59   21.80
  11  -6  -4   16.80   16.60
  10  -6  -4   19.00   16.50
   9  -6  -4   34.90   13.30
   9  -6  -4    5.30   14.00
   8  -6  -4  184.88   22.50
   8  -6  -4  165.48   26.60
   7  -6  -4  269.27   31.60
   7  -6  -4  250.57   19.50
   6  -6  -4   21.50   11.30
  -6   6   4   50.09    8.70
   5  -6  -4  430.66   32.60
   4  -6  -4  446.56   32.00
   3  -6  -4   85.69   14.50
   3  -6  -4   84.69   15.00
   2  -6  -4 1390.56   75.49
   2  -6  -4 1451.55   78.19
   1  -6  -4  359.26   27.20
   1  -6  -4  374.66   26.80
   1  -6  -4  403.36   26.50
  -1   6   4  443.96   26.20
   0  -6  -4  122.29   13.90
   0  -6  -4  104.39   15.30
   0   6   4  116.39    7.50
   0   6   4  152.38   18.60
  -1  -6  -4  406.36   29.30
  -1  -6  -4  404.26   25.20
   1   6   4  395.46   30.60
  -2  -6  -4 1499.65   74.49
  -2  -6  -4 1520.75   80.99
   2   6   4 1462.25   77.09
   2   6   4 1367.36   84.09
  -3  -6  -4  119.59   12.10
  -3  -6  -4   69.99   14.00
   3   6   4  110.49   23.00
   3   6   4  108.29   14.30
  -4  -6  -4  458.25   34.80
  -4  -6  -4  542.15   29.40
   4   6   4  490.55   32.10
   4   6   4  466.45   41.30
  -5  -6  -4  428.86   33.00
  -5  -6  -4  410.16   25.60
   5   6   4  438.16   51.29
  -6  -6  -4   39.80    9.30
  -6  -6  -4   47.20   13.70
   6   6   4   26.30   20.90
  -7  -6  -4  221.48   28.30
  -7  -6  -4  265.57   19.70
   7   6   4  218.78   42.50
  -8  -6  -4  159.78   18.40
  -8  -6  -4  152.78   25.20
   8   6   4  206.78   23.70
   8   6   4  160.08   38.60
  -9  -6  -4   27.30   10.30
  -9  -6  -4    3.90   12.10
   9   6   4   38.30   26.20
   9   6   4   28.90   12.30
 -10  -6  -4    1.70   14.40
 -10  -6  -4   19.50   10.40
  10   6   4   24.90   11.70
  10   6   4    9.30   16.80
 -11  -6  -4   42.60   19.70
 -11  -6  -4   29.40   12.40
  11   6   4   30.10   14.40
  11   6   4   42.60   24.60
 -12  -6  -4   77.19   25.10
  12   6   4   91.09   36.30
  12   6   4   52.09   16.60
 -13  -6  -4   20.90   20.10
  13   6   4   68.69   34.30
  13   6   4   41.90   16.40
 -14  -6  -4  123.49   32.00
  14   6   4  130.09   40.00
  14   6   4   74.79   19.70
 -15  -6  -4  -17.60   18.70
  15   6   4   29.70   16.30
  15   6   4   85.09   35.60
  15  -7  -4  102.29   30.80
  14  -7  -4   31.80   21.30
  13  -7  -4   84.79   26.30
  12  -7  -4   79.39   24.20
  11  -7  -4   32.20   18.40
  10  -7  -4   25.20   14.60
   9  -7  -4  298.77   36.40
   8  -7  -4   91.19   22.00
   7  -7  -4  264.37   31.60
   6  -7  -4   45.90   13.70
   5  -7  -4  259.57   28.00
   4  -7  -4  559.74   37.50
   3  -7  -4  996.50   58.79
   3  -7  -4 1048.80   61.19
   2  -7  -4  992.70   50.79
   2  -7  -4 1000.00   59.29
   2  -7  -4 1055.39   57.59
   1  -7  -4   78.89   14.00
   1  -7  -4   93.49   13.40
  -1   7   4  103.49   14.60
   0  -7  -4  183.98   21.30
   0  -7  -4  203.28   17.30
   0   7   4  197.68   11.20
   0   7   4  192.08   19.40
  -1  -7  -4   85.69   12.20
  -1  -7  -4   71.59   13.90
   1   7   4  101.39   18.80
  -2  -7  -4  986.70   58.19
  -2  -7  -4  975.30   51.99
   2   7   4  932.21   61.79
   2   7   4  967.10   54.69
  -3  -7  -4 1053.79   63.79
  -3  -7  -4 1103.29   57.29
   3   7   4 1111.79   60.59
   3   7   4 1031.10   69.79
  -4  -7  -4  530.55   38.30
  -4  -7  -4  525.15   32.10
   4   7   4  564.14   35.10
   4   7   4  562.24   45.90
  -5  -7  -4  243.58   18.40
  -5  -7  -4  277.87   28.90
   5   7   4  248.48   40.70
  -6  -7  -4   80.49   12.30
  -6  -7  -4   90.09   18.30
   6   7   4   58.69   23.30
  -7  -7  -4  341.77   35.90
  -7  -7  -4  319.67   23.40
   7   7   4  288.07   49.20
  -8  -7  -4  106.79   21.50
  -8  -7  -4   98.09   14.80
   8   7   4  125.49   35.70
  -9  -7  -4  326.17   25.20
  -9  -7  -4  261.57   35.40
   9   7   4  406.86   60.89
   9   7   4  297.27   31.20
 -10  -7  -4   42.40   17.90
 -10  -7  -4   19.50   11.10
  10   7   4   29.30   26.60
  10   7   4   29.80   12.90
 -11  -7  -4   88.39   17.10
 -11  -7  -4   68.49   23.10
  11   7   4  126.99   22.00
  11   7   4   58.89   30.40
 -12  -7  -4   42.40   21.70
  12   7   4   49.90   16.50
  12   7   4  118.69   39.80
 -13  -7  -4   89.39   27.70
  13   7   4   54.39   18.50
  13   7   4  154.38   45.50
 -14  -7  -4  -11.80   20.00
  14   7   4   15.60   15.30
  14   7   4   55.09   30.10
 -15  -7  -4   26.20   24.50
  15   7   4  132.59   40.80
  15   7   4   26.80   17.00
  15  -8  -4   40.30   21.30
  14  -8  -4   23.10   15.60
  13  -8  -4  130.89   30.30
  12  -8  -4   72.59   24.40
  11  -8  -4   39.20   19.90
  10  -8  -4  145.69   28.10
   9  -8  -4  146.49   26.20
   8  -8  -4  141.59   25.30
   7  -8  -4  309.87   34.10
   6  -8  -4  305.67   33.50
   5  -8  -4   54.39   16.40
   4  -8  -4  330.87   32.00
   3  -8  -4  329.07   28.70
   3  -8  -4  355.66   28.70
   3  -8  -4  361.56   18.40
   2  -8  -4  300.37   25.30
   2  -8  -4  288.17   18.50
   2  -8  -4  260.97   22.50
   1  -8  -4 1379.16   76.89
   1  -8  -4 1325.67   73.99
  -1   8   4 1396.86   74.69
   0  -8  -4   69.89   14.10
   0  -8  -4   88.49   14.10
   0   8   4   96.39   17.80
   0   8   4   70.59    6.20
  -1  -8  -4 1385.86   71.69
  -1  -8  -4 1386.86   76.59
   1   8   4 1350.56   68.39
   1   8   4 1257.77   78.39
  -2  -8  -4  276.37   28.90
  -2  -8  -4  313.77   22.20
   2   8   4  286.67   23.70
   2   8   4  306.87   36.70
  -3  -8  -4  341.87   33.70
  -3  -8  -4  364.26   25.50
   3   8   4  389.66   28.10
   3   8   4  396.56   46.00
  -4  -8  -4  331.07   23.20
  -4  -8  -4  286.67   30.50
   4   8   4  282.77   27.80
   4   8   4  379.16   46.40
  -5  -8  -4   89.49   13.50
  -5  -8  -4   49.50   14.40
   5   8   4   66.59   22.40
  -6  -8  -4  286.87   22.10
  -6  -8  -4  282.07   31.20
   6   8   4  252.67   42.90
  -7  -8  -4  428.06   30.40
  -7  -8  -4  504.55   39.80
   7   8   4  473.25   63.19
  -8  -8  -4  236.08   23.40
  -8  -8  -4  251.77   31.60
   8   8   4  195.68   44.60
  -9  -8  -4  119.19   25.10
  -9  -8  -4  164.18   19.70
   9   8   4  115.99   34.10
   9   8   4  153.88   22.00
 -10  -8  -4  172.18   22.20
 -10  -8  -4  139.39   26.90
  10   8   4  167.78   41.40
  10   8   4  222.68   27.70
 -11  -8  -4    8.70   17.60
  11   8   4   34.40   14.50
  11   8   4   55.79   27.60
 -12  -8  -4   55.29   23.10
  12   8   4   50.69   17.90
  12   8   4  112.79   37.70
 -13  -8  -4  103.69   29.70
  13   8   4  140.79   41.20
  13   8   4  103.69   22.70
 -14  -8  -4   72.99   29.20
  14   8   4  124.49   40.10
  14   8   4   71.09   20.30
 -15  -8  -4   -5.30   21.50
  15   8   4  125.79   37.40
  15   8   4   43.30   19.80
  14  -9  -4   44.70   22.90
  13  -9  -4   75.09   26.00
  12  -9  -4  140.19   30.60
  11  -9  -4   34.80   19.30
  10  -9  -4   37.40   16.30
   9  -9  -4   11.40   16.00
   8  -9  -4    3.50   11.20
   7  -9  -4   -2.30   13.60
   6  -9  -4  690.03   49.40
   5  -9  -4   14.80   11.30
   4  -9  -4   16.20   13.20
   3  -9  -4  360.56   30.00
   3  -9  -4  350.16   30.10
   2  -9  -4    7.70    7.00
   2  -9  -4    0.50    8.50
   1  -9  -4   80.59   16.20
   1  -9  -4  116.09   17.70
  -1   9   4  111.19   17.00
   0  -9  -4 1672.73   94.39
   0  -9  -4 1757.62   91.29
   0   9   4 1741.63   96.59
  -1  -9  -4  113.89   17.90
  -1  -9  -4  109.89   16.00
   1   9   4   95.69   10.30
   1   9   4   74.89   15.80
   1   9   4  125.19   23.20
  -2  -9  -4   12.00    9.40
  -2  -9  -4   22.30   10.90
   2   9   4   14.20    9.80
   2   9   4    4.30    5.80
   2   9   4    2.60   12.30
  -3  -9  -4  385.96   26.30
  -3  -9  -4  337.57   34.30
   3   9   4  425.06   47.70
   3   9   4  326.97   28.10
  -4  -9  -4   18.70    9.30
  -4  -9  -4    9.40   10.30
   4   9   4    5.70    9.60
   4   9   4    5.00   15.60
  -5  -9  -4   11.10    8.90
  -5  -9  -4   12.70   11.70
   5   9   4   -1.90   17.50
   5   9   4   18.30   11.30
  -6  -9  -4  662.13   40.40
  -6  -9  -4  609.94   46.90
   6   9   4  659.83   60.59
  -7  -9  -4   12.40   12.90
  -7  -9  -4   13.10   10.20
   7   9   4    7.30   20.60
  -8  -9  -4   11.70   13.30
  -8  -9  -4   21.20   11.20
   8   9   4   17.60   19.30
  -9  -9  -4    8.10   14.00
  -9  -9  -4   22.40   11.50
   9   9   4   -6.40    9.30
   9   9   4   36.60   26.30
 -10  -9  -4   47.50   19.00
 -10  -9  -4   25.50   12.60
  10   9   4   53.99   30.40
  10   9   4   18.60   13.40
 -11  -9  -4    9.20   17.70
  11   9   4   13.50   13.70
  11   9   4   49.10   29.70
 -12  -9  -4  139.89   31.20
  12   9   4  123.99   40.90
  12   9   4   96.69   20.40
 -13  -9  -4   56.79   23.30
  13   9   4   97.09   39.60
  13   9   4   39.70   18.20
 -14  -9  -4   62.29   26.90
  14   9   4   -0.20   13.90
  14   9   4   68.29   31.60
  14 -10  -4   17.10   17.40
  13 -10  -4   27.70   21.40
  12 -10  -4   41.90   22.90
  11 -10  -4   29.80   17.50
  10 -10  -4  223.28   34.90
   9 -10  -4   38.90   19.30
   8 -10  -4    6.90   12.10
   7 -10  -4   39.30   17.60
   6 -10  -4   45.40   18.80
   5 -10  -4   72.89   20.00
   4 -10  -4  438.16   35.90
   4 -10  -4  434.06   23.20
   3 -10  -4   15.50   10.40
   3 -10  -4   -8.20   12.30
   2 -10  -4  450.85   35.40
   2 -10  -4  490.55   35.80
   1 -10  -4   41.30   12.80
   1 -10  -4   53.79   15.10
  -1  10   4   42.40   12.70
   0 -10  -4   45.80   13.40
   0 -10  -4   84.99   16.20
   0  10   4   89.39   19.70
  -1 -10  -4   30.20   12.00
  -1 -10  -4   39.40   13.00
   1  10   4   37.90   13.40
   1  10   4   25.00   15.90
   1  10   4   27.30    6.30
  -2 -10  -4  474.75   37.10
  -2 -10  -4  549.54   34.30
   2  10   4  446.86   30.50
   2  10   4  512.95   35.00
   2  10   4  481.95   42.30
  -3 -10  -4   -4.30    9.40
  -3 -10  -4    4.50    9.60
   3  10   4    6.60   15.10
   3  10   4   13.20   11.20
  -4 -10  -4  464.95   31.10
  -4 -10  -4  438.46   41.30
   4  10   4  387.46   32.80
   4  10   4  444.96   44.80
  -5 -10  -4   74.59   15.40
  -5 -10  -4   62.59   17.20
   5  10   4   59.49   15.00
   5  10   4   41.10   22.90
  -6 -10  -4   53.39   16.40
  -6 -10  -4   60.39   14.80
   6  10   4   44.10   25.60
  -7 -10  -4   37.80   15.40
  -7 -10  -4   42.40   13.60
   7  10   4   39.60   27.10
  -8 -10  -4   -6.90   10.60
  -8 -10  -4    3.90   12.20
   8  10   4   12.10   18.70
  -9 -10  -4    0.00   15.40
  -9 -10  -4   29.10   13.30
   9  10   4   58.49   31.10
 -10 -10  -4  250.27   26.40
 -10 -10  -4  158.38   29.70
  10  10   4  202.98   28.40
  10  10   4  209.98   48.10
 -11 -10  -4   27.30   18.40
  11  10   4   62.49   34.60
  11  10   4   14.80   14.10
 -12 -10  -4  130.39   30.40
  12  10   4   35.50   15.60
  12  10   4   92.89   39.30
 -13 -10  -4   -2.80   16.30
  13  10   4   16.30   15.10
  13  10   4   36.20   30.90
 -14 -10  -4   22.40   22.60
  14  10   4   35.00   17.50
  14  10   4  113.89   40.80
  13 -11  -4   61.29   25.40
  12 -11  -4    6.70   18.20
  11 -11  -4   42.10   18.00
  10 -11  -4    5.70   17.10
   9 -11  -4  198.88   31.80
   8 -11  -4   31.60   18.10
   7 -11  -4   56.19   19.60
   6 -11  -4   86.09   22.60
   5 -11  -4  140.99   22.90
   4 -11  -4  152.28   24.10
   3 -11  -4  532.55   39.70
   3 -11  -4  417.76   34.90
   2 -11  -4   89.09   19.20
   2 -11  -4   89.99   17.50
   1 -11  -4  118.79   21.00
   1 -11  -4  101.89   18.60
   0 -11  -4 1266.37   73.79
   0 -11  -4 1355.26   77.09
   0  11   4 1295.97   78.99
  -1 -11  -4  122.99   19.50
  -1 -11  -4  119.49   20.00
   1  11   4  171.18   28.80
   1  11   4   79.29   18.00
   1  11   4  110.29   11.60
  -2 -11  -4   82.39   17.70
  -2 -11  -4   71.49   17.00
   2  11   4   61.79   23.00
   2  11   4  101.49   12.70
   2  11   4   92.79   17.70
  -3 -11  -4  486.55   34.60
  -3 -11  -4  454.95   38.40
   3  11   4  533.25   37.60
   3  11   4  477.25   33.00
   3  11   4  482.45   46.10
  -4 -11  -4  163.58   25.40
  -4 -11  -4  164.28   20.80
   4  11   4  108.09   16.80
   4  11   4  164.08   35.30
   4  11   4  121.59   20.60
  -5 -11  -4  154.78   21.30
  -5 -11  -4  143.09   24.10
   5  11   4  108.19   20.10
   5  11   4   73.59   25.20
  -6 -11  -4   93.69   17.30
  -6 -11  -4  108.39   22.70
   6  11   4  106.59   32.30
  -7 -11  -4  109.59   19.00
  -7 -11  -4   78.19   20.40
   7  11   4  107.39   34.40
  -8 -11  -4   14.80   15.80
  -8 -11  -4   -1.50   11.90
   8  11   4   -0.50   20.50
  -9 -11  -4  184.08   24.70
  -9 -11  -4  199.18   32.00
   9  11   4  175.78   43.50
 -10 -11  -4   26.60   17.80
  10  11   4   10.80   14.50
  10  11   4   46.10   30.50
 -11 -11  -4   49.90   23.10
  11  11   4   42.60   17.30
  11  11   4   98.29   39.10
 -12 -11  -4    8.00   20.20
  12  11   4   20.00   23.90
  12  11   4   -1.50   13.40
 -13 -11  -4   60.49   26.20
  13  11   4   65.59   34.30
  13  11   4    1.40   14.30
  13 -12  -4   60.29   25.00
  12 -12  -4   52.89   23.50
  11 -12  -4   69.19   24.10
  10 -12  -4   13.90   18.50
   9 -12  -4    7.40   17.90
   8 -12  -4  103.49   22.70
   7 -12  -4    3.40   16.50
   6 -12  -4   61.39   18.70
   5 -12  -4  170.78   27.70
   4 -12  -4   26.20   17.20
   3 -12  -4   31.00   13.10
   3 -12  -4   24.10   16.20
   2 -12  -4   28.10   14.00
   2 -12  -4   50.19   17.70
   1 -12  -4  322.37   34.20
   1 -12  -4  379.86   36.40
   0 -12  -4    4.50    9.30
   0 -12  -4   -4.40   12.70
   0  12   4    5.10   11.80
   0  12   4    9.40   12.10
  -1 -12  -4  357.26   36.00
  -1 -12  -4  393.46   35.50
   1  12   4  417.16   47.30
   1  12   4  343.77   34.30
   1  12   4  348.47   22.70
  -2 -12  -4   71.79   18.90
  -2 -12  -4   57.29   17.20
   2  12   4   34.70   19.50
   2  12   4   52.79   10.30
   2  12   4   63.99   17.50
  -3 -12  -4   25.40   15.40
  -3 -12  -4   37.10   14.40
   3  12   4   44.80   11.30
   3  12   4   42.70   21.20
   3  12   4   47.10   15.50
  -4 -12  -4   18.50   15.20
  -4 -12  -4   50.69   16.60
   4  12   4   28.60   13.80
   4  12   4   37.00   11.50
   4  12   4   44.80   22.90
  -5 -12  -4  319.67   36.50
  -5 -12  -4  295.17   29.70
   5  12   4  230.28   27.00
   5  12   4  209.48   27.90
   5  12   4  230.68   44.00
  -6 -12  -4   85.09   21.60
  -6 -12  -4   75.69   16.90
   6  12   4   95.99   31.80
  -7 -12  -4   -2.30   11.60
  -7 -12  -4   17.30   13.70
   7  12   4    5.00   20.80
  -8 -12  -4  110.09   24.60
  -8 -12  -4   68.79   17.40
   8  12   4  200.68   46.20
  -9 -12  -4   30.20   19.00
  -9 -12  -4   10.30   14.70
   9  12   4   43.10   28.50
 -10 -12  -4    4.20   15.70
  10  12   4   42.60   30.30
  10  12   4    4.90   14.50
 -11 -12  -4  110.49   28.90
  11  12   4  104.59   40.50
  11  12   4   75.09   20.60
 -12 -12  -4   39.60   22.20
  12  12   4   27.10   16.20
  12  12   4   65.19   34.80
 -13 -12  -4    8.70   18.00
  13  12   4   18.60   17.30
  13  12   4   37.40   28.20
  12 -13  -4   60.99   24.30
  11 -13  -4   31.00   22.00
  10 -13  -4   59.99   21.90
   9 -13  -4   31.60   21.60
   8 -13  -4   32.40   19.80
   7 -13  -4   15.20   14.10
   6 -13  -4   -2.00   15.10
   5 -13  -4   19.00   17.20
   4 -13  -4   76.49   19.10
   3 -13  -4   -8.90   14.30
   2 -13  -4   73.49   20.70
   2 -13  -4   75.09   18.70
   1 -13  -4   13.90   11.10
   1 -13  -4   -3.90   13.80
   0 -13  -4  200.58   27.80
   0 -13  -4  252.87   30.80
   0  13   4  198.18   28.30
  -1 -13  -4   19.60   11.90
  -1 -13  -4   -4.10   13.30
   1  13   4    4.40   14.30
   1  13   4    1.70    9.50
  -2 -13  -4   46.60   17.20
  -2 -13  -4   46.30   18.20
   2  13   4   30.20   14.70
   2  13   4   47.50   10.20
   2  13   4   47.00   20.70
  -3 -13  -4   -5.00   10.40
  -3 -13  -4   15.00   13.90
   3  13   4   13.20    8.70
   3  13   4   10.30   16.30
   3  13   4    2.90   12.90
  -4 -13  -4   91.99   19.10
  -4 -13  -4  105.99   22.90
   4  13   4   88.89   29.40
   4  13   4  115.29   18.40
   4  13   4  113.69   20.20
  -5 -13  -4   19.50   15.50
  -5 -13  -4   -2.40   12.80
   5  13   4   12.20   20.00
   5  13   4   -8.60    9.60
   5  13   4    7.50   11.70
  -6 -13  -4    1.20   13.40
  -6 -13  -4    1.00   12.50
   6  13   4   17.00   11.90
   6  13   4   15.70   20.70
  -7 -13  -4    8.10   13.60
  -7 -13  -4  -13.40   11.80
   7  13   4   -6.50   11.30
   7  13   4   35.00   27.60
  -8 -13  -4   18.00   16.50
  -8 -13  -4   55.49   20.50
   8  13   4   49.00   30.50
  -9 -13  -4   -0.60   15.50
  -9 -13  -4  -13.10   17.20
   9  13   4   19.80   28.00
 -10 -13  -4   84.99   24.80
  10  13   4   66.79   35.00
  10  13   4   50.39   17.90
 -11 -13  -4    5.50   18.20
  11  13   4    1.30   14.70
  11  13   4   19.20   28.00
 -12 -13  -4   15.40   21.20
  12  13   4   21.50   15.80
  12  13   4   82.89   36.20
  12 -14  -4   55.49   21.50
  11 -14  -4   24.00   21.60
  10 -14  -4   37.20   21.60
   9 -14  -4   30.90   20.10
   8 -14  -4   78.79   24.80
   7 -14  -4    4.00   17.50
   6 -14  -4   18.30   14.30
   5 -14  -4   89.29   24.90
   4 -14  -4   56.19   17.90
   3 -14  -4   -4.30   15.20
   2 -14  -4  156.28   25.80
   2 -14  -4  141.29   25.60
   1 -14  -4    5.70   11.90
   1 -14  -4   19.90   12.80
  -1  14   4   11.70   14.20
   0 -14  -4    6.40   11.20
   0 -14  -4    1.80   15.00
   0  14   4    1.20    9.50
  -1 -14  -4   17.90   13.60
  -1 -14  -4    2.30   14.60
   1  14   4   21.70   15.00
   1  14   4   -4.60    8.80
  -2 -14  -4  146.39   24.80
  -2 -14  -4  141.39   25.80
   2  14   4  217.78   36.90
   2  14   4  119.19   22.10
  -3 -14  -4   17.10   16.10
  -3 -14  -4  -15.00   12.80
   3  14   4    4.30   12.80
   3  14   4   17.40    9.20
   3  14   4    0.70   16.40
  -4 -14  -4   50.69   17.60
  -4 -14  -4   88.49   22.00
   4  14   4   72.09   14.80
   4  14   4   72.39   19.40
   4  14   4  101.39   31.00
  -5 -14  -4  109.69   25.40
  -5 -14  -4   70.29   18.80
   5  14   4  121.79   34.70
   5  14   4   74.39   18.60
   5  14   4  108.59   22.00
  -6 -14  -4   -3.10   13.90
  -6 -14  -4   73.19   21.30
   6  14   4   44.00   15.00
   6  14   4   54.89   24.30
  -7 -14  -4    1.20   13.90
  -7 -14  -4  -29.80   12.00
   7  14   4   21.10   23.40
   7  14   4   11.90   13.40
  -8 -14  -4   39.00   19.70
  -8 -14  -4   52.59   21.70
   8  14   4  128.39   40.40
   8  14   4   64.29   18.50
  -9 -14  -4   50.79   21.50
   9  14   4   28.90   26.90
   9  14   4   47.70   18.40
 -10 -14  -4   22.90   20.40
  10  14   4    0.20   15.00
  10  14   4   29.60   28.20
 -11 -14  -4   66.29   26.80
  11  14   4   85.19   39.50
  11  14   4   27.70   19.60
  11  14   4   16.30   16.80
 -12 -14  -4   27.00   26.70
  12  14   4   20.20   20.70
  12  14   4  101.49   38.20
  12  14   4   17.40   17.70
  11 -15  -4   30.10   22.40
  10 -15  -4   17.90   15.90
   9 -15  -4   14.10   20.40
   8 -15  -4   34.20   22.70
   7 -15  -4   41.30   19.20
   6 -15  -4   59.29   23.40
   5 -15  -4   47.00   21.00
   4 -15  -4    8.90   17.90
   3 -15  -4   -3.10   16.50
   2 -15  -4   75.39   22.90
   2 -15  -4  157.58   26.60
   1 -15  -4  190.08   27.90
   1 -15  -4  113.99   25.50
  -1  15   4  143.39   26.90
   0 -15  -4   76.39   20.40
   0 -15  -4   75.89   22.30
   0  15   4   99.19   23.20
  -1 -15  -4  125.89   24.40
  -1 -15  -4  128.99   24.80
   1  15   4  157.88   24.90
  -2 -15  -4  103.79   24.90
  -2 -15  -4  155.58   27.40
   2  15   4  133.19   30.00
   2  15   4   98.29   21.10
  -3 -15  -4   -2.20   15.60
  -3 -15  -4   32.40   16.40
   3  15   4   37.40   21.50
   3  15   4    2.10   12.90
  -4 -15  -4   48.60   19.10
  -4 -15  -4   59.49   19.20
   4  15   4   68.89   20.90
   4  15   4   61.59   26.10
  -5 -15  -4  106.59   23.70
  -5 -15  -4   98.69   22.60
   5  15   4   95.79   21.60
   5  15   4  108.29   33.90
  -6 -15  -4   53.99   21.00
  -6 -15  -4   16.70   16.20
   6  15   4   49.20   20.60
   6  15   4   36.90   22.20
  -7 -15  -4   38.90   19.30
  -7 -15  -4   67.49   23.20
   7  15   4   48.20   30.40
   7  15   4   46.10   18.00
  -8 -15  -4   36.20   20.40
  -8 -15  -4   43.70   21.40
   8  15   4   25.00   19.70
   8  15   4   46.10   24.90
  -9 -15  -4    3.90   18.70
   9  15   4   50.49   25.00
   9  15   4   30.80   20.80
 -10 -15  -4   16.90   21.40
  10  15   4   51.39   26.00
  10  15   4   10.60   18.80
 -11 -15  -4   51.49   26.90
  11  15   4   13.20   17.20
  11  15   4   16.50   19.10
  11  15   4   83.09   37.50
  10 -16  -4  116.19   30.40
   9 -16  -4   29.20   21.80
   8 -16  -4   24.50   21.50
   7 -16  -4   27.90   18.30
   6 -16  -4   61.99   23.50
   5 -16  -4  -12.90   18.60
   4 -16  -4   38.50   18.00
   3 -16  -4   -2.20   18.10
   2 -16  -4   10.60   15.30
   2 -16  -4   16.50   18.50
  -2  16   4   15.20   16.40
   1 -16  -4   61.29   22.40
   1 -16  -4   81.39   19.60
  -1  16   4   59.09   19.40
   0 -16  -4    1.50   11.70
   0 -16  -4   10.30   18.60
   0  16   4   -2.10   14.50
  -1 -16  -4   96.19   21.70
  -1 -16  -4   70.39   22.30
   1  16   4   78.79   20.20
  -2 -16  -4   14.40   16.00
  -2 -16  -4  -16.90   18.50
   2  16   4   -9.40   13.10
  -3 -16  -4    0.00   17.00
  -3 -16  -4   30.80   17.00
   3  16   4   36.50   17.50
   3  16   4   24.90   20.60
  -4 -16  -4   65.79   21.80
  -4 -16  -4  101.29   26.10
   4  16   4  112.29   32.40
   4  16   4   85.59   23.00
  -5 -16  -4   -6.20   16.10
  -5 -16  -4   51.29   22.10
   5  16   4   16.60   14.90
   5  16   4   42.80   23.30
  -6 -16  -4   12.10   20.20
  -6 -16  -4   41.20   20.70
   6  16   4   27.10   22.20
  -7 -16  -4   49.10   21.20
  -7 -16  -4   35.30   20.50
   7  16   4   51.09   31.10
  -8 -16  -4   23.20   21.60
   8  16   4   12.60   24.70
  -9 -16  -4    5.00   19.90
   9  16   4   11.10   25.10
 -10 -16  -4  115.79   31.90
  10  16   4  163.68   49.20
   9 -17  -4   21.20   21.00
   8 -17  -4   12.30   16.90
   7 -17  -4   45.50   24.10
   6 -17  -4   47.40   24.60
   5 -17  -4   -5.50   19.30
   4 -17  -4   -7.60   18.60
   3 -17  -4   26.10   20.60
  -3  17   4    1.80   13.90
   2 -17  -4    1.80   18.90
  -2  17   4  -27.90   13.50
   1 -17  -4    5.50   18.90
   1 -17  -4   10.70   15.70
  -1  17   4  -10.40   14.40
   0 -17  -4   16.70   19.90
   0 -17  -4   85.59   22.60
   0  17   4   56.79   21.60
  -1 -17  -4    0.90   13.10
  -1 -17  -4  -24.10   16.00
   1  17   4    2.30   15.00
  -2 -17  -4   28.40   17.80
  -2 -17  -4   -6.90   20.90
   2  17   4   -5.10   15.90
  -3 -17  -4   12.60   15.00
  -3 -17  -4  -26.70   19.90
   3  17   4    8.10   18.40
   3  17   4   27.70   18.00
  -4 -17  -4    6.20   21.70
  -4 -17  -4   28.20   17.10
   4  17   4   26.40   21.80
   4  17   4   10.00   12.80
  -5 -17  -4    4.10   16.70
  -5 -17  -4  -14.00   17.40
   5  17   4   34.80   24.60
   5  17   4    9.40   14.40
  -6 -17  -4   43.40   21.70
  -6 -17  -4   72.79   23.80
   6  17   4   99.19   34.50
  -7 -17  -4    8.60   21.80
  -7 -17  -4   39.50   23.20
   7  17   4    5.50   20.60
   8  17   4   55.49   34.00
   9  17   4   44.30   30.90
   8 -18  -4    9.10   18.10
   7 -18  -4   45.20   25.40
   6 -18  -4   35.30   23.60
   5 -18  -4   37.00   24.60
   4 -18  -4    8.90   21.20
   3 -18  -4   14.40   19.90
  -3  18   4    6.40   20.30
   2 -18  -4   23.40   21.40
  -2  18   4    5.60   18.90
   1 -18  -4   -8.90   18.00
   1 -18  -4   60.19   22.10
  -1  18   4   34.10   20.50
   0 -18  -4   87.89   22.80
   0 -18  -4   48.00   23.80
   0  18   4   63.19   23.40
  -1 -18  -4   14.90   19.80
  -1 -18  -4   37.20   17.60
   1  18   4    6.60   17.30
  -2 -18  -4  -16.50   22.40
  -2 -18  -4   18.20   18.40
   2  18   4   -5.40   15.10
  -3 -18  -4  -30.30   18.10
  -3 -18  -4    6.50   14.90
   3  18   4   10.20   13.10
  -4 -18  -4    7.80   20.90
   4  18   4   21.50   18.10
  -5 -18  -4    1.70   20.30
   5  18   4   28.00   25.40
  -6 -18  -4    1.00   21.30
   6  18   4   13.30   23.30
   7  18   4   78.69   34.20
   8  18   4   60.59   30.60
   7 -19  -4   27.40   19.50
   6 -19  -4   15.20   22.80
   5 -19  -4    5.90   22.90
   4 -19  -4    3.70   22.20
  -4  19   4    0.40   18.50
   3 -19  -4   51.89   25.70
  -3  19   4   61.49   23.50
   2 -19  -4  -14.20   19.70
  -2  19   4   21.00   16.20
   1 -19  -4   -6.40   19.30
  -1  19   4    5.00   14.20
   0 -19  -4   25.00   23.60
   0  19   4   23.30   16.20
  -1 -19  -4    0.60   21.50
   1  19   4   35.20   20.10
  -2 -19  -4   -4.90   21.40
   2  19   4   -3.60   16.60
  -3 -19  -4   75.19   27.50
   3  19   4   66.79   23.60
  -4 -19  -4    2.80   22.00
   4  19   4   -6.50   14.80
  -5 -19  -4  -26.70   19.50
  -6 -19  -4  -24.10   27.60
   6  19   4   58.39   27.60
   7  19   4   59.89   29.80
   5 -20  -4   33.00   26.30
  -5  20   4    0.60   21.30
   4 -20  -4  -12.20   21.60
  -4  20   4    9.20   17.10
   3 -20  -4  -17.50   20.90
  -3  20   4  -19.20   18.60
   2 -20  -4   -1.90   23.00
  -2  20   4   22.40   18.90
   1 -20  -4  -19.00   20.90
  -1  20   4    8.60   18.90
   0 -20  -4  -33.70   19.50
   0  20   4   15.30   19.00
  -1 -20  -4    1.30   22.80
   1  20   4   -4.90   16.90
  -2 -20  -4  -36.70   18.70
   2  20   4   56.49   22.50
  -3 -20  -4  -30.90   20.90
   3  20   4    6.50   16.30
  -4 -20  -4  -63.79   22.70
   4  20   4   -2.60   11.40
  -5 -20  -4  -12.20   21.80
   3 -21  -4    3.40   23.80
  -3  21   4   -7.30   17.70
   2 -21  -4   -0.90   20.70
  -2  21   4    2.70   22.00
   1 -21  -4  -38.60   21.10
  -1  21   4    2.40   18.30
   0 -21  -4   21.10   25.50
   0  21   4   39.70   23.40
  -1 -21  -4   13.70   24.10
   1  21   4   30.10   21.70
  -2 -21  -4  -30.00   21.80
   2  21   4   20.80   19.70
  -3 -21  -4   -3.70   23.30
   3  21   4   -3.70   16.30
  -2 -21   5  -46.40   24.50
  -1 -21   5  -15.20   26.80
   0 -21   5  -55.19   23.70
  -1  21  -5   62.39   21.00
   1 -21   5  -36.80   27.30
  -2  21  -5   28.80   16.80
   2 -21   5   38.70   31.30
  -5 -20   5   -6.80   25.00
  -4 -20   5   11.90   26.00
  -3 -20   5  -52.49   21.60
  -2 -20   5  -29.10   22.90
  -1 -20   5  -20.90   16.70
   0  20  -5   18.50   15.50
   0 -20   5  -14.00   18.80
  -1  20  -5   37.80   19.50
   1 -20   5  -21.00   18.80
  -2  20  -5    0.20   13.60
   2 -20   5  -13.00   25.50
  -3  20  -5   -8.00   13.40
   3 -20   5  -17.10   26.20
  -4  20  -5   -3.30   14.70
   4 -20   5   30.80   31.10
  -5  20  -5    0.60   17.90
   5 -20   5   15.30   28.50
  -7 -19   5  -70.79   17.30
  -6 -19   5  -28.50   22.40
  -5 -19   5  -44.10   20.50
  -4 -19   5   -2.10   22.80
  -3 -19   5  -26.20   20.60
  -2 -19   5  -33.50   21.90
  -1 -19   5   26.60   26.70
   0  19  -5    9.90   12.60
   0 -19   5  -47.00   21.80
  -1  19  -5   29.40   16.90
   1 -19   5   47.70   29.90
  -2  19  -5   -5.70   12.10
   2 -19   5    3.40   26.20
  -3  19  -5    8.50   16.40
   3 -19   5  -25.50   24.70
  -4  19  -5    5.90   16.70
   4 -19   5  -39.80   23.30
  -5  19  -5   43.50   19.10
   5 -19   5   42.20   29.70
  -6  19  -5   10.90   17.90
   6 -19   5   35.00   28.80
   7 -19   5   34.60   29.40
   8  18  -5   -6.00   17.60
   8  18  -5   -5.30   13.00
  -8 -18   5  -39.20   18.30
   7  18  -5   35.00   21.10
  -7 -18   5    2.00   23.30
   6  18  -5   -8.60   17.00
  -6 -18   5   -3.90   21.80
   5  18  -5   23.30   17.00
  -5 -18   5   16.70   22.20
  -4 -18   5  -19.50   21.30
  -3 -18   5   -8.80   21.00
  -2 -18   5   20.20   24.20
  -1 -18   5   19.30   24.90
   0  18  -5    4.10   13.60
   0 -18   5  -34.10   20.20
  -1  18  -5   34.20   16.00
   1 -18   5    7.20   24.60
  -2  18  -5   16.70   15.90
   2 -18   5   -2.30   23.80
  -3  18  -5   45.50   19.20
   3 -18   5   -5.20   24.40
  -4  18  -5   26.80   15.90
   4 -18   5  -11.40   18.10
  -5  18  -5   47.40   19.60
   5 -18   5   -2.80   25.80
  -6  18  -5   18.70   15.40
   6 -18   5    3.00   25.30
  -7  18  -5   21.40   17.90
   7 -18   5   11.70   26.80
   8 -18   5  -16.10   24.30
   9  17  -5   10.80   18.70
   9  17  -5    9.40   12.90
  -9 -17   5  -11.60   20.90
   8  17  -5   16.30   14.30
   8  17  -5   44.20   22.50
  -8 -17   5   27.20   23.90
   7  17  -5   17.80   16.60
  -7 -17   5   19.10   22.20
   6  17  -5   16.50   16.80
  -6 -17   5   -0.60   20.70
   5  17  -5   25.90   18.20
  -5 -17   5   16.10   22.20
   4  17  -5   21.50   15.60
  -4 -17   5  -50.79   15.70
  -3 -17   5   39.50   24.10
  -2 -17   5   21.00   22.80
   1  17  -5   26.00   15.00
  -1 -17   5    5.40   15.90
   0  17  -5   34.30   16.70
   0 -17   5   17.10   23.30
  -1  17  -5   51.09   18.80
   1 -17   5   -1.60   21.90
  -2  17  -5   86.19   20.90
   2 -17   5   56.99   27.40
  -3  17  -5   97.09   21.10
   3 -17   5   27.90   25.70
  -4  17  -5   -3.20   12.80
   4 -17   5  -11.00   23.90
  -5  17  -5   10.60   14.40
   5 -17   5    2.50   18.10
  -6  17  -5   13.60   16.40
   6 -17   5    5.60   24.30
  -7  17  -5    0.80   16.10
   7 -17   5   32.80   25.90
   8 -17   5   63.89   29.40
   9 -17   5   29.10   26.50
  10  16  -5   19.60   21.30
  10  16  -5   -0.60   11.60
 -10 -16   5    7.60   21.90
   9  16  -5   38.90   20.30
   9  16  -5    6.70   12.30
  -9 -16   5   -8.40   19.20
   8  16  -5   42.00   20.30
   8  16  -5   29.70   14.50
  -8 -16   5   36.20   22.30
   7  16  -5   11.60   16.30
  -7 -16   5  -23.60   17.40
   6  16  -5   33.80   18.50
  -6 -16   5   25.30   20.80
   5  16  -5   14.70   14.60
  -5 -16   5   18.90   20.20
   4  16  -5   77.09   20.40
  -4 -16   5   61.09   19.80
  -3 -16   5   49.90   19.80
  -2 -16   5   55.89   23.90
   1  16  -5   13.30   13.00
  -1 -16   5  -11.50   18.40
   0  16  -5   17.80   13.70
   0 -16   5  -10.70   14.00
  -1  16  -5   19.50   14.10
   1 -16   5    0.80   20.00
  -2  16  -5   70.99   18.70
   2 -16   5   41.60   25.20
  -3  16  -5   84.49   20.10
   3 -16   5   48.90   21.40
  -4  16  -5   57.19   17.60
   4 -16   5   35.60   25.10
  -5  16  -5   30.60   16.00
   5 -16   5    7.00   22.40
  -6  16  -5   20.20   15.00
   6 -16   5   16.70   23.50
  -7  16  -5    9.60   17.10
   7 -16   5    6.70   22.30
   8 -16   5   33.40   21.40
   9 -16   5   48.00   26.70
  10 -16   5   11.20   24.50
  11  15  -5   19.40   18.50
  11  15  -5    9.00   11.40
 -11 -15   5   20.10   22.00
  10  15  -5   27.00   13.30
  10  15  -5   93.59   25.80
 -10 -15   5   22.80   21.40
   9  15  -5   18.20   13.00
   9  15  -5  -10.30   16.10
  -9 -15   5   22.30   20.00
   8  15  -5   17.00   17.90
   8  15  -5   21.10   12.70
  -8 -15   5   28.50   19.20
   7  15  -5   60.19   21.20
  -7 -15   5   43.20   20.70
   6  15  -5   91.49   22.70
  -6 -15   5   61.19   22.40
   5  15  -5   -6.60   12.90
  -5 -15   5   14.40   18.80
   4  15  -5   -3.40   12.00
  -4 -15   5  -14.40   16.40
   3  15  -5    0.20   12.20
  -3 -15   5   -0.60   16.90
  -2 -15   5   16.90   19.60
   1  15  -5   37.00   15.70
  -1 -15   5   55.29   18.90
   0  15  -5   75.09   18.50
   0 -15   5   48.90   21.80
  -1  15  -5   32.50   15.70
   1 -15   5   43.80   22.10
  -2  15  -5   18.60   13.30
   2 -15   5  -14.90   18.40
  -3  15  -5   12.50   12.20
   3 -15   5    0.50   20.50
  -4  15  -5   22.20   13.90
   4 -15   5  -22.50   19.60
  -5  15  -5   23.30   15.80
   5 -15   5   -6.00   19.60
  -6  15  -5   54.89   19.30
   6 -15   5   44.50   23.70
  -7  15  -5   70.59   18.60
   7 -15   5   34.60   19.40
   8 -15   5   44.00   21.80
   9 -15   5   33.90   24.70
  10 -15   5   34.10   25.60
  11 -15   5   37.40   24.50
  12  14  -5   13.70    8.90
 -12 -14   5   36.90   25.10
  11  14  -5   26.10   11.80
  11  14  -5   45.00   22.00
 -11 -14   5   17.30   21.00
  10  14  -5   56.79   22.70
  10  14  -5   34.80   12.70
 -10 -14   5   42.70   22.10
   9  14  -5   56.89   14.60
   9  14  -5   61.99   22.90
  -9 -14   5   91.89   24.50
   8  14  -5   25.70   11.90
   8  14  -5   30.00   18.30
  -8 -14   5   21.20   18.60
   7  14  -5   11.70   15.50
  -7 -14   5   28.00   15.40
   6  14  -5  241.18   34.00
  -6 -14   5  220.78   32.30
   5  14  -5   94.49   21.80
  -5 -14   5   90.59   23.20
   4  14  -5   90.89   19.40
  -4 -14   5   42.10   19.30
   3  14  -5   53.79   15.70
  -3 -14   5   46.50   20.10
  -2 -14   5   32.20   16.00
   1  14  -5   70.09   17.40
  -1 -14   5   42.70   19.40
   0  14  -5  297.87   31.30
   0 -14   5  159.68   29.60
  -1  14  -5   56.39   15.80
   1 -14   5   66.49   22.10
  -2  14  -5   -4.70    9.80
   2 -14   5   20.60   20.10
  -3  14  -5   51.49   14.90
   3 -14   5   25.30   20.80
  -4  14  -5   49.80   15.20
   4 -14   5   15.10   20.50
  -5  14  -5  107.89   20.50
   5 -14   5   57.19   26.00
   5 -14   5   81.39   25.80
  -6  14  -5  245.08   30.10
   6 -14   5  220.48   33.20
   7 -14   5   36.20   17.90
   8 -14   5   28.70   21.60
   9 -14   5  117.49   29.00
  10 -14   5   23.60   22.20
  11 -14   5   10.90   21.00
  12 -14   5   90.79   29.80
  12  13  -5    7.50   19.50
  12  13  -5   10.40    8.60
 -12 -13   5   47.10   23.20
  11  13  -5    0.10    9.30
  11  13  -5    2.50   17.00
 -11 -13   5    5.50   19.50
  10  13  -5   92.49   16.30
  10  13  -5   72.39   24.40
 -10 -13   5   76.59   23.00
   9  13  -5   27.70   12.10
   9  13  -5   59.49   20.30
  -9 -13   5   48.50   20.20
   8  13  -5    3.90   14.80
   8  13  -5   13.40   10.60
  -8 -13   5   46.60   18.90
   7  13  -5   38.10   12.30
   7  13  -5   50.49   19.20
[truncated: 2,749,021 more chars]
