# Supplementary material for: Syntheses and crystal structures of (R,R)- and (S,S)-bis­(aceto­nitrile-κN)[N,N′-dimethyl-N,N′-bis(pyridin-2-ylmeth­yl)cyclo­hexane-1,2-di­amine-κ4N]iron(II) bis­(hexa­fluoro­anti­monate)
Source: Acta Crystallogr E Crystallogr Commun. 2024 Nov 28;80(Pt 12):1350–3. doi: 10.1107/S2056989024011307 (PMC11789190; doi:10.1107/S2056989024011307)
Supplement: Supplementary file 2 [file e-80-01350-Isup4.hkl]

data_I                                                                          
_shelx_title ' vd420_a.res in P2(1)2(1)2(1)'                                    
_shelx_refln_list_code          4                                               
_shelx_F_calc_maximum      375.18                                               
_exptl_crystal_F_000      1824.00                                               
_reflns_d_resolution_high  0.7696                                               
                                                                                
loop_                                                                           
 _space_group_symop_operation_xyz                                               
 'x, y, z'                                                                      
 '-x+1/2, -y, z+1/2'                                                            
 '-x, y+1/2, -z+1/2'                                                            
 'x+1/2, -y+1/2, -z'                                                            
                                                                                
_cell_length_a    11.4949                                                       
_cell_length_b    15.1609                                                       
_cell_length_c    18.5616                                                       
_cell_angle_alpha  90.000                                                       
_cell_angle_beta   90.000                                                       
_cell_angle_gamma  90.000                                                       
                                                                                
_shelx_F_squared_multiplier     1.000                                           
                                                                                
loop_                                                                           
 _refln_index_h                                                                 
 _refln_index_k                                                                 
 _refln_index_l                                                                 
 _refln_F_squared_calc                                                          
 _refln_F_squared_meas                                                          
 _refln_F_squared_sigma                                                         
 _refln_observed_status                                                         
   2   0   0       8355.84      12271.80       424.83 o                         
   4   0   0      29594.09      37370.09      1377.88 o                         
   6   0   0      92514.84     109942.33      3924.62 o                         
   8   0   0        566.55        670.49       146.37 o                         
  10   0   0        903.58       1259.68       187.87 o                         
  12   0   0       2024.37       1713.93       312.40 o                         
  14   0   0       4074.59       3854.62       705.78 o                         
   1   1   0       4362.90       3353.64       196.70 o                         
   2   1   0       7896.01       8509.13       196.73 o                         
   3   1   0         89.32         50.65        50.41 o                         
   4   1   0      36918.29      45957.36      1123.21 o                         
   5   1   0      23838.12      26964.14       715.68 o                         
   6   1   0      18687.16      22051.19       603.65 o                         
   7   1   0          6.78         32.79        62.37 o                         
   8   1   0       2465.39       2776.98       163.04 o                         
   9   1   0       1507.91       1510.90       133.65 o                         
  10   1   0       7429.08       7990.20       350.48 o                         
  11   1   0       6764.22       7700.22       403.78 o                         
  12   1   0       6218.40       5478.34       458.94 o                         
  13   1   0        983.96       1114.68       205.10 o                         
  14   1   0         60.70        340.56       183.68 o                         
   0   2   0       4054.54       3591.17       147.39 o                         
   1   2   0      11404.19      10816.99       243.30 o                         
   2   2   0      56192.01      62367.11      1282.33 o                         
   3   2   0      62982.77      67803.71      1443.33 o                         
   4   2   0      30954.01      35396.89       840.66 o                         
   5   2   0        625.61        680.40        69.92 o                         
   6   2   0      10002.74      10498.19       323.21 o                         
   7   2   0         88.77        240.19        77.07 o                         
   8   2   0       5082.30       5468.35       275.04 o                         
   9   2   0       9940.75      10580.90       425.70 o                         
  10   2   0       1282.25       1208.18       153.40 o                         
  11   2   0        427.76        551.86       158.13 o                         
  12   2   0        310.35        419.91       156.13 o                         
  13   2   0       1248.83       1499.07       330.64 o                         
  14   2   0        395.88        665.05       255.23 o                         
   1   3   0      31073.96      32131.61       820.78 o                         
   2   3   0      45266.62      47916.77      1065.87 o                         
   3   3   0       1389.07       1338.55        71.13 o                         
   4   3   0        235.43        360.22        53.87 o                         
   5   3   0       2659.77       3014.84       185.55 o                         
   6   3   0       2454.58       2239.85       135.61 o                         
   7   3   0      22821.22      22734.98       635.00 o                         
   8   3   0      17300.73      19191.90       559.37 o                         
   9   3   0       6542.33       6834.19       320.11 o                         
  10   3   0         62.15         92.16       116.81 o                         
  11   3   0         47.96        310.78       137.49 o                         
  12   3   0       1633.73       1508.23       208.94 o                         
  13   3   0       2523.43       2283.61       250.27 o                         
  14   3   0       3671.65       4265.86       432.28 o                         
   0   4   0        228.81        241.36        96.00 o                         
   1   4   0      14950.16      14731.50       440.34 o                         
   2   4   0      47487.92      50497.70      1288.92 o                         
   3   4   0       1874.38       2006.84       100.18 o                         
   4   4   0      34908.99      36154.59       946.32 o                         
   5   4   0        848.90        890.32        97.37 o                         
   6   4   0       1966.16       1680.73       118.29 o                         
   7   4   0       2136.02       2103.96       161.83 o                         
   8   4   0       2770.24       2573.15       181.97 o                         
   9   4   0        137.69         -4.08       106.59 o                         
  10   4   0        715.85        866.66       155.16 o                         
  11   4   0         72.63        233.00       127.04 o                         
  12   4   0       4722.06       4738.10       333.31 o                         
  13   4   0         56.28       -157.03       157.03 o                         
  14   4   0        196.26        632.48       226.87 o                         
   1   5   0       6695.21       6077.31       208.33 o                         
   2   5   0       5670.70       5452.74       192.32 o                         
   3   5   0        396.51        408.00        60.48 o                         
   4   5   0        391.61        421.59        71.30 o                         
   5   5   0      13377.08      12660.80       382.68 o                         
   6   5   0      15325.82      15274.98       452.00 o                         
   7   5   0       2543.99       2190.67       146.17 o                         
   8   5   0       5995.01       6046.80       467.08 o                         
   9   5   0        251.19        554.80       137.22 o                         
  10   5   0        907.47        988.07       153.82 o                         
  11   5   0       5646.81       5010.30       294.51 o                         
  12   5   0       3598.52       3482.75       301.02 o                         
  13   5   0        230.65        186.64       192.17 o                         
  14   5   0       2228.48       2794.87       292.90 o                         
   0   6   0       9923.07       9851.42       438.60 o                         
   1   6   0      21591.33      22471.60       709.95 o                         
   2   6   0        582.10        630.99        79.87 o                         
   3   6   0       1929.61       2185.52       125.31 o                         
   4   6   0        181.62        142.21        67.57 o                         
   5   6   0      12270.58      12110.71       369.41 o                         
   6   6   0       8109.37       7959.95       319.26 o                         
   7   6   0      12294.74      12512.29       407.72 o                         
   8   6   0         29.14        -81.04        97.90 o                         
   9   6   0       1051.34        908.40       146.47 o                         
  10   6   0        412.42        520.46       138.21 o                         
  11   6   0       1451.21       1659.95       193.23 o                         
  12   6   0        696.53        879.88       200.57 o                         
  13   6   0        138.55         93.14       189.80 o                         
  14   6   0          3.12        304.45       197.98 o                         
   1   7   0         69.10        155.47       125.88 o                         
   2   7   0       2921.10       2875.14       153.78 o                         
   3   7   0       2927.29       3390.43       558.06 o                         
   4   7   0       4861.13       4349.18       236.79 o                         
   5   7   0      21430.10      22023.99       619.97 o                         
   6   7   0       2395.37       2462.09       158.41 o                         
   7   7   0       9339.87       8501.46       325.08 o                         
   8   7   0         60.91        184.74       103.11 o                         
   9   7   0       4636.63       4548.62       255.86 o                         
  10   7   0       2870.27       2681.26       211.51 o                         
  11   7   0       9969.92       9777.53       488.81 o                         
  12   7   0       1208.72        996.50       266.43 o                         
  13   7   0         84.40        195.83       193.91 o                         
   0   8   0      46100.54      47917.93      2276.38 o                         
   1   8   0      27113.50      27961.89       890.50 o                         
   2   8   0       3431.97       4040.18       350.70 o                         
   3   8   0      20928.60      20405.74       633.02 o                         
   4   8   0       2400.97       2678.44       150.48 o                         
   5   8   0       9264.72       9564.78       350.87 o                         
   6   8   0      11297.18      11627.36       389.62 o                         
   7   8   0       3487.92       3497.24       202.78 o                         
   8   8   0        123.08        341.08       182.53 o                         
   9   8   0        798.56        612.03       160.00 o                         
  10   8   0       2238.66       1988.30       198.99 o                         
  11   8   0         36.81        390.49       160.46 o                         
  12   8   0         29.74          0.91       179.16 o                         
  13   8   0         60.59        140.65       184.11 o                         
   1   9   0       4529.93       4549.00       234.02 o                         
   2   9   0        316.90        430.43        75.77 o                         
   3   9   0         12.92         68.67       110.49 o                         
   4   9   0       2355.16       2837.95       344.53 o                         
   5   9   0       2896.31       3111.31       177.43 o                         
   6   9   0       3222.16       3128.37       231.25 o                         
   7   9   0       2745.85       2463.93       176.81 o                         
   8   9   0        344.74        512.74       126.56 o                         
   9   9   0       1149.98        868.39       167.33 o                         
  10   9   0       2493.70       2879.62       225.40 o                         
  11   9   0        783.59        750.51       173.83 o                         
  12   9   0        453.71        926.78       195.01 o                         
  13   9   0       3452.59       3541.79       345.11 o                         
   0  10   0       3587.80       3305.23       524.32 o                         
   1  10   0       2660.47       2610.70       317.45 o                         
   2  10   0        483.70        381.10        72.45 o                         
   3  10   0      19384.67      20076.35       637.38 o                         
   4  10   0        748.73        736.90       109.85 o                         
   5  10   0         15.86          9.97        85.77 o                         
   6  10   0        104.96        188.81       101.30 o                         
   7  10   0        444.00        341.30       117.07 o                         
   8  10   0        119.30        169.15       113.29 o                         
   9  10   0       5013.12       4441.62       284.18 o                         
  10  10   0        582.07        755.49       168.51 o                         
  11  10   0          0.30        258.76       188.49 o                         
  12  10   0         28.68        147.95       162.77 o                         
   1  11   0       2306.52       2203.17       229.02 o                         
   2  11   0       2642.09       2402.55       170.58 o                         
   3  11   0       2289.83       2253.34       152.47 o                         
   4  11   0       4237.48       4343.24       258.56 o                         
   5  11   0       6054.05       5641.57       263.64 o                         
   6  11   0       1486.11       1477.92       149.16 o                         
   7  11   0       4424.91       4114.63       236.82 o                         
   8  11   0        426.82        384.15       143.79 o                         
   9  11   0       2967.51       2916.43       261.11 o                         
  10  11   0        825.79       1062.64       195.10 o                         
  11  11   0       1181.03       1112.24       202.40 o                         
  12  11   0         41.39        469.81       190.26 o                         
   0  12   0       3945.51       2999.38       415.76 o                         
   1  12   0      11276.51      10449.97       543.16 o                         
   2  12   0       4368.48       4227.54       305.13 o                         
   3  12   0        144.55        146.76        96.90 o                         
   4  12   0       2913.22       2533.05       268.56 o                         
   5  12   0       6669.57       6149.10       288.23 o                         
   6  12   0       2360.96       2349.63       233.64 o                         
   7  12   0        556.24        617.47       136.85 o                         
   8  12   0         56.29        -51.38       138.27 o                         
   9  12   0        257.42        326.17       157.36 o                         
  10  12   0          8.86        -12.72       161.44 o                         
  11  12   0         28.08        255.21       178.34 o                         
   1  13   0       3673.49       3620.78       337.23 o                         
   2  13   0        781.48        855.78       188.89 o                         
   3  13   0        173.52        237.88       169.56 o                         
   4  13   0         65.10       -128.84       158.72 o                         
   5  13   0       1914.19       2067.27       231.26 o                         
   6  13   0        501.78        581.88       186.53 o                         
   7  13   0          5.28        259.18       191.61 o                         
   8  13   0         20.45        232.74       175.51 o                         
   9  13   0         40.87         84.18       193.31 o                         
  10  13   0          4.28         23.87       202.40 o                         
  11  13   0       1141.71       1553.64       253.67 o                         
   0  14   0        152.36        258.69       362.99 o                         
   1  14   0       1700.42       1904.74       362.86 o                         
   2  14   0       2114.09       1994.42       240.94 o                         
   3  14   0        102.47        371.27       177.76 o                         
   4  14   0       3332.15       3511.12       328.64 o                         
   5  14   0        856.24       1162.06       216.98 o                         
   6  14   0        426.41        556.40       199.84 o                         
   7  14   0        802.70        506.78       203.85 o                         
   8  14   0        717.74       1283.61       295.01 o                         
   9  14   0        164.72        134.07       269.79 o                         
  10  14   0         22.82        116.65       284.80 o                         
   1  15   0         67.84        211.90       191.63 o                         
   2  15   0       2327.38       2080.51       273.97 o                         
   3  15   0       1729.81       1863.06       252.21 o                         
   4  15   0        294.74        663.10       207.47 o                         
   5  15   0        820.54        845.96       212.10 o                         
   6  15   0        405.49        434.60       214.34 o                         
   7  15   0        350.02        212.53       204.91 o                         
   8  15   0       1305.60       1508.27       323.79 o                         
   9  15   0       1257.16        495.97       304.79 o                         
   0  16   0        914.74        423.83       318.83 o                         
   1  16   0       1029.60       1025.34       259.29 o                         
   2  16   0        907.57       1139.61       251.10 o                         
   3  16   0       2193.62       2069.59       292.19 o                         
   4  16   0        212.71        221.52       219.18 o                         
   5  16   0        102.88        297.10       207.24 o                         
   6  16   0         17.52       -197.48       197.48 o                         
   7  16   0          1.15        120.98       227.66 o                         
   8  16   0        883.47        784.90       306.28 o                         
   1  17   0        396.51        456.40       287.94 o                         
   2  17   0         12.92        226.45       209.73 o                         
   3  17   0          5.11        114.09       223.35 o                         
   4  17   0         22.70         98.54       214.48 o                         
   5  17   0        344.42        302.63       215.40 o                         
   6  17   0          4.10        -57.21       214.91 o                         
   7  17   0        612.75       1002.11       322.93 o                         
   0  18   0       1555.60       1539.48       447.89 o                         
   1  18   0        187.76        365.65       249.68 o                         
   2  18   0        244.95        153.62       227.55 o                         
   3  18   0        149.89        -88.57       221.95 o                         
   4  18   0        280.93        529.26       256.06 o                         
   5  18   0          8.65        147.96       224.70 o                         
   6  18   0       1799.01       2644.75       346.50 o                         
   1  19   0        119.81        146.90       239.82 o                         
   2  19   0         68.93        486.82       266.96 o                         
   3  19   0         64.76        -10.26       287.50 o                         
   1   0   1         92.83         97.46        23.00 o                         
   2   0   1      49417.02      57176.26      1309.50 o                         
   3   0   1      64380.16      80160.16      1918.93 o                         
   4   0   1          3.88         44.74        44.39 o                         
   5   0   1      31600.73      36650.58      1011.90 o                         
   6   0   1      26976.22      33289.46       931.15 o                         
   7   0   1       3416.21       2947.80       155.43 o                         
   8   0   1      49519.23      56541.86      1481.21 o                         
   9   0   1       6605.80       6708.62       273.41 o                         
  10   0   1         24.07         63.00       111.94 o                         
  11   0   1          5.12        -93.54       126.05 o                         
  12   0   1       4293.95       4097.12       408.90 o                         
  13   0   1         32.05        342.12       157.60 o                         
  14   0   1       4569.75       4746.73       601.34 o                         
 -14   1   1        283.47        673.92       195.84 o                         
 -13   1   1       5687.11       5878.29       374.70 o                         
 -12   1   1       2108.94       2202.97       232.41 o                         
 -11   1   1       3187.45       2981.76       248.27 o                         
 -10   1   1       3294.64       3502.25       225.54 o                         
  -9   1   1       3687.00       3571.46       192.14 o                         
  -8   1   1       1610.47       1705.40       119.37 o                         
  -7   1   1      19849.15      21475.27       565.02 o                         
  -6   1   1       8721.51       9846.15       284.02 o                         
  -5   1   1       5185.00       6069.87       202.99 o                         
  -4   1   1       7871.03       8723.24       255.90 o                         
  -3   1   1      27543.36      32001.91       772.32 o                         
  -2   1   1      25308.81      28914.62       673.18 o                         
  -1   1   1       7064.27       7272.58       157.90 o                         
   1   1   1       6673.32       7163.45       248.33 o                         
   2   1   1      25671.88      29681.35       662.20 o                         
   3   1   1      27615.39      32145.55       773.44 o                         
   4   1   1       7952.15       8350.29       242.07 o                         
   5   1   1       4869.75       6178.70       256.58 o                         
   6   1   1       8579.68       9909.38       333.94 o                         
   7   1   1      19543.76      21136.71       634.91 o                         
   8   1   1       1737.58       1804.44       147.45 o                         
   9   1   1       3990.37       4560.13       212.21 o                         
  10   1   1       3302.90       3268.16       191.55 o                         
  11   1   1       2880.33       2924.74       275.57 o                         
  12   1   1       2047.25       2133.16       232.40 o                         
  13   1   1       5530.83       5452.26       361.74 o                         
  14   1   1        277.48        480.25       288.89 o                         
 -14   2   1        316.19        400.12       332.25 o                         
 -13   2   1       1257.47       1440.21       217.45 o                         
 -12   2   1        710.21        770.58       184.57 o                         
 -11   2   1       2302.52       2406.94       205.88 o                         
 -10   2   1        816.45        991.88       149.60 o                         
  -9   2   1        362.23        331.66        82.62 o                         
  -8   2   1       1435.21       1507.99        97.77 o                         
  -7   2   1      16810.23      17655.84       472.23 o                         
  -6   2   1       7584.17       7565.27       290.13 o                         
  -5   2   1      30599.31      33539.08       865.37 o                         
  -4   2   1        409.94        432.41        57.95 o                         
  -3   2   1      27449.94      29540.76       669.91 o                         
  -2   2   1       5167.30       5575.55       135.64 o                         
  -1   2   1     140761.30     154246.30      3261.91 o                         
   0   2   1      49742.64      51132.10      1285.31 o                         
   1   2   1     140356.91     154903.88      3256.04 o                         
   2   2   1       5397.30       5822.90       141.96 o                         
   3   2   1      27261.08      30305.63       682.58 o                         
   4   2   1        406.34        466.29        57.71 o                         
   5   2   1      29797.83      31745.15       813.39 o                         
   6   2   1       8097.72       8431.36       295.87 o                         
   7   2   1      16463.88      17108.37       535.08 o                         
   8   2   1       1411.21       1461.66       144.48 o                         
   9   2   1        325.53        234.64       110.37 o                         
  10   2   1        738.40        642.29       119.42 o                         
  11   2   1       2471.58       2330.75       226.54 o                         
  12   2   1        747.07        826.56       187.20 o                         
  13   2   1       1228.45       1526.22       224.42 o                         
  14   2   1        311.24        306.58       235.71 o                         
 -14   3   1        371.27        710.94       208.07 o                         
 -13   3   1       1112.64       1023.80       215.10 o                         
 -12   3   1       1372.51       1535.08       218.12 o                         
 -11   3   1       6995.68       7164.40       356.02 o                         
 -10   3   1       1138.96        919.30       150.84 o                         
  -9   3   1       6497.24       6157.29       299.37 o                         
  -8   3   1       1781.22       1602.72       150.31 o                         
  -7   3   1       7110.68       7105.82       348.61 o                         
  -6   3   1      24045.86      22842.56       587.82 o                         
  -5   3   1      26150.24      26546.97       682.96 o                         
  -4   3   1       3747.28       3471.12       133.77 o                         
  -3   3   1       2446.10       2620.12        98.85 o                         
  -2   3   1         35.86        -23.95        35.41 o                         
  -1   3   1      16712.05      18144.05       489.22 o                         
   0   3   1      45157.64      46320.34      1234.63 o                         
   1   3   1      16327.88      17452.86       441.63 o                         
   2   3   1          9.48        -33.27        33.27 o                         
   3   3   1       2130.19       2228.20        93.61 o                         
   4   3   1       3788.86       3848.50       200.08 o                         
   5   3   1      26869.05      27558.97       774.68 o                         
   6   3   1      24006.02      22332.18       617.15 o                         
   7   3   1       6725.60       7112.65       302.73 o                         
   8   3   1       1761.87       1768.43       158.07 o                         
   9   3   1       6135.17       5759.18       292.05 o                         
  10   3   1       1104.83        880.56       150.24 o                         
  11   3   1       7114.68       6992.44       381.15 o                         
  12   3   1       1314.47       1419.22       208.72 o                         
  13   3   1       1089.58       1651.81       238.01 o                         
  14   3   1        363.05        360.07       287.54 o                         
 -14   4   1        206.36        705.68       213.41 o                         
 -13   4   1        637.84        696.88       200.15 o                         
 -12   4   1        592.10        851.28       191.39 o                         
 -11   4   1       1090.33       1322.23       178.79 o                         
 -10   4   1       6342.96       6367.60       406.19 o                         
  -9   4   1          2.90        -31.83       127.40 o                         
  -8   4   1       1609.06       1644.93       143.94 o                         
  -7   4   1       6481.86       6535.39       250.29 o                         
  -6   4   1       8972.40       8969.79       291.40 o                         
  -5   4   1       8376.45       7834.60       254.83 o                         
  -4   4   1      20292.85      19705.02       513.19 o                         
  -3   4   1       3304.52       3449.63       142.48 o                         
  -2   4   1       5010.02       4925.18       173.70 o                         
  -1   4   1      26473.93      26966.78       777.73 o                         
   0   4   1       8278.55       8458.94       286.84 o                         
   1   4   1      26682.55      26887.89       779.67 o                         
   2   4   1       5042.80       4798.91       165.38 o                         
   3   4   1       3145.32       3393.64       136.18 o                         
   4   4   1      20490.56      20269.82       542.15 o                         
   5   4   1       9055.74       8718.93       270.68 o                         
   6   4   1       8711.16       8759.21       347.37 o                         
   7   4   1       6485.34       6825.43       301.63 o                         
   8   4   1       1467.30       1131.28       144.07 o                         
   9   4   1          1.33         65.10       110.16 o                         
  10   4   1       6588.83       6726.01       324.94 o                         
  11   4   1        980.94        812.62       155.41 o                         
  12   4   1        581.47        825.10       185.71 o                         
  13   4   1        602.89        934.27       217.05 o                         
  14   4   1        215.93        475.94       233.76 o                         
 -14   5   1        965.27       1609.08       252.08 o                         
 -13   5   1        489.57        420.69       196.05 o                         
 -12   5   1       1252.89       1277.73       245.85 o                         
 -11   5   1        601.19        945.16       165.22 o                         
 -10   5   1        304.26        404.89       135.80 o                         
  -9   5   1       8137.42       8136.54       371.68 o                         
  -8   5   1       7446.31       7303.34       315.88 o                         
  -7   5   1       1081.84        846.00       101.21 o                         
  -6   5   1      15256.63      15021.47       602.25 o                         
  -5   5   1       5096.20       4977.95       206.73 o                         
  -4   5   1        897.91        843.95        82.60 o                         
  -3   5   1       5537.79       5187.53       200.65 o                         
  -2   5   1       7029.32       6859.00       219.39 o                         
  -1   5   1         33.52         40.29        39.47 o                         
   0   5   1      15163.29      15486.01       501.78 o                         
   1   5   1         97.27         56.25        32.48 o                         
   2   5   1       6316.20       6325.77       216.75 o                         
   3   5   1       6063.33       6141.61       201.72 o                         
   4   5   1        914.76        862.92        87.37 o                         
   5   5   1       5403.69       5353.08       207.93 o                         
   6   5   1      14908.48      14768.42       439.75 o                         
   7   5   1       1081.71       1005.29       119.39 o                         
   8   5   1       7443.84       8321.59       409.80 o                         
   9   5   1       7776.07       8254.63       369.06 o                         
  10   5   1        427.97        285.15       134.57 o                         
  11   5   1        492.55        591.65       155.88 o                         
  12   5   1       1219.88       1280.34       217.88 o                         
  13   5   1        455.30        524.01       277.65 o                         
  14   5   1        959.63       1226.69       250.70 o                         
 -14   6   1        218.24        332.14       197.59 o                         
 -13   6   1       2198.83       1808.00       262.51 o                         
 -12   6   1        167.06        157.41       162.74 o                         
 -11   6   1       1023.15       1097.67       170.66 o                         
 -10   6   1        280.66        574.44       148.94 o                         
  -9   6   1        395.91        588.83       131.58 o                         
  -8   6   1       1130.50        967.90       136.45 o                         
  -7   6   1      11021.86      11636.79       396.29 o                         
  -6   6   1        482.98        688.86       126.80 o                         
  -5   6   1      11781.91      12216.03       391.46 o                         
  -4   6   1      11665.20      11922.62       428.54 o                         
  -3   6   1       3159.36       3029.58       161.28 o                         
  -2   6   1       7911.14       7621.08       262.68 o                         
  -1   6   1      24236.63      24697.64       750.48 o                         
   0   6   1      16937.18      18495.44       644.55 o                         
   1   6   1      26023.89      26393.23       798.75 o                         
   2   6   1       7513.54       7242.93       256.89 o                         
   3   6   1       3241.17       3281.60       147.20 o                         
   4   6   1      11542.33      11303.24       342.85 o                         
   5   6   1      11416.90      11826.33       363.40 o                         
   6   6   1        501.65        466.53        91.31 o                         
   7   6   1      10973.03      11384.57       380.33 o                         
   8   6   1       1173.36       1026.40       136.73 o                         
   9   6   1        376.13        396.38       120.69 o                         
  10   6   1        339.39         87.21       121.75 o                         
  11   6   1        921.01       1140.99       182.15 o                         
  12   6   1        158.33         65.50       171.97 o                         
  13   6   1       2098.42       2011.58       256.15 o                         
  14   6   1        205.07        309.99       216.58 o                         
 -13   7   1       1462.33       1386.77       248.98 o                         
 -12   7   1       2110.36       1756.30       215.59 o                         
 -11   7   1       1620.51       1831.11       215.56 o                         
 -10   7   1       1590.84       1527.10       175.57 o                         
  -9   7   1       1544.20       1566.91       165.63 o                         
  -8   7   1       2956.56       2737.85       184.86 o                         
  -7   7   1       4221.27       3867.52       226.00 o                         
  -6   7   1       3060.80       3125.17       189.42 o                         
  -5   7   1       1086.33       1504.87       327.08 o                         
  -4   7   1       3074.19       3093.55       205.91 o                         
  -3   7   1      25258.07      25776.23       770.96 o                         
  -2   7   1       6755.61       7274.63       265.68 o                         
  -1   7   1       6409.65       6963.89       534.52 o                         
   0   7   1         14.35        195.95       143.93 o                         
   1   7   1       6793.29       6853.52       489.83 o                         
   2   7   1       6957.60       6841.09       253.68 o                         
   3   7   1      24777.60      25157.80       724.47 o                         
   4   7   1       3232.29       3012.98       150.47 o                         
   5   7   1       1058.96       1204.54       147.60 o                         
   6   7   1       2824.37       2955.69       215.35 o                         
   7   7   1       4488.19       4436.49       219.22 o                         
   8   7   1       2952.36       2811.96       183.42 o                         
   9   7   1       1790.13       1614.81       187.76 o                         
  10   7   1       1523.79       1696.04       181.75 o                         
  11   7   1       1692.05       1759.71       310.14 o                         
  12   7   1       2032.06       1907.32       241.38 o                         
  13   7   1       1488.55       1319.18       327.90 o                         
 -13   8   1        262.04        319.86       196.10 o                         
 -12   8   1        705.08        908.93       197.34 o                         
 -11   8   1       2010.31       1877.65       220.02 o                         
 -10   8   1        606.75        718.19       163.13 o                         
  -9   8   1       1808.28       1768.14       163.76 o                         
  -8   8   1       8789.51       9272.57       364.71 o                         
  -7   8   1       1115.91       1073.77       141.98 o                         
  -6   8   1       6059.41       5768.27       258.75 o                         
  -5   8   1       4311.31       4008.47       205.36 o                         
  -4   8   1       4925.04       4893.76       269.53 o                         
  -3   8   1       8984.61       8989.61       337.72 o                         
  -2   8   1      17390.51      17450.97       536.16 o                         
  -1   8   1         87.45        317.59        86.80 o                         
   0   8   1      15396.95      15735.13       618.76 o                         
   1   8   1         59.50         22.58       114.97 o                         
   2   8   1      16389.94      16385.76       524.61 o                         
   3   8   1       8840.54       9359.58       543.11 o                         
   4   8   1       5128.84       4678.51       205.81 o                         
   5   8   1       4371.63       4656.00       209.11 o                         
   6   8   1       6004.82       6195.52       324.37 o                         
   7   8   1       1132.76       1257.82       133.87 o                         
   8   8   1       8618.41       8549.33       348.72 o                         
   9   8   1       1853.17       1578.55       166.49 o                         
  10   8   1        581.24        623.07       150.23 o                         
  11   8   1       1939.98       1934.45       218.60 o                         
  12   8   1        740.14       1053.55       225.61 o                         
  13   8   1        287.91        554.43       233.39 o                         
 -13   9   1        973.61       1549.05       270.07 o                         
 -12   9   1       2628.85       2487.79       247.76 o                         
 -11   9   1       1093.75       1535.46       204.69 o                         
 -10   9   1       5378.03       4811.73       281.61 o                         
  -9   9   1        438.35        519.21       148.22 o                         
  -8   9   1       2407.58       1867.68       172.90 o                         
  -7   9   1       1131.70        780.92       129.34 o                         
  -6   9   1       9212.34       8453.71       328.02 o                         
  -5   9   1       3737.11       3653.19       202.41 o                         
  -4   9   1      15837.39      16567.44       540.12 o                         
  -3   9   1       6669.59       6577.13       299.65 o                         
  -2   9   1        228.39        371.71        88.12 o                         
  -1   9   1       3689.26       3670.95       196.05 o                         
   0   9   1         71.25          2.76        64.16 o                         
   1   9   1       3652.45       4035.32       271.71 o                         
   2   9   1        150.02         74.00        58.76 o                         
   3   9   1       6957.57       6437.65       263.32 o                         
   4   9   1      15296.97      16330.78       501.88 o                         
   5   9   1       3648.90       3921.07       247.90 o                         
   6   9   1       8863.46       8388.96       343.98 o                         
   7   9   1       1103.82       1170.42       140.48 o                         
   8   9   1       2363.42       2388.56       175.45 o                         
   9   9   1        426.20        493.88       142.40 o                         
  10   9   1       5388.19       5104.93       305.09 o                         
  11   9   1       1117.42       1228.77       191.42 o                         
  12   9   1       2586.85       2572.33       291.86 o                         
  13   9   1        908.78       1249.85       250.00 o                         
 -12  10   1         86.41        364.52       223.93 o                         
 -11  10   1       2186.89       2288.96       237.76 o                         
 -10  10   1         74.15         43.01       140.94 o                         
  -9  10   1        512.14        514.97       178.00 o                         
  -8  10   1        629.13        588.48       131.07 o                         
  -7  10   1        291.19        480.54       118.57 o                         
  -6  10   1       8296.98       7871.49       330.33 o                         
  -5  10   1       5074.27       4971.46       245.29 o                         
  -4  10   1       2892.52       2900.34       180.99 o                         
  -3  10   1        607.58        698.28       103.06 o                         
  -2  10   1       5375.02       5075.62       233.10 o                         
  -1  10   1       8290.11       8344.27       332.18 o                         
   0  10   1      16023.41      16041.17       602.17 o                         
   1  10   1       8320.31       8579.10       678.95 o                         
   2  10   1       5577.97       5176.21       320.63 o                         
   3  10   1        615.74        605.84        88.76 o                         
   4  10   1       2783.03       2549.90       186.37 o                         
   5  10   1       5377.63       5334.78       248.91 o                         
   6  10   1       8146.16       7653.47       314.87 o                         
   7  10   1        367.34        388.60       118.78 o                         
   8  10   1        654.38        743.00       181.52 o                         
   9  10   1        514.61        897.61       172.09 o                         
  10  10   1         69.20        -30.42       134.05 o                         
  11  10   1       2319.22       2546.19       239.82 o                         
  12  10   1         87.44        673.36       190.61 o                         
 -12  11   1       1692.85       2386.01       256.47 o                         
 -11  11   1        516.29        437.69       171.53 o                         
 -10  11   1        780.63        824.61       232.96 o                         
  -9  11   1        449.27        338.29       155.74 o                         
  -8  11   1        533.03        539.00       146.01 o                         
  -7  11   1        924.56       1137.20       151.27 o                         
  -6  11   1       1092.68       1117.32       144.07 o                         
  -5  11   1       2519.08       2330.79       177.70 o                         
  -4  11   1       1293.21       1329.70       139.31 o                         
  -3  11   1       1606.21       1814.57       143.65 o                         
  -2  11   1       1339.24       1425.74       140.60 o                         
  -1  11   1       6524.59       7178.30       432.73 o                         
   0  11   1       1362.72        914.71       184.62 o                         
   1  11   1       6600.23       5974.55       384.62 o                         
   2  11   1       1337.37       1315.31       122.23 o                         
   3  11   1       1663.84       1755.88       188.46 o                         
   4  11   1       1462.60       1411.61       120.51 o                         
   5  11   1       2466.12       2229.00       160.43 o                         
   6  11   1       1196.49       1185.97       141.70 o                         
   7  11   1        826.31       1034.15       137.60 o                         
   8  11   1        496.81        432.93       130.17 o                         
   9  11   1        427.88        405.96       152.64 o                         
  10  11   1        771.96        747.80       183.66 o                         
  11  11   1        512.82        984.95       197.44 o                         
  12  11   1       1638.53       1823.50       246.31 o                         
 -11  12   1        144.40        236.71       223.91 o                         
 -10  12   1       1578.22       1765.05       224.80 o                         
  -9  12   1        656.18        813.56       184.40 o                         
  -8  12   1        696.43        716.65       152.50 o                         
  -7  12   1       1859.65       1813.18       180.48 o                         
  -6  12   1        834.58        715.85       133.29 o                         
  -5  12   1        543.20        504.56       111.64 o                         
  -4  12   1       3970.30       4066.02       235.00 o                         
  -3  12   1       4014.04       3869.46       259.39 o                         
  -2  12   1       3838.86       3827.82       234.13 o                         
  -1  12   1       1840.04       1538.86       234.80 o                         
   0  12   1          2.17       -135.49       143.46 o                         
   1  12   1       1980.81       2103.70       235.55 o                         
   2  12   1       3641.52       3737.72       286.07 o                         
   3  12   1       4010.79       3933.10       380.73 o                         
   4  12   1       4212.48       4352.85       263.87 o                         
   5  12   1        537.47        538.02       140.86 o                         
   6  12   1        819.06        794.81       139.32 o                         
   7  12   1       1906.83       1978.23       192.61 o                         
   8  12   1        669.75        701.06       157.53 o                         
   9  12   1        616.09        558.53       170.15 o                         
  10  12   1       1598.90       2033.71       232.07 o                         
  11  12   1        150.49        134.88       185.60 o                         
 -11  13   1        141.85        -92.61       243.65 o                         
 -10  13   1        406.16        269.81       219.40 o                         
  -9  13   1       1442.47       1322.96       242.67 o                         
  -8  13   1       1805.67       1930.69       216.46 o                         
  -7  13   1        504.09        853.42       175.22 o                         
  -6  13   1        940.22       1056.48       172.35 o                         
  -5  13   1        198.93        453.51       158.53 o                         
  -4  13   1        179.00        -49.45       175.88 o                         
  -3  13   1       1525.47       1370.67       227.75 o                         
  -2  13   1       2654.27       2501.74       260.84 o                         
  -1  13   1        387.26        393.31       173.92 o                         
   0  13   1       1134.19        962.22       214.76 o                         
   1  13   1        417.96        155.35       156.90 o                         
   2  13   1       2778.65       2456.34       302.59 o                         
   3  13   1       1699.69       1813.89       261.88 o                         
   4  13   1        203.36        288.00       180.14 o                         
   5  13   1        223.42        255.47       167.02 o                         
   6  13   1        802.83       1132.44       204.04 o                         
   7  13   1        448.76        413.02       181.04 o                         
   8  13   1       1718.68       1740.12       243.07 o                         
   9  13   1       1366.14       1814.18       273.98 o                         
  10  13   1        436.66         77.65       193.67 o                         
  11  13   1        148.28        365.26       208.74 o                         
 -10  14   1        948.62        890.64       372.61 o                         
  -9  14   1         60.45         17.71       262.36 o                         
  -8  14   1        609.19        927.32       252.96 o                         
  -7  14   1        984.21        744.89       218.32 o                         
  -6  14   1        186.32        433.56       194.81 o                         
  -5  14   1       1097.01       1378.61       227.96 o                         
  -4  14   1       2603.43       2905.30       316.12 o                         
  -3  14   1        475.04        396.98       186.48 o                         
  -2  14   1       1651.73       1623.24       244.57 o                         
  -1  14   1       1997.81       2035.36       285.54 o                         
   0  14   1       1634.27       1511.17       384.43 o                         
   1  14   1       1859.00       2042.17       273.36 o                         
   2  14   1       1789.26       2057.90       245.45 o                         
   3  14   1        487.47        654.42       186.65 o                         
   4  14   1       2530.63       2789.67       287.87 o                         
   5  14   1       1216.37       1421.01       215.19 o                         
   6  14   1        235.54        366.60       189.62 o                         
   7  14   1       1018.22        759.93       211.15 o                         
   8  14   1        619.74        520.31       279.93 o                         
   9  14   1         69.65       -104.07       316.63 o                         
  10  14   1        903.45        830.29       319.12 o                         
  -9  15   1        106.17        277.52       295.11 o                         
  -8  15   1        306.80        553.18       291.10 o                         
  -7  15   1         84.52         65.76       200.01 o                         
  -6  15   1       2046.24       2206.47       281.27 o                         
  -5  15   1        655.40        529.33       193.65 o                         
  -4  15   1         37.36        230.93       244.60 o                         
  -3  15   1       2361.56       2247.39       272.34 o                         
  -2  15   1        150.41        298.25       186.44 o                         
  -1  15   1       1390.13       1688.34       263.30 o                         
   0  15   1       4129.98       4103.54       381.86 o                         
   1  15   1       1391.26       1364.39       261.46 o                         
   2  15   1        175.66        295.84       187.32 o                         
   3  15   1       2284.84       2362.91       277.04 o                         
   4  15   1         35.15        135.47       187.52 o                         
   5  15   1        725.01        746.13       212.63 o                         
   6  15   1       1892.50       2287.15       276.49 o                         
   7  15   1         73.49        -53.17       192.06 o                         
   8  15   1        326.74        687.42       295.47 o                         
   9  15   1        112.13        347.63       284.35 o                         
  -8  16   1        562.37        872.93       314.82 o                         
  -7  16   1        285.97        261.04       228.30 o                         
  -6  16   1        330.45        299.59       233.34 o                         
  -5  16   1        882.82        938.73       243.49 o                         
  -4  16   1        660.46        553.42       223.56 o                         
  -3  16   1        624.08        349.65       239.45 o                         
  -2  16   1        943.19       1008.92       254.30 o                         
  -1  16   1       1252.44       1357.42       439.37 o                         
   0  16   1        531.22        803.31       250.99 o                         
   1  16   1       1216.26       1361.44       273.87 o                         
   2  16   1        905.92        921.19       251.12 o                         
   3  16   1        594.22        810.70       222.14 o                         
   4  16   1        683.39        451.53       197.21 o                         
   5  16   1        905.15       1258.13       238.01 o                         
   6  16   1        261.81        240.54       212.30 o                         
   7  16   1        245.28        263.93       238.98 o                         
   8  16   1        555.41        912.22       336.80 o                         
  -7  17   1        480.48        559.37       282.54 o                         
  -6  17   1        623.77        642.03       249.90 o                         
  -5  17   1        562.91       1101.92       256.94 o                         
  -4  17   1        591.28        772.38       232.47 o                         
  -3  17   1        509.46        572.83       250.99 o                         
  -2  17   1         33.52        405.18       235.54 o                         
  -1  17   1        165.58       -105.72       203.62 o                         
   0  17   1         13.40        -27.16       232.62 o                         
   1  17   1        155.62        576.89       226.99 o                         
   2  17   1         37.32        124.25       214.71 o                         
   3  17   1        469.55       1048.30       272.78 o                         
   4  17   1        619.55        509.39       223.70 o                         
   5  17   1        510.56        851.17       238.43 o                         
   6  17   1        681.80        507.28       239.13 o                         
   7  17   1        469.03        961.87       318.51 o                         
  -6  18   1        273.71        131.36       249.30 o                         
  -5  18   1        123.08        284.54       229.66 o                         
  -4  18   1         44.84        364.40       260.83 o                         
  -3  18   1         39.34         43.40       230.89 o                         
  -2  18   1        560.28        852.28       266.43 o                         
  -1  18   1        410.23        376.29       247.42 o                         
   0  18   1        895.27        862.42       275.85 o                         
   1  18   1        444.62       1022.19       271.51 o                         
   2  18   1        569.27        629.93       246.08 o                         
   3  18   1         41.66        173.11       234.22 o                         
   4  18   1         53.37       -143.10       196.42 o                         
   5  18   1        134.40         27.36       213.55 o                         
   6  18   1        284.42        415.88       249.18 o                         
  -3  19   1         13.18        270.48       239.81 o                         
  -2  19   1       1110.73       2148.49       376.67 o                         
  -1  19   1        325.31        402.76       253.91 o                         
   0  19   1         10.19       -138.03       225.30 o                         
   1  19   1        330.82        670.16       270.64 o                         
   2  19   1       1115.46        994.38       331.99 o                         
   3  19   1         20.15        -42.51       236.34 o                         
   0   0   2       4936.82       3391.10       151.97 o                         
   1   0   2      22231.53      21538.17       499.55 o                         
   2   0   2       8341.16       7819.01       187.63 o                         
   3   0   2         50.21         63.96        42.17 o                         
   4   0   2       4015.74       4242.18       208.64 o                         
   5   0   2       7781.20       8465.55       277.63 o                         
   6   0   2       2291.20       2636.70       169.44 o                         
   7   0   2       1234.02       1111.07       105.17 o                         
   8   0   2       1742.00       1691.10       146.08 o                         
   9   0   2        632.59        695.44        98.29 o                         
  10   0   2       2925.84       2890.77       207.97 o                         
  11   0   2       6819.15       6836.53       372.93 o                         
  12   0   2        685.74       1286.88       264.68 o                         
  13   0   2         69.78        413.83       176.09 o                         
  14   0   2         31.37        -84.75       231.42 o                         
 -14   1   2       2294.64       2584.68       440.91 o                         
 -13   1   2          1.84        268.16       177.48 o                         
 -12   1   2       2308.58       2248.41       283.66 o                         
 -11   1   2       2422.68       2534.09       210.46 o                         
 -10   1   2       1932.80       1841.16       178.08 o                         
  -9   1   2        554.24        413.50       132.29 o                         
  -8   1   2      10849.23      11673.82       414.40 o                         
  -7   1   2      15169.18      16166.32       502.19 o                         
  -6   1   2       7758.11       8773.00       339.39 o                         
  -5   1   2      37752.31      40499.48      1175.25 o                         
  -4   1   2       6201.96       6060.22       193.86 o                         
  -3   1   2         68.65        112.39        63.14 o                         
  -2   1   2      42888.23      47228.67      1047.10 o                         
  -1   1   2      80683.59      88862.28      1920.30 o                         
   0   1   2       9899.53      11151.43       287.30 o                         
   1   1   2      81149.81      86432.35      1921.23 o                         
   2   1   2      42166.89      47440.91      1141.92 o                         
   3   1   2         29.49        -34.30        34.30 o                         
   4   1   2       5748.34       5952.90       221.40 o                         
   5   1   2      37309.99      39686.89      1099.42 o                         
   6   1   2       7947.51       8977.59       307.58 o                         
   7   1   2      15209.87      16095.58       534.49 o                         
   8   1   2      11148.12      12065.96       406.94 o                         
   9   1   2        561.04        552.05       107.64 o                         
  10   1   2       1898.80       1831.24       170.30 o                         
  11   1   2       2505.65       2501.65       224.92 o                         
  12   1   2       2416.10       2452.58       248.90 o                         
  13   1   2          9.38        127.14       232.22 o                         
  14   1   2       2340.07       2722.98       411.86 o                         
 -14   2   2       1820.22       2153.14       269.72 o                         
 -13   2   2       4042.56       4630.28       336.97 o                         
 -12   2   2        479.75        834.64       187.70 o                         
 -11   2   2       5910.84       5279.08       300.28 o                         
 -10   2   2        577.23        630.78       139.37 o                         
  -9   2   2      12394.91      13543.03       474.70 o                         
  -8   2   2       7851.53       8310.51       342.97 o                         
  -7   2   2      26151.02      27146.91       854.75 o                         
  -6   2   2       9671.19       9643.16       356.01 o                         
  -5   2   2      20590.26      22634.08       617.51 o                         
  -4   2   2       2656.07       2430.92       116.03 o                         
  -3   2   2      20104.01      20683.85       496.19 o                         
  -2   2   2      37403.25      40573.16       917.81 o                         
  -1   2   2       5940.45       5733.77       162.30 o                         
   0   2   2      15447.43      15705.32       426.93 o                         
   1   2   2       6281.19       6167.21       141.57 o                         
   2   2   2      37973.39      42197.57       922.82 o                         
   3   2   2      21003.17      22227.28       499.21 o                         
   4   2   2       3352.66       3368.29       138.19 o                         
   5   2   2      20895.01      22307.35       605.82 o                         
   6   2   2       9584.83       9494.65       319.24 o                         
   7   2   2      25831.60      28079.69       801.06 o                         
   8   2   2       7569.50       8689.96       435.64 o                         
   9   2   2      13034.61      14093.30       481.86 o                         
  10   2   2        567.76        557.44       126.70 o                         
  11   2   2       6039.11       6453.18       440.69 o                         
  12   2   2        467.84        691.91       179.64 o                         
  13   2   2       3929.37       3748.13       328.30 o                         
  14   2   2       1896.48       2544.43       289.21 o                         
 -14   3   2        549.12        776.62       305.72 o                         
 -13   3   2       1301.55       1125.38       215.32 o                         
 -12   3   2       1498.08       1321.30       209.69 o                         
 -11   3   2       1261.55       1550.35       212.62 o                         
 -10   3   2       2674.56       2601.30       213.83 o                         
  -9   3   2       4224.77       4180.38       245.56 o                         
  -8   3   2       1163.05       1022.63       129.16 o                         
  -7   3   2        222.41        205.94        96.81 o                         
  -6   3   2      10252.55      10274.93       335.41 o                         
  -5   3   2       8866.08       9097.56       260.23 o                         
  -4   3   2        842.02        759.99        63.72 o                         
  -3   3   2      20805.93      21134.84       480.99 o                         
  -2   3   2      11515.39      11716.74       294.55 o                         
  -1   3   2      19346.82      20879.36       592.23 o                         
   0   3   2      24845.95      24306.80       652.82 o                         
   1   3   2      18894.71      19869.93       498.42 o                         
   2   3   2      11311.69      11514.66       291.24 o                         
   3   3   2      20350.99      19925.31       497.89 o                         
   4   3   2        508.93        420.88        56.73 o                         
   5   3   2       8559.29       8874.43       290.81 o                         
   6   3   2      10153.67      10854.96       340.23 o                         
   7   3   2        182.29        235.72        94.51 o                         
   8   3   2       1302.50       1198.84       137.26 o                         
   9   3   2       3823.11       4152.88       239.28 o                         
  10   3   2       2919.48       3014.92       217.25 o                         
  11   3   2       1227.63       1133.45       182.18 o                         
  12   3   2       1469.17       1592.82       212.41 o                         
  13   3   2       1282.83       1746.37       228.35 o                         
  14   3   2        602.41        684.33       210.98 o                         
 -14   4   2        236.85        496.05       200.49 o                         
 -13   4   2       3566.49       3207.80       347.88 o                         
 -12   4   2       2033.28       1987.91       237.89 o                         
 -11   4   2        102.76        149.17       140.02 o                         
 -10   4   2        631.76        761.13       150.96 o                         
  -9   4   2       1758.00       1742.01       170.32 o                         
  -8   4   2       1023.03       1164.80       146.76 o                         
  -7   4   2       6263.97       6369.51       280.78 o                         
  -6   4   2      19834.94      19671.34       527.48 o                         
  -5   4   2       4976.33       5364.29       274.83 o                         
  -4   4   2        135.31        151.68        53.25 o                         
  -3   4   2       3217.80       3348.29       129.12 o                         
  -2   4   2       3095.94       3486.07       168.52 o                         
  -1   4   2       2078.09       1922.65       112.02 o                         
   0   4   2      34584.60      36434.78      1112.88 o                         
   1   4   2       2103.08       1916.19       135.09 o                         
   2   4   2       3152.85       3288.92       122.43 o                         
   3   4   2       3138.86       2957.15       187.57 o                         
   4   4   2        193.72        271.10        57.72 o                         
   5   4   2       5069.45       4961.59       196.23 o                         
   6   4   2      19277.71      19132.12       555.29 o                         
   7   4   2       6506.48       6634.93       273.00 o                         
   8   4   2       1006.52        987.51       138.33 o                         
   9   4   2       1721.10       1574.68       164.67 o                         
  10   4   2        571.96        772.70       145.34 o                         
  11   4   2         96.96         89.80       147.29 o                         
  12   4   2       2048.08       2347.75       246.26 o                         
  13   4   2       3746.00       3807.54       314.27 o                         
  14   4   2        233.87        567.28       243.47 o                         
 -14   5   2        618.26        576.06       280.17 o                         
 -13   5   2        703.53        892.81       215.04 o                         
 -12   5   2        373.45        275.91       183.07 o                         
 -11   5   2        185.65        353.35       149.91 o                         
 -10   5   2       1741.99       1257.18       177.73 o                         
  -9   5   2       3951.50       3994.98       251.04 o                         
  -8   5   2       1729.04       1747.97       156.05 o                         
  -7   5   2       4425.51       4219.60       180.10 o                         
  -6   5   2      13212.55      13590.47       396.21 o                         
  -5   5   2       3687.14       3878.41       245.20 o                         
  -4   5   2      11062.90      11029.98       321.80 o                         
  -3   5   2      19360.72      19100.06       532.43 o                         
  -2   5   2       2620.59       2526.99       127.21 o                         
  -1   5   2       5153.02       5046.80       189.45 o                         
   0   5   2      49527.30      51176.23      1683.54 o                         
   1   5   2       5237.29       4985.05       172.92 o                         
   2   5   2       2639.75       2703.19       120.85 o                         
   3   5   2      19743.29      19738.98       524.38 o                         
   4   5   2      10217.12      10205.57       313.82 o                         
   5   5   2       3341.72       3291.62       159.33 o                         
   6   5   2      13704.90      14019.92       412.34 o                         
   7   5   2       4379.47       4338.35       241.09 o                         
   8   5   2       1693.48       1356.82       139.85 o                         
   9   5   2       3892.70       3489.46       230.16 o                         
  10   5   2       1782.29       2040.75       185.91 o                         
  11   5   2        187.51        244.06       157.52 o                         
  12   5   2        353.67        484.94       169.07 o                         
  13   5   2        698.29        978.41       214.43 o                         
  14   5   2        607.12        691.48       220.35 o                         
 -14   6   2        143.80        -51.65       187.88 o                         
 -13   6   2        601.65        782.14       308.58 o                         
 -12   6   2       2671.18       2857.23       253.31 o                         
 -11   6   2       3679.18       3487.12       283.13 o                         
 -10   6   2       5216.39       5826.46       322.63 o                         
  -9   6   2       4469.72       4389.15       247.42 o                         
  -8   6   2       1061.29       1235.56       150.27 o                         
  -7   6   2       6602.81       7166.82       291.02 o                         
  -6   6   2       5976.82       5845.89       251.77 o                         
  -5   6   2       9247.37      10150.53       341.61 o                         
  -4   6   2      27814.95      28170.13       763.07 o                         
  -3   6   2      19576.70      19936.10       614.82 o                         
  -2   6   2      10333.77      10922.74       337.22 o                         
  -1   6   2        814.17       1009.21        90.46 o                         
   0   6   2       1363.22       1442.95       113.67 o                         
   1   6   2        827.05        868.58        68.28 o                         
   2   6   2       9716.52       9518.38       333.45 o                         
   3   6   2      19655.77      19968.37       545.44 o                         
   4   6   2      27975.41      28227.58       753.98 o                         
   5   6   2       9276.79      10041.35       320.50 o                         
   6   6   2       6062.32       6018.63       242.59 o                         
   7   6   2       6657.19       6504.81       310.51 o                         
   8   6   2       1164.88       1142.95       142.49 o                         
   9   6   2       4142.79       3646.72       251.95 o                         
  10   6   2       5446.47       5774.25       314.05 o                         
  11   6   2       3754.36       3483.53       250.10 o                         
  12   6   2       2765.93       2945.03       330.58 o                         
  13   6   2        591.04        586.03       211.88 o                         
  14   6   2        143.33        450.59       226.18 o                         
 -13   7   2        470.23        238.82       195.03 o                         
 -12   7   2       1857.77       2041.51       228.90 o                         
 -11   7   2        164.26        463.60       169.12 o                         
 -10   7   2         80.01          7.78       128.31 o                         
  -9   7   2       2599.48       2179.28       188.34 o                         
  -8   7   2       8068.93       7668.49       327.53 o                         
  -7   7   2       5455.69       5791.83       299.33 o                         
  -6   7   2       7631.27       7359.40       298.66 o                         
  -5   7   2      13957.62      14017.74       427.64 o                         
  -4   7   2       2397.59       2794.43       159.76 o                         
  -3   7   2        961.58       1290.09       258.64 o                         
  -2   7   2       8422.33       8541.57       468.03 o                         
  -1   7   2      10202.15       9392.98       349.34 o                         
   0   7   2      12691.67      12278.75       495.43 o                         
   1   7   2       9600.65       8617.22       367.92 o                         
   2   7   2       8882.66       8619.52       347.17 o                         
   3   7   2        984.32       1163.24       112.35 o                         
   4   7   2       2370.72       2624.30       142.97 o                         
   5   7   2      13902.52      14496.37       424.31 o                         
   6   7   2       7482.25       7595.81       290.87 o                         
   7   7   2       5567.90       5611.58       279.55 o                         
   8   7   2       8033.07       7390.69       321.34 o                         
   9   7   2       2649.55       2677.61       196.80 o                         
  10   7   2        120.43        494.67       160.06 o                         
  11   7   2        182.47        264.57       147.11 o                         
  12   7   2       1848.32       1936.01       262.83 o                         
  13   7   2        438.14        749.86       270.11 o                         
 -13   8   2         70.61        115.70       191.90 o                         
 -12   8   2        897.72       1008.05       202.92 o                         
 -11   8   2        490.93        402.53       166.03 o                         
 -10   8   2       1010.03        999.14       171.87 o                         
  -9   8   2        156.68        200.77       136.99 o                         
  -8   8   2       6770.26       7299.85       322.08 o                         
  -7   8   2       2413.97       2578.91       181.54 o                         
  -6   8   2       3738.42       3882.07       209.30 o                         
  -5   8   2       3070.68       2885.81       172.39 o                         
  -4   8   2       2662.32       2891.66       177.06 o                         
  -3   8   2       1188.37        983.63       112.82 o                         
  -2   8   2       4485.50       4581.61       292.87 o                         
  -1   8   2       2063.83       1720.70       186.60 o                         
   0   8   2        221.33        303.57        93.44 o                         
   1   8   2       2422.27       2493.95       510.70 o                         
   2   8   2       4647.33       4330.50       241.37 o                         
   3   8   2       1063.27       1481.58       314.89 o                         
   4   8   2       2645.53       2830.77       211.04 o                         
   5   8   2       3050.59       3447.76       185.50 o                         
   6   8   2       3842.17       3997.11       232.98 o                         
   7   8   2       2587.51       2665.11       170.92 o                         
   8   8   2       6652.39       6964.15       382.89 o                         
   9   8   2        152.32        204.62       110.37 o                         
  10   8   2        933.34       1063.87       163.07 o                         
  11   8   2        553.82        759.14       161.28 o                         
  12   8   2        907.48       1177.87       229.36 o                         
  13   8   2         98.35        415.38       218.77 o                         
 -13   9   2        120.60        284.84       265.63 o                         
 -12   9   2       1876.19       1867.43       243.79 o                         
 -11   9   2       2398.61       2437.92       234.36 o                         
 -10   9   2        338.47        546.83       150.16 o                         
  -9   9   2        654.25        770.01       143.22 o                         
  -8   9   2       1821.54       2003.11       177.63 o                         
  -7   9   2        322.61        380.07       118.79 o                         
  -6   9   2       1261.73       1240.27       136.62 o                         
  -5   9   2       6710.68       6168.73       285.17 o                         
  -4   9   2      19620.94      19611.25       662.81 o                         
  -3   9   2       1997.80       1719.15       139.80 o                         
  -2   9   2      28048.84      28357.48       874.89 o                         
  -1   9   2       3693.38       3457.53       188.18 o                         
   0   9   2      16718.14      16224.00       604.06 o                         
   1   9   2       4013.66       4137.38       269.80 o                         
   2   9   2      28456.91      29314.61       930.77 o                         
   3   9   2       1931.45       2201.48       258.57 o                         
   4   9   2      20136.69      22185.90       595.03 o                         
   5   9   2       7066.79       7509.57       355.51 o                         
   6   9   2       1243.74       1374.56       247.24 o                         
   7   9   2        325.06        345.80       106.65 o                         
   8   9   2       1857.17       1852.36       160.12 o                         
   9   9   2        601.03        521.64       146.96 o                         
  10   9   2        309.55        592.86       206.29 o                         
  11   9   2       2314.12       2484.04       233.94 o                         
  12   9   2       1903.39       1954.74       318.73 o                         
  13   9   2        131.58        196.16       238.85 o                         
 -12  10   2       1415.09       1490.19       238.44 o                         
 -11  10   2        611.69        273.14       176.96 o                         
 -10  10   2        471.65        236.74       158.47 o                         
  -9  10   2       1946.07       1803.82       190.34 o                         
  -8  10   2       6514.29       6049.18       300.46 o                         
  -7  10   2       4280.54       3568.05       220.06 o                         
  -6  10   2       4759.24       4775.66       253.31 o                         
  -5  10   2       3046.67       3193.44       196.48 o                         
  -4  10   2        208.52          7.15        93.02 o                         
  -3  10   2       2211.58       1917.50       151.25 o                         
  -2  10   2       6840.84       6583.99       379.41 o                         
  -1  10   2       6306.61       6203.15       283.02 o                         
   0  10   2       4864.24       4476.18       245.31 o                         
   1  10   2       6304.79       6278.81       371.98 o                         
   2  10   2       6758.68       6307.79       346.23 o                         
   3  10   2       2322.76       2264.12       137.83 o                         
   4  10   2        182.63        120.00        80.83 o                         
   5  10   2       3183.50       2893.08       174.25 o                         
   6  10   2       4802.76       5006.07       237.09 o                         
   7  10   2       4212.15       4095.88       220.45 o                         
   8  10   2       6688.16       6383.18       370.32 o                         
   9  10   2       1957.22       1898.50       200.54 o                         
  10  10   2        440.58        606.16       152.26 o                         
  11  10   2        591.71        872.74       177.86 o                         
  12  10   2       1379.99       1566.75       259.26 o                         
 -12  11   2         65.67         41.21       258.66 o                         
 -11  11   2        999.40        803.58       191.48 o                         
 -10  11   2        776.65       1141.02       196.91 o                         
  -9  11   2        389.25        171.99       148.18 o                         
  -8  11   2       1227.19       1437.50       174.53 o                         
  -7  11   2        119.83        103.18       120.86 o                         
  -6  11   2        604.88        513.33       129.33 o                         
  -5  11   2        727.35        960.64       130.97 o                         
  -4  11   2       5021.03       4708.16       254.11 o                         
  -3  11   2       7361.10       7775.67       333.18 o                         
  -2  11   2       1224.03       1113.20       144.25 o                         
  -1  11   2        556.25        803.47       155.32 o                         
   0  11   2        184.03        227.58        84.51 o                         
   1  11   2        528.61        522.42       157.15 o                         
   2  11   2       1283.47       1064.69       173.91 o                         
   3  11   2       7410.72       7770.96       352.82 o                         
   4  11   2       4716.55       4415.80       215.85 o                         
   5  11   2        694.73        627.96       112.59 o                         
   6  11   2        679.88        793.36       117.81 o                         
   7  11   2         90.70        134.06       109.10 o                         
   8  11   2       1228.78       1126.27       208.17 o                         
   9  11   2        354.72        219.94       153.10 o                         
  10  11   2        799.06        933.21       194.56 o                         
  11  11   2       1007.08       1228.92       208.03 o                         
  12  11   2         62.45        489.49       199.64 o                         
 -11  12   2        997.86       1562.56       219.88 o                         
 -10  12   2        952.93       1071.85       207.35 o                         
  -9  12   2        865.98        830.57       233.55 o                         
  -8  12   2        267.67        191.41       141.04 o                         
  -7  12   2         44.11         80.58       130.61 o                         
  -6  12   2       1119.22       1063.08       144.96 o                         
  -5  12   2       3953.02       3843.53       233.10 o                         
  -4  12   2        429.93        568.21       123.25 o                         
  -3  12   2       1091.01       1047.13       130.51 o                         
  -2  12   2       3927.64       3588.04       239.53 o                         
  -1  12   2        589.95        728.70       165.94 o                         
   0  12   2        486.75        329.86       170.15 o                         
   1  12   2        577.34        586.00       198.22 o                         
   2  12   2       3760.60       3502.58       324.52 o                         
   3  12   2       1145.56        916.08       181.17 o                         
   4  12   2        456.44        606.86       121.19 o                         
   5  12   2       3919.98       3336.06       227.40 o                         
   6  12   2       1112.47       1119.39       156.46 o                         
   7  12   2         39.27        -71.88       128.34 o                         
   8  12   2        246.84        289.55       149.60 o                         
   9  12   2        864.17       1208.85       197.86 o                         
  10  12   2        989.31        903.83       216.58 o                         
  11  12   2        934.67       1226.84       268.74 o                         
 -11  13   2        155.68        235.83       221.26 o                         
 -10  13   2        131.84        165.11       237.39 o                         
  -9  13   2       1086.80       1088.09       273.06 o                         
  -8  13   2        113.05        140.63       161.72 o                         
  -7  13   2       2554.97       2627.00       236.93 o                         
  -6  13   2       2772.96       2680.05       231.13 o                         
  -5  13   2         81.70       -108.43       127.68 o                         
  -4  13   2       1678.62       1898.44       242.58 o                         
  -3  13   2        416.31        215.72       163.12 o                         
  -2  13   2       1338.88       1329.73       228.81 o                         
  -1  13   2       1238.06       1101.09       221.12 o                         
   0  13   2       9254.03       9133.77       575.18 o                         
   1  13   2       1271.76       1538.80       249.59 o                         
   2  13   2       1169.74       1319.22       209.53 o                         
   3  13   2        456.57         32.47       146.65 o                         
   4  13   2       1713.57       1343.49       200.05 o                         
   5  13   2         77.77         91.56       158.13 o                         
   6  13   2       2701.57       2837.71       265.27 o                         
   7  13   2       2679.10       2521.66       263.28 o                         
   8  13   2        120.50        515.91       245.81 o                         
   9  13   2       1071.41       1591.73       273.47 o                         
  10  13   2        153.82         79.08       202.94 o                         
  11  13   2        154.33        427.93       249.99 o                         
 -10  14   2       1371.61       1820.71       387.90 o                         
  -9  14   2        390.58        196.27       275.23 o                         
  -8  14   2        136.05        405.01       219.56 o                         
  -7  14   2        178.55        117.17       200.68 o                         
  -6  14   2       1329.12       1137.36       239.45 o                         
  -5  14   2        267.39        291.76       205.02 o                         
  -4  14   2       2937.93       3560.48       322.58 o                         
  -3  14   2       2898.00       2569.46       313.51 o                         
  -2  14   2        251.89        456.73       189.92 o                         
  -1  14   2         32.83         91.41       181.96 o                         
   0  14   2          5.76        130.15       195.75 o                         
   1  14   2         27.26         57.86       162.96 o                         
   2  14   2        239.73        579.82       180.10 o                         
   3  14   2       2748.57       2336.31       330.67 o                         
   4  14   2       3138.81       3341.72       276.45 o                         
   5  14   2        257.70        587.58       176.45 o                         
   6  14   2       1249.46       1247.96       220.02 o                         
   7  14   2        195.67        444.25       201.36 o                         
   8  14   2        147.76        196.13       238.34 o                         
   9  14   2        375.44         26.08       262.03 o                         
  10  14   2       1346.66       1921.30       360.17 o                         
  -9  15   2       1183.49        829.49       310.07 o                         
  -8  15   2        652.78        662.78       294.03 o                         
  -7  15   2         95.41         70.76       215.79 o                         
  -6  15   2       1226.73       1117.45       239.85 o                         
  -5  15   2         84.43        146.60       209.54 o                         
  -4  15   2        169.29        435.94       214.36 o                         
  -3  15   2       1644.05       1898.05       284.20 o                         
  -2  15   2         49.47         93.93       189.55 o                         
  -1  15   2        206.61        566.03       367.70 o                         
   0  15   2        450.23        875.44       235.20 o                         
   1  15   2        252.65        555.78       218.80 o                         
   2  15   2         91.98        119.09       177.19 o                         
   3  15   2       1586.13       1662.47       233.59 o                         
   4  15   2        144.80        282.82       183.08 o                         
   5  15   2         83.27         -6.26       177.38 o                         
   6  15   2       1253.02       1158.96       232.58 o                         
   7  15   2         85.19       -198.54       198.54 o                         
   8  15   2        628.67        407.27       286.47 o                         
   9  15   2       1235.93        960.34       303.47 o                         
  -8  16   2        377.37        966.29       335.05 o                         
  -7  16   2       1477.84       1964.34       323.12 o                         
  -6  16   2        399.50        459.38       220.71 o                         
  -5  16   2        396.49        491.35       218.29 o                         
  -4  16   2         88.88        432.35       220.57 o                         
  -3  16   2        625.03       1030.34       244.15 o                         
  -2  16   2        187.89        297.56       208.72 o                         
  -1  16   2       1595.93       1711.15       373.25 o                         
   0  16   2        677.23        365.35       228.81 o                         
   1  16   2       1657.71       1667.56       284.82 o                         
   2  16   2        201.90        684.96       285.03 o                         
   3  16   2        578.76        817.82       213.14 o                         
   4  16   2         89.54        122.23       187.73 o                         
   5  16   2        440.36        631.32       211.77 o                         
   6  16   2        420.35        190.92       212.44 o                         
   7  16   2       1576.42       1596.35       334.36 o                         
   8  16   2        372.94        151.16       275.64 o                         
  -7  17   2         31.18        223.59       244.79 o                         
  -6  17   2         22.77        141.23       228.59 o                         
  -5  17   2        964.90        986.88       250.41 o                         
  -4  17   2       1131.78       1304.49       306.77 o                         
  -3  17   2        631.44        839.29       374.12 o                         
  -2  17   2       2029.22       2109.74       311.55 o                         
  -1  17   2       1388.63       1137.14       273.91 o                         
   0  17   2        311.18        371.54       222.72 o                         
   1  17   2       1329.47       1315.97       267.08 o                         
   2  17   2       1965.48       1918.13       300.46 o                         
   3  17   2        674.37       1426.64       270.29 o                         
   4  17   2       1148.08       1261.26       263.27 o                         
   5  17   2        959.80       1364.43       254.98 o                         
   6  17   2         31.85         55.79       244.49 o                         
   7  17   2         39.30       -270.32       270.32 o                         
  -5  18   2        109.47        -94.27       238.71 o                         
  -4  18   2        206.69        223.59       252.99 o                         
  -3  18   2        159.50        136.24       253.39 o                         
  -2  18   2        598.33        512.74       247.27 o                         
  -1  18   2        468.55        577.40       265.75 o                         
   0  18   2        111.34        350.11       250.00 o                         
   1  18   2        458.37        873.30       254.83 o                         
   2  18   2        542.77        681.34       245.83 o                         
   3  18   2        146.52        211.99       237.64 o                         
   4  18   2        177.27        225.96       211.87 o                         
   5  18   2         93.45        424.59       232.18 o                         
  -3  19   2        107.87        422.95       261.83 o                         
  -2  19   2         86.07        450.75       254.37 o                         
  -1  19   2         14.99        220.51       256.03 o                         
   0  19   2          6.78       -129.81       229.68 o                         
   1  19   2         13.42        583.52       261.22 o                         
   2  19   2         83.46        428.81       256.58 o                         
   3  19   2        102.51        -46.96       238.71 o                         
   1   0   3      32378.62      33496.07       772.91 o                         
   2   0   3       1961.66       2567.06       116.62 o                         
   3   0   3       5668.42       5053.13       149.49 o                         
   4   0   3      21000.07      21716.54       550.06 o                         
   5   0   3       9966.56      10033.69       314.49 o                         
   6   0   3      26956.85      29982.41       847.80 o                         
   7   0   3       1371.60       1293.68       103.32 o                         
   8   0   3       1233.23       1209.31        87.57 o                         
   9   0   3      11648.32      12552.14       496.16 o                         
  10   0   3       8599.15       8972.11       387.86 o                         
  11   0   3          8.11        -13.63       117.06 o                         
  12   0   3       4897.46       4379.22       368.60 o                         
  13   0   3          1.70        377.28       175.52 o                         
  14   0   3        309.94        599.66       191.62 o                         
 -14   1   3        839.09       1228.96       225.94 o                         
 -13   1   3        649.88       1134.16       223.63 o                         
 -12   1   3        386.23        664.43       171.85 o                         
 -11   1   3        728.42        765.16       150.98 o                         
 -10   1   3       3909.21       3407.53       230.73 o                         
  -9   1   3        337.04        245.71       117.61 o                         
  -8   1   3       3242.32       3348.80       219.68 o                         
  -7   1   3       6123.07       6292.41       407.27 o                         
  -6   1   3      22282.04      22786.68       711.44 o                         
  -5   1   3       3555.70       3501.35       178.92 o                         
  -4   1   3      32667.82      34217.37       898.60 o                         
  -3   1   3       9716.87       9650.37       246.15 o                         
  -2   1   3      80011.73      88285.83      1868.44 o                         
  -1   1   3      24215.40      24579.16       672.45 o                         
   0   1   3      59454.95      63642.04      1444.13 o                         
   1   1   3      24851.15      25054.22       577.44 o                         
   2   1   3      79831.85      87445.19      2101.83 o                         
   3   1   3       9714.68       9392.24       263.70 o                         
   4   1   3      34760.73      34808.87       943.86 o                         
   5   1   3       3930.21       4330.83       181.81 o                         
   6   1   3      22430.35      23196.11       664.87 o                         
   7   1   3       6315.15       6759.00       330.16 o                         
   8   1   3       3131.57       3397.04       204.55 o                         
   9   1   3        358.63        258.34       113.41 o                         
  10   1   3       3908.65       3786.28       362.34 o                         
  11   1   3        791.37        740.94       170.75 o                         
  12   1   3        419.96        431.70       171.66 o                         
  13   1   3        656.38       1117.66       207.47 o                         
  14   1   3        839.67       1258.67       356.78 o                         
 -14   2   3       1685.34       2385.95       426.23 o                         
 -13   2   3        561.18        742.88       226.00 o                         
 -12   2   3       5752.96       5064.22       388.18 o                         
 -11   2   3        190.73        263.58       178.14 o                         
 -10   2   3       1532.62       1498.07       168.36 o                         
  -9   2   3        470.93        305.65       118.09 o                         
  -8   2   3      11391.93      11432.66       460.76 o                         
  -7   2   3       1238.18       1331.02       135.22 o                         
  -6   2   3      25327.26      25040.01       780.18 o                         
  -5   2   3       5770.69       6692.88       280.74 o                         
  -4   2   3       3869.92       3979.07       156.43 o                         
  -3   2   3       5520.07       5746.05       169.34 o                         
  -2   2   3       2407.02       2811.39       133.39 o                         
  -1   2   3      21482.11      22546.03       535.67 o                         
   0   2   3      33222.33      33830.06       848.66 o                         
   1   2   3      21981.37      23136.65       584.72 o                         
   2   2   3       2401.28       2378.35        92.06 o                         
   3   2   3       5320.97       5521.20       163.12 o                         
   4   2   3       3674.11       3631.64       154.59 o                         
   5   2   3       5362.01       5670.26       216.60 o                         
   6   2   3      25391.62      25427.63       721.26 o                         
   7   2   3       1214.81       1034.52       115.63 o                         
   8   2   3      11133.97      12322.12       416.55 o                         
   9   2   3        545.79        426.39       116.45 o                         
  10   2   3       1508.56       1764.20       196.06 o                         
  11   2   3        178.89        -20.79       141.69 o                         
  12   2   3       5628.38       5595.72       350.97 o                         
  13   2   3        527.12       1079.86       216.46 o                         
  14   2   3       1716.33       2339.85       285.49 o                         
 -14   3   3        430.17        716.82       212.83 o                         
 -13   3   3        983.49        989.07       230.00 o                         
 -12   3   3        235.91        513.66       178.32 o                         
 -11   3   3       1130.02       1137.59       174.43 o                         
 -10   3   3        613.58        452.04       141.92 o                         
  -9   3   3       1226.72       1000.52       145.21 o                         
  -8   3   3      18009.49      17203.52       569.20 o                         
  -7   3   3       4814.72       4947.33       242.90 o                         
  -6   3   3       2842.27       2542.95       157.11 o                         
  -5   3   3       9640.03       9378.16       293.03 o                         
  -4   3   3       4041.67       3928.62       156.10 o                         
  -3   3   3        166.55        195.62        52.84 o                         
  -2   3   3      11409.26      10954.32       340.69 o                         
  -1   3   3      26123.29      25904.97       733.40 o                         
   0   3   3      67472.45      72053.77      2025.11 o                         
   1   3   3      25853.91      25074.57       623.47 o                         
   2   3   3      13874.31      13417.21       297.36 o                         
   3   3   3         36.97         41.55        39.71 o                         
   4   3   3       3320.21       3271.08       139.08 o                         
   5   3   3       9167.06       8617.23       283.54 o                         
   6   3   3       2887.22       2976.70       163.33 o                         
   7   3   3       4997.58       4716.85       229.63 o                         
   8   3   3      18627.85      18746.50       565.44 o                         
   9   3   3       1338.11       1055.54       140.07 o                         
  10   3   3        598.77        480.35       122.66 o                         
  11   3   3       1216.94       1484.41       218.58 o                         
  12   3   3        208.11         45.32       185.63 o                         
  13   3   3        978.35       1305.93       219.14 o                         
  14   3   3        425.41        377.24       309.43 o                         
 -14   4   3       1584.90       1941.55       264.46 o                         
 -13   4   3       2157.67       2150.99       334.32 o                         
 -12   4   3       3375.44       2995.13       283.84 o                         
 -11   4   3       2978.86       2923.94       235.03 o                         
 -10   4   3        593.69        571.70       139.20 o                         
  -9   4   3       4222.22       4055.33       249.57 o                         
  -8   4   3       9670.52       9939.09       412.20 o                         
  -7   4   3       2699.17       2705.11       173.47 o                         
  -6   4   3       8083.34       7919.44       277.10 o                         
  -5   4   3      14196.72      14745.71       432.63 o                         
  -4   4   3       1689.66       1559.23        94.68 o                         
  -3   4   3      36975.34      38557.57       909.39 o                         
  -2   4   3      12009.21      12025.22       366.81 o                         
  -1   4   3       3371.89       3783.80       170.59 o                         
   0   4   3        293.53        423.60        51.81 o                         
   1   4   3       3452.54       3811.13       157.21 o                         
   2   4   3      12749.59      12709.88       321.87 o                         
   3   4   3      36704.21      37912.03       983.24 o                         
   4   4   3       1931.95       1986.48       137.76 o                         
   5   4   3      14135.19      14664.00       396.60 o                         
   6   4   3       8103.73       8079.19       311.41 o                         
   7   4   3       2478.00       2389.65       158.02 o                         
   8   4   3      10391.81      10739.44       388.62 o                         
   9   4   3       4300.10       4243.99       242.16 o                         
  10   4   3        528.21        307.68       134.46 o                         
  11   4   3       3141.42       3148.54       260.62 o                         
  12   4   3       3441.61       3678.69       312.24 o                         
  13   4   3       2214.26       2152.74       277.30 o                         
  14   4   3       1552.25       1606.95       354.00 o                         
 -14   5   3        732.94        963.89       239.13 o                         
 -13   5   3        224.63        258.45       246.19 o                         
 -12   5   3        431.67        474.51       166.26 o                         
 -11   5   3       1163.75       1297.22       185.74 o                         
 -10   5   3        677.34        666.01       187.98 o                         
  -9   5   3       1464.34       1436.63       167.74 o                         
  -8   5   3      11983.99      12174.87       426.87 o                         
  -7   5   3       7432.66       7360.27       340.74 o                         
  -6   5   3       2851.54       2620.53       141.34 o                         
  -5   5   3       4571.94       4579.33       191.24 o                         
  -4   5   3       6571.47       7042.48       238.55 o                         
  -3   5   3         12.88         65.98        59.37 o                         
  -2   5   3      12319.54      12101.36       331.70 o                         
  -1   5   3       5878.66       5365.77       219.78 o                         
   0   5   3       6492.36       6368.08       216.03 o                         
   1   5   3       5877.99       5201.47       180.76 o                         
   2   5   3      10443.94       9645.43       296.46 o                         
   3   5   3         29.64         34.93        47.87 o                         
   4   5   3       6458.51       6842.86       236.45 o                         
   5   5   3       4944.00       5292.84       222.91 o                         
   6   5   3       2960.37       2806.57       143.36 o                         
   7   5   3       7469.55       8101.93       429.59 o                         
   8   5   3      12033.34      12014.42       414.81 o                         
   9   5   3       1423.67       1115.30       163.25 o                         
  10   5   3        782.88        931.84       149.06 o                         
  11   5   3       1164.24       1549.06       210.79 o                         
  12   5   3        380.69        475.56       213.48 o                         
  13   5   3        198.89        467.60       214.35 o                         
  14   5   3        775.38       1080.23       266.64 o                         
 -14   6   3        308.72        317.78       275.69 o                         
 -13   6   3       1438.35       1438.20       246.56 o                         
 -12   6   3       2911.98       2774.08       268.53 o                         
 -11   6   3       1556.61       1612.37       200.64 o                         
 -10   6   3       2207.59       2338.96       256.83 o                         
  -9   6   3       6634.23       6274.33       357.63 o                         
  -8   6   3       2191.18       2208.32       179.08 o                         
  -7   6   3       2903.62       3706.93       259.61 o                         
  -6   6   3       5374.44       5255.67       254.09 o                         
  -5   6   3       4262.68       4587.66       213.73 o                         
  -4   6   3      10771.48      11035.26       356.42 o                         
  -3   6   3       6278.11       7270.96       372.82 o                         
  -2   6   3      10157.60      10036.84       336.53 o                         
  -1   6   3       1239.42       1236.81       102.18 o                         
   0   6   3         58.15        127.34        40.26 o                         
   1   6   3       1317.56       1257.63        78.44 o                         
   2   6   3      10193.86       9712.24       288.20 o                         
   3   6   3       5653.18       5775.34       210.87 o                         
   4   6   3      10576.12      10441.67       322.37 o                         
   5   6   3       4408.06       4381.38       220.68 o                         
   6   6   3       5364.90       4837.93       306.12 o                         
   7   6   3       2905.55       2939.61       163.38 o                         
   8   6   3       2067.56       1928.71       164.32 o                         
   9   6   3       6587.28       5897.28       308.28 o                         
  10   6   3       2313.43       2317.16       200.91 o                         
  11   6   3       1516.20       1714.76       209.89 o                         
  12   6   3       3020.51       2861.97       291.31 o                         
  13   6   3       1330.26       1706.52       252.63 o                         
  14   6   3        330.96        690.87       240.06 o                         
 -13   7   3        653.07       1120.71       241.11 o                         
 -12   7   3         39.45        197.72       162.99 o                         
 -11   7   3       1713.32       1644.54       216.10 o                         
 -10   7   3       1496.31       1480.21       177.28 o                         
  -9   7   3        570.22        689.11       144.86 o                         
  -8   7   3        207.54        525.62       177.43 o                         
  -7   7   3       5529.14       5436.29       283.64 o                         
  -6   7   3       5001.35       4701.93       255.35 o                         
  -5   7   3      11584.44      11213.50       373.66 o                         
  -4   7   3       8379.90       7932.54       317.12 o                         
  -3   7   3       5797.58       5872.89       261.84 o                         
  -2   7   3       9208.29      10200.60       344.22 o                         
  -1   7   3      31342.44      31777.84      1077.89 o                         
   0   7   3      15095.78      14980.47       543.56 o                         
   1   7   3      30867.68      31321.40       913.29 o                         
   2   7   3       9168.63      10241.41       333.64 o                         
   3   7   3       5542.61       5401.01       207.92 o                         
   4   7   3       8527.53       7854.99       272.08 o                         
   5   7   3      11572.08      11505.35       359.89 o                         
   6   7   3       4911.05       5223.61       300.43 o                         
   7   7   3       5357.69       5924.10       300.04 o                         
   8   7   3        180.81        162.08       100.01 o                         
   9   7   3        586.52        758.82       140.73 o                         
  10   7   3       1324.99       1304.70       167.51 o                         
  11   7   3       1739.35       1893.73       202.85 o                         
  12   7   3         33.21        206.24       183.70 o                         
  13   7   3        663.31        977.98       254.89 o                         
 -13   8   3       1810.94       2199.41       289.04 o                         
 -12   8   3        703.18        754.76       187.17 o                         
 -11   8   3       2406.41       2197.39       233.78 o                         
 -10   8   3       4851.29       4221.02       267.01 o                         
  -9   8   3       4044.18       3534.66       236.39 o                         
  -8   8   3        485.11        661.48       136.80 o                         
  -7   8   3       2879.54       2608.99       186.88 o                         
  -6   8   3       3271.51       3196.86       206.07 o                         
  -5   8   3      12058.42      12293.11       422.69 o                         
  -4   8   3       3927.98       4102.57       287.62 o                         
  -3   8   3       2009.02       1944.46       173.12 o                         
  -2   8   3       2294.09       2252.94       148.02 o                         
  -1   8   3      10071.95       9496.48       399.85 o                         
   0   8   3        471.93        355.93        93.10 o                         
   1   8   3       9922.98       9747.65       431.73 o                         
   2   8   3       2179.13       2232.57       150.06 o                         
   3   8   3       1770.55       1670.27       111.12 o                         
   4   8   3       4118.59       4581.60       196.73 o                         
   5   8   3      11699.97      11809.20       385.56 o                         
   6   8   3       3333.05       3412.49       185.74 o                         
   7   8   3       3058.91       2939.52       214.04 o                         
   8   8   3        500.81        564.02       122.73 o                         
   9   8   3       3794.53       3511.67       219.67 o                         
  10   8   3       4763.18       3985.54       250.76 o                         
  11   8   3       2449.88       2281.19       223.65 o                         
  12   8   3        705.20        611.55       206.79 o                         
  13   8   3       1882.53       1892.19       271.19 o                         
 -13   9   3         63.63        -41.90       215.94 o                         
 -12   9   3        195.83        173.77       170.11 o                         
 -11   9   3        463.04        189.41       169.86 o                         
 -10   9   3       3247.72       3096.99       244.45 o                         
  -9   9   3       1373.18       1464.00       170.85 o                         
  -8   9   3        385.13        307.67       122.25 o                         
  -7   9   3       2666.05       2651.36       191.01 o                         
  -6   9   3       4272.44       3914.80       223.80 o                         
  -5   9   3       6742.38       6889.29       301.41 o                         
  -4   9   3      14798.12      15526.37       527.34 o                         
  -3   9   3       7176.50       7233.96       304.40 o                         
  -2   9   3       2916.83       3034.88       184.26 o                         
  -1   9   3       6387.68       6518.10       318.74 o                         
   0   9   3       2003.01       2437.05       279.62 o                         
   1   9   3       5946.32       6239.16       357.76 o                         
   2   9   3       2998.06       2542.30       194.03 o                         
   3   9   3       7195.98       7050.06       268.49 o                         
   4   9   3      14902.05      16093.10       576.78 o                         
   5   9   3       6805.80       6889.48       275.04 o                         
   6   9   3       4541.54       4203.61       218.40 o                         
   7   9   3       2668.87       2512.49       174.12 o                         
   8   9   3        406.30        423.94       130.12 o                         
   9   9   3       1311.76       1131.18       164.62 o                         
  10   9   3       3240.97       3176.19       245.19 o                         
  11   9   3        483.56        600.02       172.68 o                         
  12   9   3        203.33         21.31       178.39 o                         
  13   9   3         81.97        140.90       223.65 o                         
 -12  10   3        485.34        532.01       208.35 o                         
 -11  10   3        613.06        559.64       187.79 o                         
 -10  10   3        779.42        774.86       211.28 o                         
  -9  10   3       1164.59       1200.70       175.36 o                         
  -8  10   3         70.80        122.49       161.31 o                         
  -7  10   3       4681.79       4684.39       267.31 o                         
  -6  10   3       2347.73       2356.88       187.32 o                         
  -5  10   3        772.40        791.61       131.48 o                         
  -4  10   3        939.52        971.02       125.88 o                         
  -3  10   3        672.17        808.17       115.66 o                         
  -2  10   3          1.52         -4.48        85.66 o                         
  -1  10   3       4318.66       4303.80       231.98 o                         
   0  10   3       7732.64       7550.87       356.86 o                         
   1  10   3       4455.81       4261.09       330.66 o                         
   2  10   3          2.30        -72.93        72.93 o                         
   3  10   3        708.74        743.49        86.88 o                         
   4  10   3        921.13        801.93       103.75 o                         
   5  10   3        755.11        600.23       106.58 o                         
   6  10   3       2185.90       2409.65       167.69 o                         
   7  10   3       4699.17       4609.14       304.48 o                         
   8  10   3         77.07        422.40       216.99 o                         
   9  10   3       1237.33       1614.61       250.93 o                         
  10  10   3        704.36        636.07       165.14 o                         
  11  10   3        651.27        586.14       175.58 o                         
  12  10   3        460.79        635.40       206.62 o                         
 -12  11   3        205.48         86.30       192.77 o                         
 -11  11   3        589.68        582.62       208.42 o                         
 -10  11   3        283.65        378.60       158.90 o                         
  -9  11   3        388.01        392.23       157.61 o                         
  -8  11   3       1424.97       1395.32       174.13 o                         
  -7  11   3       1498.38       1404.19       170.40 o                         
  -6  11   3        316.44        282.21       119.61 o                         
  -5  11   3       4937.60       5010.80       274.96 o                         
  -4  11   3        629.83        498.11       116.31 o                         
  -3  11   3       7551.66       8188.44       348.08 o                         
  -2  11   3       1147.92        961.67       122.99 o                         
  -1  11   3       4454.38       4707.68       425.09 o                         
   0  11   3        882.58        723.94       123.65 o                         
   1  11   3       4699.47       4094.40       309.48 o                         
   2  11   3       1140.51       1006.30       169.78 o                         
   3  11   3       7526.70       7734.13       353.85 o                         
   4  11   3        690.50        563.71        93.09 o                         
   5  11   3       5004.84       5098.28       245.33 o                         
   6  11   3        281.07        311.49       100.89 o                         
   7  11   3       1399.41       1225.48       148.69 o                         
   8  11   3       1404.53       1332.59       174.40 o                         
   9  11   3        373.91        280.53       147.53 o                         
  10  11   3        265.12        193.41       214.42 o                         
  11  11   3        585.68        725.01       178.71 o                         
  12  11   3        218.07        276.33       192.48 o                         
 -11  12   3       1642.63       1956.58       244.34 o                         
 -10  12   3        344.12        323.85       191.75 o                         
  -9  12   3       1615.76       1320.10       217.05 o                         
  -8  12   3        178.13        336.87       161.90 o                         
  -7  12   3       1316.66       1303.77       170.46 o                         
  -6  12   3        116.94        242.72       167.18 o                         
  -5  12   3        735.76        807.08       136.00 o                         
  -4  12   3        266.97        201.81       110.70 o                         
  -3  12   3       9227.60       9225.73       386.70 o                         
  -2  12   3       1399.57       1562.59       162.29 o                         
  -1  12   3        754.65        885.49       113.91 o                         
   0  12   3       1654.63       1466.45       152.47 o                         
   1  12   3        697.10        625.51       175.39 o                         
   2  12   3       1411.79       1306.91       189.46 o                         
   3  12   3       9164.90       8597.42       459.53 o                         
   4  12   3        255.67        274.49       144.87 o                         
   5  12   3        734.68        772.09       139.16 o                         
   6  12   3        105.01        -60.91       114.47 o                         
   7  12   3       1387.19       1428.77       172.12 o                         
   8  12   3        147.00        177.48       154.20 o                         
   9  12   3       1653.18       2177.09       242.27 o                         
  10  12   3        369.99        541.47       233.79 o                         
  11  12   3       1650.34       1342.78       244.42 o                         
 -11  13   3         27.09        117.01       215.43 o                         
 -10  13   3        130.82        138.09       221.12 o                         
  -9  13   3        204.24         95.28       199.74 o                         
  -8  13   3       2691.26       3040.97       266.86 o                         
  -7  13   3       1506.09       1473.55       208.97 o                         
  -6  13   3        582.41        927.06       181.65 o                         
  -5  13   3        458.33        400.93       154.84 o                         
  -4  13   3        416.40        416.03       146.69 o                         
  -3  13   3        151.60         40.76       144.05 o                         
  -2  13   3       1947.51       1821.96       249.86 o                         
  -1  13   3       4642.43       4774.62       388.32 o                         
   0  13   3          0.35        228.92       173.73 o                         
   1  13   3       4578.61       4360.89       441.39 o                         
   2  13   3       1895.37       1795.56       223.04 o                         
   3  13   3        196.15        381.60       166.22 o                         
   4  13   3        374.10        414.82       164.41 o                         
   5  13   3        414.91        365.30       237.32 o                         
   6  13   3        574.30        697.44       193.00 o                         
   7  13   3       1576.03       1615.21       230.39 o                         
   8  13   3       2649.32       2842.04       324.41 o                         
   9  13   3        173.25         18.19       232.50 o                         
  10  13   3        138.30         90.95       241.96 o                         
  11  13   3         36.49        406.69       238.05 o                         
 -10  14   3         14.42        -27.76       281.83 o                         
  -9  14   3        368.25        253.61       282.59 o                         
  -8  14   3        163.40        405.74       234.06 o                         
  -7  14   3        143.14       -192.87       192.87 o                         
  -6  14   3        948.07        928.93       230.14 o                         
  -5  14   3       1219.18       1028.27       241.91 o                         
  -4  14   3        695.93        844.68       220.80 o                         
  -3  14   3       1616.73       1604.26       261.77 o                         
  -2  14   3       1672.45       1292.99       239.66 o                         
  -1  14   3        446.08        533.65       207.43 o                         
   0  14   3       1365.44       1086.62       230.68 o                         
   1  14   3        375.35        280.21       178.03 o                         
   2  14   3       1729.72       1534.92       224.73 o                         
   3  14   3       1556.08       1859.62       235.83 o                         
   4  14   3        656.81        892.41       204.41 o                         
   5  14   3       1263.78        885.79       206.95 o                         
   6  14   3        971.97        802.65       208.48 o                         
   7  14   3        165.10        -60.09       179.92 o                         
   8  14   3        135.53         82.57       245.86 o                         
   9  14   3        399.37        300.13       268.20 o                         
  10  14   3          7.60       -174.53       279.68 o                         
  -9  15   3        184.40       -134.52       289.89 o                         
  -8  15   3        120.66        498.53       247.01 o                         
  -7  15   3       1107.10       1406.13       261.10 o                         
  -6  15   3        819.82        896.78       231.37 o                         
  -5  15   3        708.55        905.35       246.65 o                         
  -4  15   3       1422.04       1817.93       270.16 o                         
  -3  15   3        562.46        935.42       238.66 o                         
  -2  15   3         81.30        -19.91       194.19 o                         
  -1  15   3       2579.68       2825.73       374.49 o                         
   0  15   3        862.27        962.06       236.17 o                         
   1  15   3       2545.13       2716.51       323.55 o                         
   2  15   3        102.25        230.21       179.68 o                         
   3  15   3        464.70        753.28       198.96 o                         
   4  15   3       1477.30       1528.06       229.74 o                         
   5  15   3        712.49        860.09       209.72 o                         
   6  15   3        929.76        986.31       229.91 o                         
   7  15   3       1107.88       1526.02       312.86 o                         
   8  15   3        117.69        -39.16       257.72 o                         
   9  15   3        176.39        321.71       291.00 o                         
  -8  16   3        249.06        341.72       381.08 o                         
  -7  16   3       1214.22       1368.51       276.51 o                         
  -6  16   3         60.21        114.00       222.87 o                         
  -5  16   3        979.78        798.68       264.96 o                         
  -4  16   3        260.26        439.42       241.38 o                         
  -3  16   3        135.90        427.65       229.03 o                         
  -2  16   3       1105.12       1418.24       273.95 o                         
  -1  16   3       1382.27       1359.08       496.45 o                         
   0  16   3         16.79       -200.48       200.48 o                         
   1  16   3       1319.86       1578.12       280.87 o                         
   2  16   3       1205.93       1591.82       244.17 o                         
   3  16   3        127.50        331.60       197.23 o                         
   4  16   3        236.34        336.41       219.41 o                         
   5  16   3        963.52        981.08       232.72 o                         
   6  16   3         56.41        -59.37       203.50 o                         
   7  16   3       1210.03       1083.48       304.55 o                         
   8  16   3        245.08        179.75       306.07 o                         
  -7  17   3         52.54        246.34       241.06 o                         
  -6  17   3         56.16        287.68       236.89 o                         
  -5  17   3        456.77         64.95       251.87 o                         
  -4  17   3       1557.78       1765.01       307.71 o                         
  -3  17   3        379.89        601.68       251.97 o                         
  -2  17   3        605.58        796.96       251.08 o                         
  -1  17   3         80.68        249.26       247.80 o                         
   0  17   3        133.89        439.69       237.20 o                         
   1  17   3         94.66        302.59       220.20 o                         
   2  17   3        638.75        779.75       266.16 o                         
   3  17   3        383.13        217.41       198.03 o                         
   4  17   3       1467.56       2203.50       283.94 o                         
   5  17   3        468.14        763.01       236.41 o                         
   6  17   3         62.59        119.34       221.89 o                         
   7  17   3         40.51         -8.43       260.76 o                         
  -5  18   3        150.10         78.53       236.51 o                         
  -4  18   3        214.42        494.97       271.92 o                         
  -3  18   3        196.05        396.27       252.04 o                         
  -2  18   3         19.98         78.97       256.93 o                         
  -1  18   3        348.72        759.33       267.46 o                         
   0  18   3        851.81       1168.14       291.20 o                         
   1  18   3        326.14        864.70       253.23 o                         
   2  18   3         17.73        210.14       227.74 o                         
   3  18   3        197.82        521.66       222.32 o                         
   4  18   3        235.65        166.19       218.62 o                         
   5  18   3        156.86         94.09       235.16 o                         
  -3  19   3        322.77        166.28       285.04 o                         
  -2  19   3        222.90        289.68       256.37 o                         
  -1  19   3        336.01        455.53       299.78 o                         
   0  19   3        503.86        878.61       285.55 o                         
   1  19   3        313.60        939.94       284.32 o                         
   2  19   3        195.70        151.71       253.48 o                         
   3  19   3        310.20        958.17       320.56 o                         
   0   0   4       7307.32       6505.75       284.61 o                         
   1   0   4     101114.46     103297.59      2574.59 o                         
   2   0   4      25182.73      25746.23       560.13 o                         
   3   0   4         15.95         -7.04        29.34 o                         
   4   0   4       4763.24       4965.10       230.06 o                         
   5   0   4        667.97        746.18        59.15 o                         
   6   0   4       6039.64       6331.74       257.27 o                         
   7   0   4      43262.92      44621.04      1420.88 o                         
   8   0   4        392.68        316.37       119.15 o                         
   9   0   4       9595.87      11101.10       477.66 o                         
  10   0   4         15.49         50.08       112.32 o                         
  11   0   4        251.44        185.77       125.71 o                         
  12   0   4         54.36         22.08       153.23 o                         
  13   0   4      10305.72      10405.64       516.96 o                         
  14   0   4        489.93        609.98       310.18 o                         
 -14   1   4        670.71        884.31       205.45 o                         
 -13   1   4        679.19        880.92       199.32 o                         
 -12   1   4       4138.74       4137.38       306.74 o                         
 -11   1   4        201.10        194.91       129.45 o                         
 -10   1   4       2733.38       2831.16       208.82 o                         
  -9   1   4       8513.97       8259.26       392.12 o                         
  -8   1   4       1843.01       1721.32       172.30 o                         
  -7   1   4       2542.99       2297.13       203.63 o                         
  -6   1   4      13055.09      12873.68       407.73 o                         
  -5   1   4       6638.48       7020.27       250.44 o                         
  -4   1   4       9142.53       9695.32       295.53 o                         
  -3   1   4      19669.62      20191.40       487.82 o                         
  -2   1   4       9922.18      10315.08       229.36 o                         
  -1   1   4      13183.13      13478.16       362.01 o                         
   0   1   4      36443.43      35034.41      1146.01 o                         
   1   1   4      13077.31      13447.25       374.42 o                         
   2   1   4       9443.40       9975.78       271.02 o                         
   3   1   4      18022.07      17774.10       454.95 o                         
   4   1   4       8960.34       9059.95       272.76 o                         
   5   1   4       6578.98       6686.46       244.61 o                         
   6   1   4      13371.02      13363.90       435.33 o                         
   7   1   4       2421.29       2315.30       149.09 o                         
   8   1   4       1794.12       1558.69       130.88 o                         
   9   1   4       8913.36       8872.14       376.92 o                         
  10   1   4       2653.75       2188.45       214.35 o                         
  11   1   4        266.05        233.80       131.82 o                         
  12   1   4       4154.93       4071.37       346.92 o                         
  13   1   4        734.19       1002.93       335.49 o                         
  14   1   4        719.90        831.53       306.03 o                         
 -14   2   4       1167.96       1450.32       252.45 o                         
 -13   2   4       1065.75       1296.35       226.91 o                         
 -12   2   4        769.40        853.44       192.74 o                         
 -11   2   4       1695.01       1618.19       184.76 o                         
 -10   2   4       2990.11       2595.58       208.74 o                         
  -9   2   4       1335.48       1306.33       188.29 o                         
  -8   2   4       3353.85       2683.48       210.51 o                         
  -7   2   4       1776.14        996.41       168.22 o                         
  -6   2   4       3909.27       4044.69       225.72 o                         
  -5   2   4       1633.30       1546.96       132.56 o                         
  -4   2   4      16802.17      16935.46       457.30 o                         
  -3   2   4       4771.45       5506.10       170.70 o                         
  -2   2   4      27102.08      27052.89       695.69 o                         
  -1   2   4       6838.55       6896.35       209.80 o                         
   0   2   4       6690.74       6682.05       184.87 o                         
   1   2   4       6976.41       6954.33       233.07 o                         
   2   2   4      26543.21      26259.12       658.43 o                         
   3   2   4       4552.34       4984.35       222.97 o                         
   4   2   4      17400.71      17360.77       444.35 o                         
   5   2   4       1551.58       1468.42       151.82 o                         
   6   2   4       3921.65       4023.13       256.70 o                         
   7   2   4       1813.42       1917.19       139.07 o                         
   8   2   4       3255.85       2804.31       176.78 o                         
   9   2   4       1224.50       1262.08       131.75 o                         
  10   2   4       2993.25       3432.33       277.40 o                         
  11   2   4       1699.32       1429.80       199.73 o                         
  12   2   4        844.34       1128.85       188.95 o                         
  13   2   4       1116.48       1344.98       220.16 o                         
  14   2   4       1128.75       1466.11       267.98 o                         
 -14   3   4       1186.78       1106.59       251.06 o                         
 -13   3   4        398.62        544.65       204.67 o                         
 -12   3   4       1193.91       1181.26       231.43 o                         
 -11   3   4       1062.90       1053.48       174.69 o                         
 -10   3   4        911.50        861.49       145.66 o                         
  -9   3   4       3699.16       3629.11       233.25 o                         
  -8   3   4        136.48        200.28        97.95 o                         
  -7   3   4      15668.78      15850.69       519.80 o                         
  -6   3   4       8548.55       8624.88       310.58 o                         
  -5   3   4      12594.78      11985.03       352.01 o                         
  -4   3   4       4845.42       4820.23       193.47 o                         
  -3   3   4        800.83        817.54        78.60 o                         
  -2   3   4       3853.53       4119.55       194.73 o                         
  -1   3   4      19690.21      19730.79       589.85 o                         
   0   3   4      93136.48      96118.88      2538.76 o                         
   1   3   4      19954.63      19893.18       489.26 o                         
   2   3   4       3394.94       3494.50       108.15 o                         
   3   3   4        656.97        503.33        52.53 o                         
   4   3   4       4731.87       4890.52       197.17 o                         
   5   3   4      13446.72      13250.40       372.51 o                         
   6   3   4       8670.45       8490.70       326.04 o                         
   7   3   4      15226.11      14455.20       471.60 o                         
   8   3   4         68.52         34.99        98.38 o                         
   9   3   4       3696.17       3292.84       208.49 o                         
  10   3   4       1050.66        873.13       167.38 o                         
  11   3   4       1145.57       1447.82       191.68 o                         
  12   3   4       1137.22       1230.20       207.64 o                         
  13   3   4        374.33        396.81       264.33 o                         
  14   3   4       1165.80       1365.94       243.17 o                         
 -14   4   4        717.87       1168.89       300.62 o                         
 -13   4   4         25.89        289.44       193.45 o                         
 -12   4   4        569.49        703.02       176.00 o                         
 -11   4   4      11925.05      11248.13       596.76 o                         
 -10   4   4         21.44         99.54       133.88 o                         
  -9   4   4       3459.04       3345.35       228.17 o                         
  -8   4   4       1535.19       2053.17       188.38 o                         
  -7   4   4        359.69        203.00        91.37 o                         
  -6   4   4        912.16        861.92       100.81 o                         
  -5   4   4      33869.13      34485.24       903.23 o                         
  -4   4   4        886.32        723.79        78.63 o                         
  -3   4   4      12401.84      12625.21       359.01 o                         
  -2   4   4      22820.52      23409.62       643.62 o                         
  -1   4   4       6597.14       6358.38       216.59 o                         
   0   4   4      14465.07      13814.16       415.69 o                         
   1   4   4       7230.61       6572.80       184.35 o                         
   2   4   4      21873.87      22280.44       541.05 o                         
   3   4   4      13083.46      13562.48       364.09 o                         
   4   4   4        541.63        475.46        65.36 o                         
   5   4   4      33166.79      32947.75       887.86 o                         
   6   4   4        770.10        929.97       103.59 o                         
   7   4   4        406.40        359.21        98.32 o                         
   8   4   4       1552.06       1787.67       158.33 o                         
   9   4   4       3786.30       3597.20       223.32 o                         
  10   4   4          6.59        -19.98       107.35 o                         
  11   4   4      11516.93      10625.03       494.15 o                         
  12   4   4        632.20        888.49       202.31 o                         
  13   4   4         23.77         15.56       174.79 o                         
  14   4   4        668.79       1470.24       400.24 o                         
 -14   5   4        775.20        672.96       231.13 o                         
 -13   5   4         77.10        153.79       185.52 o                         
 -12   5   4        609.83        608.55       188.17 o                         
 -11   5   4        523.28        581.98       167.81 o                         
 -10   5   4       2607.70       2408.99       217.39 o                         
  -9   5   4       1574.89       1416.88       170.42 o                         
  -8   5   4       3981.90       3740.58       254.43 o                         
  -7   5   4       3061.82       2895.28       179.65 o                         
  -6   5   4       2318.81       2160.04       150.17 o                         
  -5   5   4       6626.01       6633.39       263.68 o                         
  -4   5   4       4441.13       4514.90       197.73 o                         
  -3   5   4        867.15        726.85        92.83 o                         
  -2   5   4       8412.32       7698.30       263.66 o                         
  -1   5   4      20406.76      20857.95       663.98 o                         
   0   5   4      16447.87      15615.51       471.96 o                         
   1   5   4      20184.64      20736.01       548.78 o                         
   2   5   4       8380.31       7927.95       222.70 o                         
   3   5   4        959.90        820.15        71.86 o                         
   4   5   4       4092.25       4118.10       171.21 o                         
   5   5   4       6778.78       6872.13       243.55 o                         
   6   5   4       2400.33       2287.08       125.03 o                         
   7   5   4       3003.63       2808.95       221.84 o                         
   8   5   4       3947.02       4061.52       216.17 o                         
   9   5   4       1542.17       1410.98       156.93 o                         
  10   5   4       2551.60       2648.75       204.45 o                         
  11   5   4        500.53        485.28       163.84 o                         
  12   5   4        613.97        456.64       191.01 o                         
  13   5   4         90.18         90.69       379.35 o                         
  14   5   4        681.49        895.15       362.53 o                         
 -14   6   4       1511.47       1756.11       299.07 o                         
 -13   6   4        886.75       1053.20       250.08 o                         
 -12   6   4       1098.51       1382.46       207.42 o                         
 -11   6   4        545.96        838.63       174.17 o                         
 -10   6   4        356.20        438.32       149.62 o                         
  -9   6   4        494.49        530.20       139.16 o                         
  -8   6   4       2942.98       3184.41       201.38 o                         
  -7   6   4       4336.75       4212.61       225.53 o                         
  -6   6   4        689.76        907.27       116.20 o                         
  -5   6   4       6975.62       7166.65       280.83 o                         
  -4   6   4       7649.79       7432.82       295.92 o                         
  -3   6   4       1410.05       1424.83       147.82 o                         
  -2   6   4      22004.93      21907.42       647.36 o                         
  -1   6   4       6175.03       6297.04       282.33 o                         
   0   6   4       2143.15       2106.15       116.29 o                         
   1   6   4       6341.62       6305.02       218.22 o                         
   2   6   4      22979.16      23087.60       604.15 o                         
   3   6   4       1555.89       1683.45       100.64 o                         
   4   6   4       8054.27       8075.59       275.81 o                         
   5   6   4       6939.68       6995.40       256.00 o                         
   6   6   4        671.70        727.54        94.99 o                         
   7   6   4       4214.25       4156.21       188.45 o                         
   8   6   4       2628.57       2752.22       228.64 o                         
   9   6   4        578.20        499.21       130.00 o                         
  10   6   4        288.11        127.12       125.87 o                         
  11   6   4        518.49        662.95       183.89 o                         
  12   6   4       1157.80       1363.72       236.91 o                         
  13   6   4        824.32        728.21       289.15 o                         
  14   6   4       1570.65       1884.66       503.07 o                         
 -13   7   4       1201.87       1557.44       266.73 o                         
 -12   7   4       1202.10        881.23       216.20 o                         
 -11   7   4       1940.92       1871.38       242.91 o                         
 -10   7   4        595.32        481.56       149.90 o                         
  -9   7   4       4933.45       4872.27       271.69 o                         
  -8   7   4       1499.07       1477.85       147.75 o                         
  -7   7   4       4815.68       4848.20       341.02 o                         
  -6   7   4       1011.27        787.29       121.55 o                         
  -5   7   4       4303.26       4439.21       214.28 o                         
  -4   7   4       9227.34       8732.17       341.17 o                         
  -3   7   4      16807.04      16028.19       528.40 o                         
  -2   7   4      15748.80      14814.35       532.26 o                         
  -1   7   4       1107.30       1726.82       237.38 o                         
   0   7   4       3171.59       3086.70       154.50 o                         
   1   7   4       1053.87       1408.98       105.51 o                         
   2   7   4      16418.77      15841.45       453.01 o                         
   3   7   4      16811.27      16733.43       463.45 o                         
   4   7   4       8893.89       8726.95       290.28 o                         
   5   7   4       4312.10       4488.96       203.62 o                         
   6   7   4       1023.38       1138.43       108.80 o                         
   7   7   4       4899.22       4676.26       215.21 o                         
   8   7   4       1540.92       1496.96       154.67 o                         
   9   7   4       5066.79       5081.99       326.64 o                         
  10   7   4        596.00        713.11       146.63 o                         
  11   7   4       1929.34       2079.02       256.84 o                         
  12   7   4       1214.59       1484.19       223.83 o                         
  13   7   4       1237.18       1267.98       307.46 o                         
 -13   8   4       1705.92       1989.59       297.98 o                         
 -12   8   4       1051.63       1331.99       224.50 o                         
 -11   8   4        762.24        847.59       193.58 o                         
 -10   8   4       2933.30       3014.73       231.89 o                         
  -9   8   4       2592.84       2009.79       180.41 o                         
  -8   8   4       3496.59       3432.27       222.86 o                         
  -7   8   4       6547.63       6313.98       290.59 o                         
  -6   8   4       4632.90       4544.82       236.26 o                         
  -5   8   4       1151.40       1103.70       124.89 o                         
  -4   8   4       4631.11       4625.53       242.77 o                         
  -3   8   4       5599.97       5803.23       265.57 o                         
  -2   8   4       4494.39       4908.20       306.63 o                         
  -1   8   4      21148.35      21220.57       765.27 o                         
   0   8   4       1239.17       1170.79       137.85 o                         
   1   8   4      21166.80      21716.65       643.55 o                         
   2   8   4       4692.13       4921.65       266.54 o                         
   3   8   4       5533.65       5398.46       301.01 o                         
   4   8   4       4891.28       5175.39       211.14 o                         
   5   8   4       1095.55        967.21       124.78 o                         
   6   8   4       4744.44       5007.62       226.63 o                         
   7   8   4       6787.15       6655.96       276.76 o                         
   8   8   4       3493.05       3332.18       214.08 o                         
   9   8   4       2640.44       2636.79       222.86 o                         
  10   8   4       2893.56       3243.39       246.16 o                         
  11   8   4        730.40       1138.27       236.96 o                         
  12   8   4       1040.18       1626.73       250.36 o                         
  13   8   4       1804.61       2225.09       290.47 o                         
 -13   9   4        836.39        678.57       276.73 o                         
 -12   9   4       2161.79       2190.13       264.26 o                         
 -11   9   4        307.26        134.94       181.18 o                         
 -10   9   4        346.56        486.04       164.81 o                         
  -9   9   4        350.43        289.18       152.21 o                         
  -8   9   4        314.48        414.98       133.64 o                         
  -7   9   4        284.38        207.42       118.66 o                         
  -6   9   4       9940.86       9580.66       375.36 o                         
  -5   9   4        205.20         63.39       106.52 o                         
  -4   9   4        160.97         63.04        94.10 o                         
  -3   9   4       5512.29       5436.79       265.04 o                         
  -2   9   4         82.47         34.62        88.03 o                         
  -1   9   4       1500.36       1267.59       139.22 o                         
   0   9   4      26488.52      26811.75       937.83 o                         
   1   9   4       1482.58       1326.58       139.78 o                         
   2   9   4         78.08        123.38        66.22 o                         
   3   9   4       5472.25       5383.11       224.47 o                         
   4   9   4        172.37        516.83       152.60 o                         
   5   9   4        204.92        222.72        86.64 o                         
   6   9   4       9779.57       9400.46       367.30 o                         
   7   9   4        310.27        275.77       100.38 o                         
   8   9   4        316.84        190.95       124.88 o                         
   9   9   4        343.54        112.25       133.27 o                         
  10   9   4        355.86        553.55       172.26 o                         
  11   9   4        303.43        745.51       170.63 o                         
  12   9   4       2255.48       2391.54       280.72 o                         
  13   9   4        823.38        929.39       248.48 o                         
 -12  10   4       1258.62       1154.97       234.69 o                         
 -11  10   4        249.56        520.74       225.96 o                         
 -10  10   4       3592.66       3537.61       258.98 o                         
  -9  10   4        284.75        264.29       145.47 o                         
  -8  10   4        121.85        317.61       135.56 o                         
  -7  10   4        750.63        738.62       141.87 o                         
  -6  10   4        954.61       1018.91       145.00 o                         
  -5  10   4       1042.75       1074.22       144.65 o                         
  -4  10   4       7218.20       7473.78       331.36 o                         
  -3  10   4        137.81        159.16        92.49 o                         
  -2  10   4       8100.37       7698.55       473.59 o                         
  -1  10   4        493.80        489.11       113.10 o                         
   0  10   4       1125.79        937.96       148.58 o                         
   1  10   4        475.26        481.81       162.44 o                         
   2  10   4       8172.03       7970.63       472.89 o                         
   3  10   4        169.64        125.59        70.03 o                         
   4  10   4       7127.88       6862.84       280.63 o                         
   5  10   4       1060.65        961.26       114.57 o                         
   6  10   4        995.40       1030.47       124.83 o                         
   7  10   4        644.24        647.15       122.03 o                         
   8  10   4        154.86         35.24       127.13 o                         
   9  10   4        317.98        301.67       175.04 o                         
  10  10   4       3657.44       3440.61       320.32 o                         
  11  10   4        221.72        473.32       173.45 o                         
  12  10   4       1329.02       1386.61       248.78 o                         
 -12  11   4          2.53         67.96       205.20 o                         
 -11  11   4        763.56        960.45       207.94 o                         
 -10  11   4        305.75        420.61       177.08 o                         
  -9  11   4       2944.06       3002.18       309.04 o                         
  -8  11   4        458.03        324.75       147.90 o                         
  -7  11   4       1380.88       1162.79       167.33 o                         
  -6  11   4       1644.71       1739.07       172.98 o                         
  -5  11   4       2225.02       2673.05       273.03 o                         
  -4  11   4       2094.15       2209.05       182.16 o                         
  -3  11   4       7153.64       7641.14       336.81 o                         
  -2  11   4       1282.75       1371.60       145.00 o                         
  -1  11   4       1813.04       1928.07       157.31 o                         
   0  11   4      18138.31      18688.15       700.52 o                         
   1  11   4       1893.69       1801.72       212.58 o                         
   2  11   4       1227.51        768.70       157.46 o                         
   3  11   4       7181.50       7064.60       343.84 o                         
   4  11   4       2057.79       2028.47       147.09 o                         
   5  11   4       2171.05       2049.08       153.58 o                         
   6  11   4       1821.54       1896.49       151.80 o                         
   7  11   4       1402.60       1383.05       144.04 o                         
   8  11   4        480.09        217.95       133.00 o                         
   9  11   4       2794.61       2613.86       230.65 o                         
  10  11   4        297.68        338.42       166.02 o                         
  11  11   4        747.71        710.78       186.23 o                         
  12  11   4          2.43        104.41       183.72 o                         
 -11  12   4       1333.25        947.94       262.06 o                         
 -10  12   4        234.59        126.90       192.51 o                         
  -9  12   4        369.55        355.14       172.28 o                         
  -8  12   4       1589.47       1610.31       198.82 o                         
  -7  12   4         73.65         25.64       131.90 o                         
  -6  12   4       1520.40       1616.42       176.99 o                         
  -5  12   4       4018.04       3839.35       247.86 o                         
  -4  12   4        832.69        693.64       138.80 o                         
  -3  12   4        565.86        495.71       125.30 o                         
  -2  12   4        755.18        684.95       127.40 o                         
  -1  12   4       5485.31       5603.91       292.29 o                         
   0  12   4          1.03        -80.39        93.15 o                         
   1  12   4       5536.38       5636.96       405.02 o                         
   2  12   4        865.91        536.35       162.00 o                         
   3  12   4        540.81        554.06       157.16 o                         
   4  12   4        774.84        918.75       167.29 o                         
   5  12   4       3881.09       3993.10       276.33 o                         
   6  12   4       1494.89       1398.29       171.15 o                         
   7  12   4        101.98         51.48       129.99 o                         
   8  12   4       1595.97       1720.11       216.20 o                         
   9  12   4        363.15        585.86       186.82 o                         
  10  12   4        300.42        507.21       201.54 o                         
  11  12   4       1377.02       1219.79       250.64 o                         
 -10  13   4        869.38        828.80       259.60 o                         
  -9  13   4        233.54        371.57       222.62 o                         
  -8  13   4        642.64        827.95       187.68 o                         
  -7  13   4        130.26        252.00       148.47 o                         
  -6  13   4        272.22        410.00       145.15 o                         
  -5  13   4         20.58       -102.17       137.73 o                         
  -4  13   4       1897.53       2017.76       211.80 o                         
  -3  13   4         97.07       -110.63       209.31 o                         
  -2  13   4        805.32        913.79       159.94 o                         
  -1  13   4        162.88         73.44       188.18 o                         
   0  13   4       3460.00       2849.81       301.82 o                         
   1  13   4        211.63        364.26       169.51 o                         
   2  13   4        830.96        586.66       168.87 o                         
   3  13   4        113.22        -72.73       143.31 o                         
   4  13   4       1941.84       1697.33       209.09 o                         
   5  13   4         24.42        -13.71       149.38 o                         
   6  13   4        348.03         96.19       161.56 o                         
   7  13   4        153.14        377.38       183.81 o                         
   8  13   4        749.00        921.32       257.93 o                         
   9  13   4        253.08        264.44       237.68 o                         
  10  13   4        868.34        581.26       271.88 o                         
 -10  14   4        102.36         69.39       283.77 o                         
  -9  14   4        469.58        573.83       298.71 o                         
  -8  14   4       1105.07       1143.80       277.86 o                         
  -7  14   4          7.55        -12.75       205.27 o                         
  -6  14   4        635.77        630.52       215.45 o                         
  -5  14   4       1446.48       1341.09       253.10 o                         
  -4  14   4       1386.16       1618.93       254.75 o                         
  -3  14   4         99.32         36.53       192.70 o                         
  -2  14   4       2751.58       2528.34       295.50 o                         
  -1  14   4        190.45        492.42       210.90 o                         
   0  14   4         48.82        463.13       208.22 o                         
   1  14   4        193.78        300.88       183.53 o                         
   2  14   4       2616.36       2287.52       250.89 o                         
   3  14   4         85.62        166.47       150.24 o                         
   4  14   4       1357.56       1527.41       214.80 o                         
   5  14   4       1469.19       1410.79       220.94 o                         
   6  14   4        645.56        722.75       196.31 o                         
   7  14   4         14.05       -200.68       200.68 o                         
   8  14   4       1123.80        876.34       277.05 o                         
   9  14   4        461.51        410.75       293.59 o                         
  10  14   4        110.37       -102.01       379.14 o                         
  -9  15   4        346.29        392.55       305.74 o                         
  -8  15   4        621.13        706.60       264.73 o                         
  -7  15   4        718.63        619.03       254.36 o                         
  -6  15   4        645.99        821.39       237.48 o                         
  -5  15   4       1117.72       1690.85       277.85 o                         
  -4  15   4        894.23       1076.10       270.25 o                         
  -3  15   4        334.41         33.34       200.69 o                         
  -2  15   4       2279.99       1826.40       278.46 o                         
  -1  15   4       2035.18       1996.96       289.77 o                         
   0  15   4       1334.95       1343.35       264.32 o                         
   1  15   4       2100.60       1944.25       261.39 o                         
   2  15   4       2326.28       2186.18       266.08 o                         
   3  15   4        290.70       -146.32       160.28 o                         
   4  15   4        886.64       1040.11       206.93 o                         
   5  15   4       1200.54       1260.44       228.18 o                         
   6  15   4        654.61       1048.43       239.06 o                         
   7  15   4        699.84        583.99       277.05 o                         
   8  15   4        597.29        679.53       304.94 o                         
   9  15   4        357.56        500.59       401.78 o                         
  -8  16   4        306.01        209.18       266.46 o                         
  -7  16   4        599.58        606.91       243.47 o                         
  -6  16   4        599.24        821.28       238.88 o                         
  -5  16   4        283.96        202.03       239.56 o                         
  -4  16   4       1280.70       1447.17       300.85 o                         
  -3  16   4        263.15        653.14       256.18 o                         
  -2  16   4        113.45         94.38       217.87 o                         
  -1  16   4       1210.49       1376.58       298.09 o                         
   0  16   4         28.05         17.44       207.41 o                         
   1  16   4       1237.21       1997.68       303.49 o                         
   2  16   4        102.43         66.54       186.78 o                         
   3  16   4        329.57        525.75       193.20 o                         
   4  16   4       1277.62       1321.50       227.95 o                         
   5  16   4        264.02        434.38       221.52 o                         
   6  16   4        572.24        652.53       234.21 o                         
   7  16   4        660.47        762.58       302.37 o                         
   8  16   4        296.52        441.75       295.04 o                         
  -7  17   4        111.08        -35.86       247.38 o                         
  -6  17   4        912.59       1084.25       286.33 o                         
  -5  17   4        134.57       -244.98       248.91 o                         
  -4  17   4        111.33       -186.08       216.15 o                         
  -3  17   4        245.92        -61.78       227.08 o                         
  -2  17   4          3.71        -79.73       212.43 o                         
  -1  17   4         20.97        -33.87       205.25 o                         
   0  17   4       1198.94       1290.19       297.03 o                         
   1  17   4         20.18         51.85       202.93 o                         
   2  17   4          0.76         21.61       192.86 o                         
   3  17   4        239.10        496.13       204.60 o                         
   4  17   4        108.03         48.97       188.57 o                         
   5  17   4        139.77        234.88       213.81 o                         
   6  17   4        888.15        725.42       262.85 o                         
   7  17   4        125.89        373.21       289.09 o                         
  -5  18   4          8.30        268.10       283.82 o                         
  -4  18   4        315.07        381.92       269.94 o                         
  -3  18   4        111.18        116.14       258.09 o                         
  -2  18   4        324.63        700.99       267.01 o                         
  -1  18   4        302.94        589.38       314.77 o                         
   0  18   4        596.99       1154.52       291.79 o                         
   1  18   4        288.66        890.14       280.05 o                         
   2  18   4        314.92        153.48       250.08 o                         
   3  18   4         84.67        191.71       217.44 o                         
   4  18   4        336.10        179.19       216.63 o                         
   5  18   4          7.42        142.50       216.41 o                         
  -3  19   4       1291.04       1414.74       327.96 o                         
  -2  19   4         61.73        177.50       261.75 o                         
  -1  19   4        107.60        200.48       247.65 o                         
   0  19   4        567.58        324.37       262.44 o                         
   1  19   4        131.23        402.85       270.43 o                         
   2  19   4         53.94        106.78       268.49 o                         
   3  19   4       1330.20       1230.87       290.45 o                         
   1   0   5      32608.67      33662.84      1221.87 o                         
   2   0   5       4188.95       4111.52       131.23 o                         
   3   0   5       2073.50       2118.69       109.89 o                         
   4   0   5       4139.32       4270.45       147.38 o                         
   5   0   5      20091.60      20090.63       519.78 o                         
   6   0   5       4057.71       4167.27       156.24 o                         
   7   0   5      13099.77      14648.45       546.08 o                         
   8   0   5       1351.48        674.44       176.63 o                         
   9   0   5       2735.66       2754.00       241.87 o                         
  10   0   5       1698.20       1614.13       195.70 o                         
  11   0   5        839.71       1085.85       170.61 o                         
  12   0   5        885.92        815.26       188.61 o                         
  13   0   5         44.59        471.32       176.34 o                         
  14   0   5          3.40        111.40       285.81 o                         
 -14   1   5       1066.49       1595.73       336.70 o                         
 -13   1   5       1901.18       1578.98       245.52 o                         
 -12   1   5        567.59        558.17       197.39 o                         
 -11   1   5       8378.91       8934.13       406.68 o                         
 -10   1   5        535.32        385.91       120.59 o                         
  -9   1   5       2135.73       1644.86       172.53 o                         
  -8   1   5       4789.39       5013.62       272.92 o                         
  -7   1   5        418.94        488.82       113.85 o                         
  -6   1   5       7599.01       7928.03       325.99 o                         
  -5   1   5       9878.91      10123.60       322.97 o                         
  -4   1   5       1002.47       1056.10       106.03 o                         
  -3   1   5      16201.53      16429.85       418.23 o                         
  -2   1   5       1754.38       1748.64        89.84 o                         
  -1   1   5       7801.24       6973.40       237.24 o                         
   0   1   5      21554.38      20449.07       637.14 o                         
   1   1   5       7034.39       6649.39       192.88 o                         
   2   1   5       2288.67       2435.68       109.38 o                         
   3   1   5      15429.33      15798.88       410.81 o                         
   4   1   5       1116.89       1048.55        73.49 o                         
   5   1   5       9620.95       9374.82       293.31 o                         
   6   1   5       7521.97       7256.45       257.37 o                         
   7   1   5        360.38        255.97        87.82 o                         
   8   1   5       4573.07       4014.53       224.90 o                         
   9   1   5       2029.99       1849.94       183.92 o                         
  10   1   5        483.06        401.41       146.77 o                         
  11   1   5       8373.25       8454.21       430.59 o                         
  12   1   5        637.79        652.35       216.13 o                         
  13   1   5       1852.34       2134.30       249.41 o                         
  14   1   5       1052.22       1647.39       295.22 o                         
 -14   2   5        568.39        487.60       271.68 o                         
 -13   2   5        484.34        487.51       209.67 o                         
 -12   2   5       4714.39       4444.05       290.07 o                         
 -11   2   5        184.34        381.12       138.93 o                         
 -10   2   5       4656.05       4170.87       285.38 o                         
  -9   2   5       1795.08       1921.57       177.69 o                         
  -8   2   5       5776.62       6302.78       315.49 o                         
  -7   2   5       8373.32       8903.31       385.63 o                         
  -6   2   5      11954.85      11711.69       408.32 o                         
  -5   2   5       7270.72       7483.41       305.43 o                         
  -4   2   5      22096.65      22189.25       593.42 o                         
  -3   2   5       7986.09       7923.38       245.32 o                         
  -2   2   5       3621.75       3594.86       139.35 o                         
  -1   2   5      15065.56      14744.08       397.81 o                         
   0   2   5       7300.87       6770.94       194.67 o                         
   1   2   5      15008.42      15183.19       475.81 o                         
   2   2   5       3346.28       3309.67       117.18 o                         
   3   2   5       9499.34       8979.69       266.74 o                         
   4   2   5      21630.67      21435.04       554.23 o                         
   5   2   5       6888.22       7081.39       296.28 o                         
   6   2   5      11303.49      10864.19       390.60 o                         
   7   2   5       8369.93       8811.85       394.88 o                         
   8   2   5       5687.13       5164.27       300.44 o                         
   9   2   5       1760.62       1678.34       151.06 o                         
  10   2   5       4828.38       5546.13       323.34 o                         
  11   2   5        142.32        266.14       155.01 o                         
  12   2   5       4497.14       4484.26       315.38 o                         
  13   2   5        500.60        448.78       261.75 o                         
  14   2   5        558.10        811.93       316.15 o                         
 -14   3   5        818.65        723.35       236.62 o                         
 -13   3   5       3764.69       3537.06       473.96 o                         
 -12   3   5       2178.66       1840.36       245.55 o                         
 -11   3   5        513.11        317.89       195.29 o                         
 -10   3   5        521.30        310.52       134.86 o                         
  -9   3   5       4065.52       4803.73       271.05 o                         
  -8   3   5       5932.40       6262.49       419.71 o                         
  -7   3   5      17813.71      18593.85       608.44 o                         
  -6   3   5       1435.30       1445.72       132.65 o                         
  -5   3   5        401.19        408.29        79.78 o                         
  -4   3   5       2880.36       2766.01       131.53 o                         
  -3   3   5        263.56        289.42        72.82 o                         
  -2   3   5      20070.19      19081.06       592.00 o                         
  -1   3   5      18366.80      18539.60       548.17 o                         
   0   3   5       5534.31       4976.79       160.59 o                         
   1   3   5      18115.23      18175.60       505.93 o                         
   2   3   5      20131.67      20271.90       500.25 o                         
   3   3   5        342.36        322.54        62.50 o                         
   4   3   5       2710.93       2510.45       201.45 o                         
   5   3   5        363.05        326.74        41.05 o                         
   6   3   5       1587.17       1429.97       114.81 o                         
   7   3   5      18087.16      17614.98       546.50 o                         
   8   3   5       5985.07       5519.26       266.40 o                         
   9   3   5       3821.55       4316.22       237.92 o                         
  10   3   5        568.02        238.64       132.35 o                         
  11   3   5        585.39        648.93       158.51 o                         
  12   3   5       2281.61       2311.35       260.20 o                         
  13   3   5       3646.51       3643.79       383.82 o                         
  14   3   5        855.99       1490.03       285.89 o                         
 -14   4   5        516.29        600.90       267.98 o                         
 -13   4   5       1241.39       1607.11       270.20 o                         
 -12   4   5        457.75        262.19       169.19 o                         
 -11   4   5        594.48        857.35       176.09 o                         
 -10   4   5       1195.31       1072.89       166.55 o                         
  -9   4   5       2345.50       1994.64       188.42 o                         
  -8   4   5        175.30         50.57       106.32 o                         
  -7   4   5        118.33          2.07        93.10 o                         
  -6   4   5        971.46        903.36       102.22 o                         
  -5   4   5        584.57        658.33        92.46 o                         
  -4   4   5      13412.86      12439.17       371.88 o                         
  -3   4   5      17275.04      16821.43       475.05 o                         
  -2   4   5       1817.13       2019.12       137.36 o                         
  -1   4   5       1088.56        986.28        79.43 o                         
   0   4   5       9724.38       9244.23       277.38 o                         
   1   4   5       1001.40        936.78        63.24 o                         
   2   4   5       1456.43       1469.09        72.37 o                         
   3   4   5      17346.59      17071.10       434.33 o                         
   4   4   5      14542.27      13895.04       357.36 o                         
   5   4   5        535.92        632.73        65.55 o                         
   6   4   5       1037.40        832.92       100.80 o                         
   7   4   5        126.06        113.42        89.22 o                         
   8   4   5        152.68         -2.10        93.23 o                         
   9   4   5       2495.30       2293.57       178.88 o                         
  10   4   5       1226.20       1432.56       184.74 o                         
  11   4   5        549.08        781.56       176.48 o                         
  12   4   5        502.00        362.61       186.88 o                         
  13   4   5       1238.91       1326.15       353.07 o                         
  14   4   5        516.52        869.24       238.30 o                         
 -14   5   5         47.10        164.13       219.39 o                         
 -13   5   5       2106.39       2481.61       300.93 o                         
 -12   5   5        801.52        603.40       162.07 o                         
 -11   5   5         77.55       -133.00       133.00 o                         
 -10   5   5       5093.98       5468.01       310.52 o                         
  -9   5   5       2237.72       2150.70       198.14 o                         
  -8   5   5       1601.80       1615.95       160.20 o                         
  -7   5   5      10763.68      12674.44       393.82 o                         
  -6   5   5       1642.77       1666.04       127.05 o                         
  -5   5   5       5381.05       5599.26       229.66 o                         
  -4   5   5      10293.78      10006.89       380.04 o                         
  -3   5   5       1997.34       2257.22       146.47 o                         
  -2   5   5       4224.13       3551.68       204.76 o                         
  -1   5   5      29501.28      30734.44       903.10 o                         
   0   5   5       5218.97       6026.72       215.46 o                         
   1   5   5      29466.70      31194.23       807.55 o                         
   2   5   5       4433.93       4150.40       139.07 o                         
   3   5   5       2010.05       2296.74       107.29 o                         
   4   5   5      10084.72       9199.19       269.97 o                         
   5   5   5       4913.61       4607.95       181.54 o                         
   6   5   5       1539.20       1498.29       102.92 o                         
   7   5   5      10662.68      10865.89       413.06 o                         
   8   5   5       1625.25       1415.42       141.04 o                         
   9   5   5       2333.94       2171.83       177.86 o                         
  10   5   5       5099.12       5217.42       283.90 o                         
  11   5   5         72.57       -159.37       159.37 o                         
  12   5   5        814.40        986.70       211.15 o                         
  13   5   5       2032.02       2379.90       281.22 o                         
  14   5   5         38.39        421.06       344.34 o                         
 -13   6   5         63.73        212.74       191.68 o                         
 -12   6   5       2873.92       3022.77       289.16 o                         
 -11   6   5        900.54       1024.59       291.59 o                         
 -10   6   5       2378.42       1829.05       202.08 o                         
  -9   6   5        227.18        283.03       124.90 o                         
  -8   6   5       4061.39       3922.88       245.11 o                         
  -7   6   5        408.44        463.87       107.19 o                         
  -6   6   5      22713.76      22652.14       652.77 o                         
  -5   6   5       4663.80       4968.95       268.70 o                         
  -4   6   5       4843.16       4666.26       270.38 o                         
  -3   6   5        207.91        136.91        80.42 o                         
  -2   6   5       2856.87       3231.91       230.25 o                         
  -1   6   5      10387.07       9803.38       322.82 o                         
   0   6   5      19324.26      17262.60       525.55 o                         
   1   6   5      10202.83       9811.87       321.82 o                         
   2   6   5       2727.53       2768.56       122.60 o                         
   3   6   5        312.24        322.26        62.19 o                         
   4   6   5       4386.61       4321.39       183.86 o                         
   5   6   5       5105.46       5054.52       241.08 o                         
   6   6   5      22811.94      22610.39       596.67 o                         
   7   6   5        542.55        386.07        79.19 o                         
   8   6   5       4017.52       3427.80       291.24 o                         
   9   6   5        164.16        -48.11       108.23 o                         
  10   6   5       2244.74       2131.67       203.96 o                         
  11   6   5        899.15       1302.85       219.31 o                         
  12   6   5       2815.16       2905.15       284.94 o                         
  13   6   5         68.31        444.09       211.96 o                         
 -13   7   5        287.02        205.68       247.83 o                         
 -12   7   5        502.44        560.73       206.96 o                         
 -11   7   5       3761.86       3219.06       339.14 o                         
 -10   7   5       2506.81       2164.14       244.16 o                         
  -9   7   5        747.16        835.05       144.91 o                         
  -8   7   5        566.25        530.86       126.45 o                         
  -7   7   5       2903.89       2877.81       189.30 o                         
  -6   7   5       7351.34       7536.08       314.73 o                         
  -5   7   5      13821.50      14741.27       472.33 o                         
  -4   7   5       8283.88       8312.66       335.67 o                         
  -3   7   5       3091.82       2824.65       179.14 o                         
  -2   7   5       2586.81       2516.35       169.62 o                         
  -1   7   5      11525.62      11432.98       402.14 o                         
   0   7   5      13171.60      13394.97       425.00 o                         
   1   7   5      11798.42      11321.80       361.96 o                         
   2   7   5       2680.53       2596.49       120.47 o                         
   3   7   5       3129.38       3206.76       157.73 o                         
   4   7   5       8013.32       8204.13       339.20 o                         
   5   7   5      13636.96      14354.07       429.76 o                         
   6   7   5       7504.03       7664.75       284.98 o                         
   7   7   5       2734.91       2828.88       166.33 o                         
   8   7   5        530.36        623.23       131.22 o                         
   9   7   5        684.66        575.43       123.11 o                         
  10   7   5       2454.88       2462.28       258.56 o                         
  11   7   5       3678.61       3597.07       305.50 o                         
  12   7   5        524.88        883.26       196.80 o                         
  13   7   5        295.72        833.40       209.44 o                         
 -13   8   5        167.12        385.48       219.82 o                         
 -12   8   5        333.60        392.52       192.07 o                         
 -11   8   5        339.78        142.04       176.01 o                         
 -10   8   5        849.23        784.46       151.20 o                         
  -9   8   5       2485.04       2486.27       210.30 o                         
  -8   8   5       2756.51       2904.72       246.90 o                         
  -7   8   5       2555.18       2300.25       248.06 o                         
  -6   8   5       2736.54       2503.25       184.56 o                         
  -5   8   5       4070.25       3961.13       280.29 o                         
  -4   8   5       6536.14       6383.36       300.64 o                         
  -3   8   5       4953.84       4330.75       300.88 o                         
  -2   8   5      16155.31      15565.13       554.30 o                         
  -1   8   5       5083.39       5377.92       274.20 o                         
   0   8   5      10583.45      11077.43       367.65 o                         
   1   8   5       4782.96       4539.07       302.35 o                         
   2   8   5      16043.90      16325.86       477.37 o                         
   3   8   5       4995.47       4985.42       196.45 o                         
   4   8   5       6183.77       6269.98       267.65 o                         
   5   8   5       4053.81       4262.58       205.11 o                         
   6   8   5       2472.44       2201.98       160.08 o                         
   7   8   5       2650.48       2500.92       158.90 o                         
   8   8   5       2639.29       2774.80       194.37 o                         
   9   8   5       2534.06       2087.69       193.13 o                         
  10   8   5        817.65        863.05       164.59 o                         
  11   8   5        344.13        592.65       174.69 o                         
  12   8   5        354.05        475.29       200.88 o                         
  13   8   5        157.63        246.30       194.29 o                         
 -12   9   5       1560.63       1609.01       258.24 o                         
 -11   9   5       1344.18        808.80       253.42 o                         
 -10   9   5         73.94        -23.21       160.82 o                         
  -9   9   5        585.97        730.80       137.85 o                         
  -8   9   5       4114.78       3784.33       236.76 o                         
  -7   9   5        334.07        324.02       129.64 o                         
  -6   9   5       3076.17       2926.61       203.07 o                         
  -5   9   5       2750.94       2290.46       187.53 o                         
  -4   9   5       2866.29       2657.59       192.59 o                         
  -3   9   5      14957.54      14399.32       507.41 o                         
  -2   9   5       9022.83       9722.89       391.44 o                         
  -1   9   5       3224.21       2972.71       223.84 o                         
   0   9   5        674.44        927.17       157.48 o                         
   1   9   5       3177.83       2790.38       151.41 o                         
   2   9   5       8799.42       8912.11       315.49 o                         
   3   9   5      15472.67      14915.59       453.85 o                         
   4   9   5       2822.02       2761.85       157.60 o                         
   5   9   5       2802.34       2623.32       158.51 o                         
   6   9   5       2915.00       2878.47       175.70 o                         
   7   9   5        359.67        325.71        99.61 o                         
   8   9   5       3895.44       3480.57       234.93 o                         
   9   9   5        580.82        669.88       155.67 o                         
  10   9   5         68.77       -132.25       132.25 o                         
  11   9   5       1329.36       1483.19       216.15 o                         
  12   9   5       1500.59       2044.64       259.10 o                         
 -12  10   5        787.94       1183.79       354.86 o                         
 -11  10   5         34.43        222.43       280.87 o                         
 -10  10   5        957.77        954.70       180.10 o                         
  -9  10   5       1065.75       1290.84       194.42 o                         
  -8  10   5       3068.49       3363.32       239.53 o                         
  -7  10   5       1796.59       1683.43       180.71 o                         
  -6  10   5       1748.23       1661.60       169.67 o                         
  -5  10   5         93.48        175.83       113.51 o                         
  -4  10   5       6376.43       6475.74       324.22 o                         
  -3  10   5       2968.74       2574.28       195.60 o                         
  -2  10   5      10606.59      10275.78       440.21 o                         
  -1  10   5       1244.53        898.78       143.67 o                         
   0  10   5          2.99        -31.89       101.85 o                         
   1  10   5       1165.22       1234.37       150.88 o                         
   2  10   5      10492.45      10707.20       360.55 o                         
   3  10   5       3108.19       3155.13       163.18 o                         
   4  10   5       6553.34       6674.11       267.73 o                         
   5  10   5         68.50        -84.00        84.00 o                         
   6  10   5       1636.33       1540.59       141.39 o                         
   7  10   5       1947.07       2065.91       160.88 o                         
   8  10   5       3038.66       3085.24       239.56 o                         
   9  10   5       1077.81       1145.10       168.03 o                         
  10  10   5       1021.25       1275.58       184.03 o                         
  11  10   5         37.25        170.50       156.22 o                         
  12  10   5        805.28        868.57       225.82 o                         
 -11  11   5        652.36        747.91       235.60 o                         
 -10  11   5        293.22        446.77       181.70 o                         
  -9  11   5        570.98        515.45       166.58 o                         
  -8  11   5       2953.25       2692.70       226.41 o                         
  -7  11   5        976.72       1111.39       170.56 o                         
  -6  11   5       1790.08       1796.21       181.78 o                         
  -5  11   5       1234.82       1351.75       160.39 o                         
  -4  11   5       1159.43        884.03       140.07 o                         
  -3  11   5          1.46        197.52       125.10 o                         
  -2  11   5       1225.20       1057.95       142.29 o                         
  -1  11   5       5395.13       5050.64       277.68 o                         
   0  11   5        903.19        955.19       152.31 o                         
   1  11   5       5282.14       5299.51       395.59 o                         
   2  11   5       1241.19       1076.84       206.76 o                         
   3  11   5          1.59        -85.78        85.78 o                         
   4  11   5       1219.12       1035.28       115.31 o                         
   5  11   5       1351.37       1362.27       130.71 o                         
   6  11   5       1630.78       1778.21       148.77 o                         
   7  11   5        978.29       1115.13       137.63 o                         
   8  11   5       2915.91       2607.39       239.41 o                         
   9  11   5        652.53        644.75       156.37 o                         
  10  11   5        267.46        378.49       163.28 o                         
  11  11   5        578.86        688.00       180.42 o                         
 -11  12   5        538.47        597.23       250.06 o                         
 -10  12   5        839.71       1225.28       273.81 o                         
  -9  12   5        501.02        505.05       185.53 o                         
  -8  12   5        199.79         -8.29       150.23 o                         
  -7  12   5        368.89        359.25       145.45 o                         
  -6  12   5       1991.27       1840.42       184.52 o                         
  -5  12   5       1193.11       1308.85       246.82 o                         
  -4  12   5       1262.65       1319.89       160.80 o                         
  -3  12   5       2784.86       2575.86       206.97 o                         
  -2  12   5        236.35        178.89       117.84 o                         
  -1  12   5         12.09         84.98       100.02 o                         
   0  12   5       1847.98       1491.35       172.26 o                         
   1  12   5         37.19         95.10       151.58 o                         
   2  12   5        184.42        128.15       140.63 o                         
   3  12   5       2727.25       2542.78       222.37 o                         
   4  12   5       1317.60       1424.28       186.33 o                         
   5  12   5       1195.88        812.16       174.26 o                         
   6  12   5       1905.97       1983.00       189.22 o                         
   7  12   5        297.82        463.72       147.56 o                         
   8  12   5        189.80        298.14       169.13 o                         
   9  12   5        470.74        496.71       184.91 o                         
  10  12   5        857.57       1432.78       252.20 o                         
  11  12   5        475.86        723.00       219.83 o                         
 -10  13   5       1156.99       1699.74       281.75 o                         
  -9  13   5        638.59        602.83       184.49 o                         
  -8  13   5        266.32        368.85       162.77 o                         
  -7  13   5        631.13        842.83       166.25 o                         
  -6  13   5        418.24        614.01       154.33 o                         
  -5  13   5       1111.45       1098.15       165.97 o                         
  -4  13   5       1859.52       2134.96       200.30 o                         
  -3  13   5         28.46       -133.45       133.45 o                         
  -2  13   5       1165.03       1013.26       150.97 o                         
  -1  13   5       5104.90       5090.57       400.03 o                         
   0  13   5        146.88        -32.48       116.45 o                         
   1  13   5       5020.29       4508.07       353.35 o                         
   2  13   5       1230.61       1241.57       200.28 o                         
   3  13   5          7.35         17.62       137.39 o                         
   4  13   5       1822.61       1983.39       220.73 o                         
   5  13   5       1050.36        822.64       182.96 o                         
   6  13   5        427.25        334.38       177.15 o                         
   7  13   5        615.04        975.94       250.43 o                         
   8  13   5        266.08        268.25       219.60 o                         
   9  13   5        687.94        990.81       269.32 o                         
  10  13   5       1096.71       1180.88       317.01 o                         
 -10  14   5        504.32         53.10       275.05 o                         
  -9  14   5       1148.29       1217.64       273.82 o                         
  -8  14   5        268.40        187.51       201.75 o                         
  -7  14   5        180.17        112.28       193.64 o                         
  -6  14   5       3500.67       3439.71       319.79 o                         
  -5  14   5       1723.18       1610.52       378.00 o                         
  -4  14   5        770.46        668.39       244.19 o                         
  -3  14   5        647.37        617.91       225.44 o                         
  -2  14   5        276.06        100.16       183.07 o                         
  -1  14   5        813.07        662.96       224.67 o                         
   0  14   5       3694.40       3548.80       355.89 o                         
   1  14   5        793.82        822.46       216.98 o                         
   2  14   5        311.39        113.70       167.37 o                         
   3  14   5        659.63        701.20       173.83 o                         
   4  14   5        750.30        680.75       192.17 o                         
   5  14   5       1587.74       1487.11       223.12 o                         
   6  14   5       3532.03       3112.28       286.88 o                         
   7  14   5        166.67       -196.49       215.66 o                         
   8  14   5        276.62       -125.36       344.88 o                         
   9  14   5       1109.42       1280.28       315.94 o                         
  10  14   5        452.05        182.59       615.79 o                         
  -9  15   5        180.40        496.82       319.74 o                         
  -8  15   5        352.84        296.68       322.09 o                         
  -7  15   5        899.23        555.34       277.87 o                         
  -6  15   5       1221.35       1073.72       255.17 o                         
  -5  15   5        163.99        218.72       236.46 o                         
  -4  15   5        120.04       -201.36       201.36 o                         
  -3  15   5        136.56        126.01       300.46 o                         
  -2  15   5        268.04        257.93       212.61 o                         
  -1  15   5        757.87        840.08       239.83 o                         
   0  15   5        912.06        988.87       246.76 o                         
   1  15   5        749.84        789.57       207.95 o                         
   2  15   5        281.27        390.59       191.87 o                         
   3  15   5        165.27        -29.46       157.71 o                         
   4  15   5        115.26        151.27       169.41 o                         
   5  15   5        183.55        186.86       209.90 o                         
   6  15   5       1228.94       1444.50       252.44 o                         
   7  15   5        870.75        926.59       292.59 o                         
   8  15   5        345.91         74.51       268.83 o                         
   9  15   5        196.16        426.15       301.19 o                         
  -8  16   5        506.09       1100.10       295.79 o                         
  -7  16   5         27.16       -224.30       224.30 o                         
  -6  16   5        583.47        746.79       252.30 o                         
  -5  16   5        288.03        275.97       404.00 o                         
  -4  16   5       1070.14       1195.78       285.13 o                         
  -3  16   5       1140.76        983.16       261.80 o                         
  -2  16   5       1332.24       1588.91       283.10 o                         
  -1  16   5        175.39        308.05       226.44 o                         
   0  16   5        274.41        552.86       211.68 o                         
   1  16   5        175.25        138.06       248.89 o                         
   2  16   5       1192.94       1668.86       256.74 o                         
   3  16   5       1170.96       1373.36       241.15 o                         
   4  16   5       1093.40        711.65       224.67 o                         
   5  16   5        248.83        329.34       214.21 o                         
   6  16   5        605.10        830.36       240.97 o                         
   7  16   5         25.95        161.37       256.33 o                         
   8  16   5        487.22        736.71       309.37 o                         
  -6  17   5        162.46        142.08       253.61 o                         
  -5  17   5        212.55       -247.38       247.38 o                         
  -4  17   5         88.49        113.49       259.93 o                         
  -3  17   5       1054.13       1293.40       293.36 o                         
  -2  17   5       1371.01       1558.59       311.29 o                         
  -1  17   5        488.00        481.49       240.50 o                         
   0  17   5        414.49        377.36       241.50 o                         
   1  17   5        479.43        729.15       251.10 o                         
   2  17   5       1402.85       1505.00       242.50 o                         
   3  17   5       1058.88       1054.69       233.89 o                         
   4  17   5        105.91        -44.36       198.64 o                         
   5  17   5        206.02        356.25       217.83 o                         
   6  17   5        152.50        322.04       284.13 o                         
  -5  18   5        255.34       -168.15       387.65 o                         
  -4  18   5        189.66       -124.67       252.19 o                         
  -3  18   5        310.15        828.66       285.65 o                         
  -2  18   5        105.38        358.16       249.55 o                         
  -1  18   5        362.18        645.47       260.31 o                         
   0  18   5         12.96        -46.96       290.35 o                         
   1  18   5        395.29       1103.51       291.64 o                         
   2  18   5        124.14        -29.85       217.74 o                         
   3  18   5        316.35        614.07       230.66 o                         
   4  18   5        176.21        200.81       228.07 o                         
   5  18   5        231.73        148.77       362.09 o                         
  -2  19   5         77.33         22.95       267.45 o                         
  -1  19   5        364.78        447.66       304.09 o                         
   0  19   5        106.00        388.03       282.73 o                         
   1  19   5        351.04         94.84       230.97 o                         
   2  19   5         92.56        -30.83       235.47 o                         
   0   0   6      18111.21      19499.12       730.40 o                         
   1   0   6        527.93        405.30        56.48 o                         
   2   0   6      11657.63      10984.09       325.37 o                         
   3   0   6       2030.87       2355.64       233.21 o                         
   4   0   6       2311.28       2453.26       179.20 o                         
   5   0   6       8204.81       8194.10       301.63 o                         
   6   0   6        684.03        782.00        93.97 o                         
   7   0   6       2007.53       1867.96       146.48 o                         
   8   0   6       9267.98       9503.59       409.73 o                         
   9   0   6         19.63         31.65       121.44 o                         
  10   0   6       1930.72       1849.24       210.70 o                         
  11   0   6        318.22        488.53       175.52 o                         
  12   0   6        431.27        480.11       232.01 o                         
  13   0   6        388.75        576.82       223.46 o                         
  14   0   6        411.39       1043.93       372.81 o                         
 -14   1   6       2566.99       2563.81       391.02 o                         
 -13   1   6        238.20        418.98       243.20 o                         
 -12   1   6       4008.34       3875.71       276.76 o                         
 -11   1   6       1183.21       1209.81       156.25 o                         
 -10   1   6       1932.55       1937.24       203.00 o                         
  -9   1   6       3575.92       3506.22       260.09 o                         
  -8   1   6      13533.46      13701.97       498.08 o                         
  -7   1   6       2231.07       2181.32       147.84 o                         
  -6   1   6      12068.10      12787.50       407.71 o                         
  -5   1   6      11315.95      11047.18       375.53 o                         
  -4   1   6        597.54        697.63        77.28 o                         
  -3   1   6       3046.17       3101.38       144.32 o                         
  -2   1   6       4374.10       4013.64       147.06 o                         
  -1   1   6       4511.66       4045.84       160.76 o                         
   0   1   6         69.67        -23.41        51.05 o                         
   1   1   6       4621.48       4444.63       149.44 o                         
   2   1   6       4094.60       3875.58       164.66 o                         
   3   1   6       3332.01       3510.82       213.92 o                         
   4   1   6        623.83        613.53        67.62 o                         
   5   1   6      11164.92      10589.43       321.56 o                         
   6   1   6      11759.33      12312.13       400.11 o                         
   7   1   6       2447.19       2508.53       179.01 o                         
   8   1   6      14024.54      13351.17       452.01 o                         
   9   1   6       3614.95       2996.58       303.59 o                         
  10   1   6       1771.43       1771.74       206.26 o                         
  11   1   6       1066.62        911.03       239.22 o                         
  12   1   6       3993.18       3713.30       293.97 o                         
  13   1   6        251.48        444.90       204.82 o                         
  14   1   6       2621.73       2899.95       357.82 o                         
 -14   2   6       1421.26       1815.56       296.00 o                         
 -13   2   6        252.41        698.89       244.23 o                         
 -12   2   6        159.10        237.13       155.78 o                         
 -11   2   6        685.44        698.64       167.56 o                         
 -10   2   6        285.29        364.09       135.56 o                         
  -9   2   6       3240.40       2774.67       207.40 o                         
  -8   2   6       2776.14       2666.92       240.47 o                         
  -7   2   6       4532.38       5086.16       271.56 o                         
  -6   2   6       3016.18       2813.92       192.81 o                         
  -5   2   6       4696.81       4609.37       242.97 o                         
  -4   2   6      30434.09      32184.94       843.44 o                         
  -3   2   6       4345.35       3987.33       162.31 o                         
  -2   2   6       5858.07       5896.31       216.45 o                         
  -1   2   6       7255.45       6812.17       192.57 o                         
   0   2   6      49791.38      51793.72      1473.26 o                         
   1   2   6       7428.77       7195.21       248.23 o                         
   2   2   6       5597.19       5315.73       209.75 o                         
   3   2   6       4397.76       4199.37       160.77 o                         
   4   2   6      30398.39      31541.44       793.22 o                         
   5   2   6       5125.00       5045.79       184.87 o                         
   6   2   6       3490.00       3306.86       194.28 o                         
   7   2   6       4241.22       4602.81       221.92 o                         
   8   2   6       2933.98       2968.36       188.26 o                         
   9   2   6       3101.78       2498.65       266.74 o                         
  10   2   6        286.47        380.79       193.08 o                         
  11   2   6        576.45        666.93       185.11 o                         
  12   2   6        138.29        410.80       188.08 o                         
  13   2   6        270.29        256.85       183.62 o                         
  14   2   6       1416.09       1843.45       415.19 o                         
 -14   3   6        309.88        545.19       328.35 o                         
 -13   3   6         98.99        313.30       196.46 o                         
 -12   3   6       3121.13       2711.03       242.12 o                         
 -11   3   6        253.85        454.61       156.67 o                         
 -10   3   6       6806.32       6418.40       331.67 o                         
  -9   3   6        978.04        796.82       145.44 o                         
  -8   3   6        282.98        441.86       121.96 o                         
  -7   3   6       6633.36       6808.65       344.71 o                         
  -6   3   6       4193.01       4808.25       371.76 o                         
  -5   3   6       1362.19       1428.18       114.05 o                         
  -4   3   6      14180.87      14475.25       390.64 o                         
  -3   3   6       6437.54       7133.79       309.88 o                         
  -2   3   6       6312.58       6304.89       252.51 o                         
  -1   3   6       1898.54       2019.16       105.33 o                         
   0   3   6      14540.09      14824.39       417.54 o                         
   1   3   6       1489.68       1521.83        97.17 o                         
   2   3   6       6782.76       6934.97       229.76 o                         
   3   3   6       7186.81       7059.03       231.33 o                         
   4   3   6      13664.32      13514.21       477.85 o                         
   5   3   6       1302.05       1232.01        78.38 o                         
   6   3   6       4345.35       4301.44       218.66 o                         
   7   3   6       6835.11       6755.53       369.90 o                         
   8   3   6        291.33        450.62       105.80 o                         
   9   3   6       1048.77       1022.14       128.55 o                         
  10   3   6       6653.23       6320.34       403.22 o                         
  11   3   6        321.64        153.86       191.49 o                         
  12   3   6       3113.91       2861.05       310.13 o                         
  13   3   6         98.12          7.08       245.71 o                         
  14   3   6        320.80        786.48       288.44 o                         
 -14   4   6         35.25        103.09       215.83 o                         
 -13   4   6        856.70        678.76       237.44 o                         
 -12   4   6       2369.17       2305.07       255.03 o                         
 -11   4   6        821.50        978.59       180.87 o                         
 -10   4   6        319.13        384.54       142.47 o                         
  -9   4   6       1280.93       1135.14       166.82 o                         
  -8   4   6         28.16       -108.03       108.03 o                         
  -7   4   6       7021.39       7388.51       435.54 o                         
  -6   4   6      10753.30      11193.93       468.12 o                         
  -5   4   6       1904.69       1762.44       117.51 o                         
  -4   4   6       6675.37       7114.35       296.38 o                         
  -3   4   6       3744.73       3965.31       228.85 o                         
  -2   4   6       3392.18       3301.01       184.28 o                         
  -1   4   6       4350.04       4186.55       181.00 o                         
   0   4   6       2586.97       2356.15       122.22 o                         
   1   4   6       3864.70       3830.36       146.82 o                         
   2   4   6       3313.55       3173.53       112.00 o                         
   3   4   6       3647.71       4035.06       150.88 o                         
   4   4   6       6817.37       6689.24       243.81 o                         
   5   4   6       1924.80       1985.96       143.27 o                         
   6   4   6      10955.58      10670.65       342.86 o                         
   7   4   6       7157.34       7212.49       284.49 o                         
   8   4   6         25.53         25.90        90.19 o                         
   9   4   6       1139.53       1482.66       150.85 o                         
  10   4   6        349.49        419.94       141.94 o                         
  11   4   6        886.59       1030.02       191.32 o                         
  12   4   6       2312.37       2168.06       258.95 o                         
  13   4   6        818.66       1077.13       225.40 o                         
  14   4   6         27.61        302.60       302.15 o                         
 -13   5   6       2797.13       2571.14       317.15 o                         
 -12   5   6       2262.84       2073.80       267.48 o                         
 -11   5   6       1599.42       1535.95       200.36 o                         
 -10   5   6       3090.46       3415.37       254.53 o                         
  -9   5   6       3194.66       3581.76       314.37 o                         
  -8   5   6        166.49        204.65       109.05 o                         
  -7   5   6      21566.14      22131.01       604.87 o                         
  -6   5   6       3200.77       3265.84       176.85 o                         
  -5   5   6        627.31        727.45       105.83 o                         
  -4   5   6      13891.44      13901.26       438.94 o                         
  -3   5   6       6605.07       7036.27       298.95 o                         
  -2   5   6      19898.68      20786.85       698.38 o                         
  -1   5   6      22853.62      22723.13       660.01 o                         
   0   5   6        328.19        268.35        63.80 o                         
   1   5   6      22073.48      21424.25       553.27 o                         
   2   5   6      20281.63      21482.05       513.33 o                         
   3   5   6       7458.59       7748.71       221.16 o                         
   4   5   6      13801.30      14051.93       355.09 o                         
   5   5   6        725.63        739.95        78.31 o                         
   6   5   6       3070.30       3226.73       150.99 o                         
   7   5   6      21526.79      21391.21       657.19 o                         
   8   5   6        213.68        107.19        99.51 o                         
   9   5   6       3420.68       3352.80       212.95 o                         
  10   5   6       3164.37       3421.86       251.16 o                         
  11   5   6       1580.41       1475.97       222.45 o                         
  12   5   6       2370.57       2576.14       328.82 o                         
  13   5   6       2811.81       2903.61       298.26 o                         
 -13   6   6        969.92       1587.72       274.59 o                         
 -12   6   6       1051.66       1100.21       287.10 o                         
 -11   6   6        212.34         44.97       157.72 o                         
 -10   6   6        610.03        485.49       184.42 o                         
  -9   6   6       3902.14       3620.05       237.67 o                         
  -8   6   6       1793.64       1765.00       165.86 o                         
  -7   6   6        983.47        700.26       120.68 o                         
  -6   6   6       1757.31       1735.69       149.77 o                         
  -5   6   6         93.80        138.75        91.63 o                         
  -4   6   6       8899.12       8521.83       341.79 o                         
  -3   6   6      17460.10      15448.74       526.42 o                         
  -2   6   6      18469.56      18224.26       683.89 o                         
  -1   6   6       4424.94       4538.76       199.85 o                         
   0   6   6      16758.63      18937.99       574.86 o                         
   1   6   6       4298.91       4537.58       168.90 o                         
   2   6   6      17877.74      18094.58       467.47 o                         
   3   6   6      17568.78      16743.13       430.97 o                         
   4   6   6       8839.85       8622.81       295.09 o                         
   5   6   6         90.67        114.19        66.47 o                         
   6   6   6       1689.01       1665.54       114.22 o                         
   7   6   6       1008.13        992.00        91.54 o                         
   8   6   6       1879.64       1535.83       143.42 o                         
   9   6   6       3904.20       3557.96       243.76 o                         
  10   6   6        661.91        789.26       158.43 o                         
  11   6   6        238.60        227.18       161.27 o                         
  12   6   6       1018.00       1023.67       208.43 o                         
  13   6   6        985.23       1504.74       360.60 o                         
 -13   7   6       1802.49       1585.18       319.97 o                         
 -12   7   6        730.95        906.38       231.64 o                         
 -11   7   6        473.73        333.88       196.28 o                         
 -10   7   6        510.55        436.92       163.99 o                         
  -9   7   6       2191.83       2261.58       197.27 o                         
  -8   7   6       9608.16       9353.62       452.17 o                         
  -7   7   6       1462.17       1543.43       158.98 o                         
  -6   7   6       7189.65       8411.56       493.86 o                         
  -5   7   6        876.48        569.40       125.41 o                         
  -4   7   6       4686.76       3850.55       223.76 o                         
  -3   7   6       6299.28       6675.08       320.18 o                         
  -2   7   6      12280.64      12013.47       493.09 o                         
  -1   7   6       1740.56       1851.93       126.21 o                         
   0   7   6       2845.52       2924.83       164.34 o                         
   1   7   6       1912.47       1932.95       149.67 o                         
   2   7   6      12130.43      12290.08       338.07 o                         
   3   7   6       6392.72       6423.78       232.10 o                         
   4   7   6       4717.82       4593.16       193.97 o                         
   5   7   6        777.71        822.17        97.78 o                         
   6   7   6       7219.17       7742.67       285.63 o                         
   7   7   6       1557.56       1535.14       124.32 o                         
   8   7   6       9756.14       9715.24       440.80 o                         
   9   7   6       2244.60       1838.66       173.47 o                         
  10   7   6        552.16        688.30       150.92 o                         
  11   7   6        482.73        802.19       187.64 o                         
  12   7   6        725.90        696.19       295.99 o                         
  13   7   6       1713.54       1833.72       319.65 o                         
 -13   8   6         62.75        190.66       345.42 o                         
 -12   8   6        300.14        409.65       215.21 o                         
 -11   8   6       1755.38       1628.45       248.82 o                         
 -10   8   6       1762.46       2046.64       216.56 o                         
  -9   8   6        292.17        173.63       130.40 o                         
  -8   8   6       1119.66        912.60       154.82 o                         
  -7   8   6       3114.39       3216.03       219.36 o                         
  -6   8   6       1061.20       1037.05       145.39 o                         
  -5   8   6       8467.60       8672.65       382.14 o                         
  -4   8   6       1662.98       1932.93       162.53 o                         
  -3   8   6       1334.21       1313.58       135.78 o                         
  -2   8   6       4495.45       4542.97       282.42 o                         
  -1   8   6       8160.99       8273.01       349.40 o                         
   0   8   6       2099.63       1865.26       129.52 o                         
   1   8   6       8590.03       8169.15       264.45 o                         
   2   8   6       4554.56       4436.27       180.44 o                         
   3   8   6       1427.22       1479.63       113.16 o                         
   4   8   6       1708.18       1572.22       121.16 o                         
   5   8   6       8425.00       8100.34       358.82 o                         
   6   8   6       1318.28       1297.14       123.25 o                         
   7   8   6       3126.66       3313.81       176.30 o                         
   8   8   6       1028.12       1136.60       154.29 o                         
   9   8   6        261.88        431.81       133.63 o                         
  10   8   6       1803.99       1880.66       192.50 o                         
  11   8   6       1734.17       1790.41       244.35 o                         
  12   8   6        316.10        774.87       196.87 o                         
  13   8   6         50.96        396.79       266.48 o                         
 -12   9   6        513.20        602.71       307.21 o                         
 -11   9   6       4251.26       4030.75       375.22 o                         
 -10   9   6        637.36        904.11       198.92 o                         
  -9   9   6       2865.76       2713.46       210.32 o                         
  -8   9   6        686.79        917.56       157.88 o                         
  -7   9   6       1828.65       1512.37       167.87 o                         
  -6   9   6       2709.42       2481.73       193.51 o                         
  -5   9   6      11355.03      11898.58       465.80 o                         
  -4   9   6        628.00        707.55       127.78 o                         
  -3   9   6       2008.23       1838.76       193.00 o                         
  -2   9   6       1614.49       1562.12       215.18 o                         
  -1   9   6        473.58        322.98       121.63 o                         
   0   9   6       4527.87       4363.93       265.87 o                         
   1   9   6        474.27        387.15        65.09 o                         
   2   9   6       1502.20       1374.50        99.11 o                         
   3   9   6       1804.70       1912.74       128.64 o                         
   4   9   6        699.28        623.32        99.35 o                         
   5   9   6      11153.40      11880.05       391.18 o                         
   6   9   6       2696.43       2496.00       162.50 o                         
   7   9   6       1868.58       1665.20       146.67 o                         
   8   9   6        605.00        561.05       140.37 o                         
   9   9   6       2931.58       2791.45       237.41 o                         
  10   9   6        636.93        409.49       154.05 o                         
  11   9   6       4109.13       4256.63       390.73 o                         
  12   9   6        518.16        610.37       203.70 o                         
 -12  10   6         84.09        -52.32       317.88 o                         
 -11  10   6        155.62        -94.43       193.22 o                         
 -10  10   6        925.60        905.51       211.61 o                         
  -9  10   6        540.45        412.80       157.58 o                         
  -8  10   6        478.09        214.84       141.28 o                         
  -7  10   6       2602.47       2356.70       200.08 o                         
  -6  10   6       1145.55       1207.01       158.05 o                         
  -5  10   6       6024.21       5951.36       321.02 o                         
  -4  10   6       3428.87       3231.44       219.86 o                         
  -3  10   6         87.88         -9.06       102.37 o                         
  -2  10   6       2382.04       2057.13       180.84 o                         
  -1  10   6      13567.57      13321.51       530.80 o                         
   0  10   6       4201.65       4310.42       305.35 o                         
   1  10   6      13428.44      13317.48       525.78 o                         
   2  10   6       2265.50       2251.53       186.01 o                         
   3  10   6        126.28         26.90        75.65 o                         
   4  10   6       3361.15       3643.68       187.07 o                         
   5  10   6       6090.07       6554.10       281.07 o                         
   6  10   6       1358.46       1344.57       132.62 o                         
   7  10   6       2494.97       2352.16       171.97 o                         
   8  10   6        419.34        471.54       141.88 o                         
   9  10   6        581.31        594.98       149.95 o                         
  10  10   6        951.10        973.70       162.81 o                         
  11  10   6        140.10        126.51       167.98 o                         
  12  10   6        108.16        387.30       207.94 o                         
 -11  11   6        637.63        463.95       225.99 o                         
 -10  11   6       1396.64       1868.95       266.33 o                         
  -9  11   6       1012.30        903.69       187.16 o                         
  -8  11   6        160.27        -52.08       140.51 o                         
  -7  11   6        128.62        197.82       142.13 o                         
  -6  11   6        200.82        281.80       130.31 o                         
  -5  11   6       1234.88       1210.80       162.72 o                         
  -4  11   6       2488.77       2524.40       201.95 o                         
  -3  11   6        321.38        238.54       118.65 o                         
  -2  11   6       3404.03       3271.95       254.73 o                         
  -1  11   6       1123.52       1097.82       178.09 o                         
   0  11   6         14.26        -31.68       115.74 o                         
   1  11   6       1075.72        739.06       146.31 o                         
   2  11   6       3369.23       3014.72       231.76 o                         
   3  11   6        282.17        357.65       107.37 o                         
   4  11   6       2623.77       2499.79       181.90 o                         
   5  11   6       1292.81       1376.33       129.08 o                         
   6  11   6        216.91        138.53       101.35 o                         
   7  11   6        116.37        144.47       122.20 o                         
   8  11   6        155.26        240.92       133.70 o                         
   9  11   6       1005.75       1272.70       214.31 o                         
  10  11   6       1380.55       1312.46       213.81 o                         
  11  11   6        633.99        592.54       244.35 o                         
 -11  12   6         73.59        -94.11       216.09 o                         
 -10  12   6         94.40         32.30       204.93 o                         
  -9  12   6        749.51       1089.70       191.12 o                         
  -8  12   6        383.19        320.17       157.69 o                         
  -7  12   6       1067.37        955.81       172.81 o                         
  -6  12   6        886.00       1100.55       164.32 o                         
  -5  12   6        857.97        822.30       156.42 o                         
  -4  12   6       1331.06       1182.86       163.32 o                         
  -3  12   6       1052.95       1164.10       163.20 o                         
  -2  12   6        873.51        663.97       135.96 o                         
  -1  12   6       1951.75       1940.55       181.03 o                         
   0  12   6        228.05         51.78       126.29 o                         
   1  12   6       2019.27       1941.79       228.82 o                         
   2  12   6        823.97        589.82       152.50 o                         
   3  12   6       1078.78       1187.29       173.20 o                         
   4  12   6       1255.58       1069.58       184.49 o                         
   5  12   6        900.45        878.69       183.15 o                         
   6  12   6        855.75        925.82       163.29 o                         
   7  12   6       1103.97       1191.20       201.26 o                         
   8  12   6        383.93        298.34       175.17 o                         
   9  12   6        755.05        951.86       213.69 o                         
  10  12   6         95.13        185.49       208.15 o                         
  11  12   6         83.63        467.40       246.56 o                         
 -10  13   6         77.04        -56.14       227.22 o                         
  -9  13   6       1005.01       1079.17       205.78 o                         
  -8  13   6        549.77        382.40       171.83 o                         
  -7  13   6       4618.11       4348.85       299.82 o                         
  -6  13   6        296.22        346.28       182.19 o                         
  -5  13   6        761.76        766.74       188.80 o                         
  -4  13   6        475.25        411.68       149.88 o                         
  -3  13   6       1709.09       1495.59       253.53 o                         
  -2  13   6        232.73        147.70       127.26 o                         
  -1  13   6       1662.40       1712.64       175.63 o                         
   0  13   6         19.41        165.13       137.37 o                         
   1  13   6       1697.12       1104.07       214.48 o                         
   2  13   6        203.37        283.25       150.78 o                         
   3  13   6       1789.96       1541.00       205.35 o                         
   4  13   6        459.86        306.53       166.60 o                         
   5  13   6        793.77        764.80       182.79 o                         
   6  13   6        331.57        335.88       169.36 o                         
   7  13   6       4643.37       3898.51       387.95 o                         
   8  13   6        511.65       1037.61       259.74 o                         
   9  13   6       1000.43       1123.04       296.01 o                         
  10  13   6         76.45        279.89       283.43 o                         
  -9  14   6        681.76        992.28       278.26 o                         
  -8  14   6        795.35        681.52       267.23 o                         
  -7  14   6        379.28        232.12       190.01 o                         
  -6  14   6        108.74         58.09       170.88 o                         
  -5  14   6        222.79        395.09       180.53 o                         
  -4  14   6        131.88          7.93       195.55 o                         
  -3  14   6       5020.41       3969.42       380.12 o                         
  -2  14   6        470.94        481.00       211.24 o                         
  -1  14   6       1947.31       1824.52       304.05 o                         
   0  14   6        483.24        449.66       205.11 o                         
   1  14   6       1930.60       2263.88       244.81 o                         
   2  14   6        431.70        549.22       170.39 o                         
   3  14   6       5028.15       4626.41       314.34 o                         
   4  14   6        164.40        225.74       163.61 o                         
   5  14   6        208.32        162.06       173.35 o                         
   6  14   6        110.99        259.21       188.02 o                         
   7  14   6        419.51        643.67       261.69 o                         
   8  14   6        778.95        210.15       262.42 o                         
   9  14   6        675.81        238.37       359.94 o                         
  -8  15   6        324.70        784.97       276.16 o                         
  -7  15   6        342.74          4.62       227.09 o                         
  -6  15   6        250.88        228.16       229.03 o                         
  -5  15   6        268.56        319.95       253.33 o                         
  -4  15   6        238.19         19.51       222.70 o                         
  -3  15   6        111.37       -204.23       204.23 o                         
  -2  15   6        793.05        737.68       239.83 o                         
  -1  15   6        220.71        169.75       214.36 o                         
   0  15   6        470.35        514.55       223.73 o                         
   1  15   6        213.79        370.89       181.20 o                         
   2  15   6        826.98        729.28       200.60 o                         
   3  15   6        156.21        -80.13       158.65 o                         
   4  15   6        264.16        137.80       180.57 o                         
   5  15   6        293.84        365.48       201.91 o                         
   6  15   6        240.78        344.23       200.60 o                         
   7  15   6        313.44        692.52       386.62 o                         
   8  15   6        326.19        735.94       316.75 o                         
  -7  16   6        389.86        442.85       293.35 o                         
  -6  16   6       1225.15       1804.29       308.55 o                         
  -5  16   6       1382.41       1698.28       322.56 o                         
  -4  16   6        186.03        177.91       252.62 o                         
  -3  16   6          9.42         -7.33       228.75 o                         
  -2  16   6        786.83        817.76       318.69 o                         
  -1  16   6        205.09        284.66       239.68 o                         
   0  16   6       3362.37       3559.56       392.11 o                         
   1  16   6        192.43        435.21       207.79 o                         
   2  16   6        769.65        615.90       278.79 o                         
   3  16   6         10.78       -177.88       177.88 o                         
   4  16   6        183.20        136.97       192.72 o                         
   5  16   6       1370.57       1440.62       256.85 o                         
   6  16   6       1255.65        627.65       283.56 o                         
   7  16   6        383.37        516.93       295.30 o                         
  -6  17   6        954.08       1090.16       311.29 o                         
  -5  17   6       1692.13       1635.68       345.61 o                         
  -4  17   6        394.49        181.11       264.55 o                         
  -3  17   6        274.17        508.55       267.82 o                         
  -2  17   6        115.09         25.12       212.00 o                         
  -1  17   6        468.25        519.03       251.79 o                         
   0  17   6        187.70        489.97       251.72 o                         
   1  17   6        493.44        710.40       253.24 o                         
   2  17   6        114.82        247.39       201.42 o                         
   3  17   6        243.55        660.40       223.98 o                         
   4  17   6        397.58        292.56       208.39 o                         
   5  17   6       1661.04       2078.38       289.30 o                         
   6  17   6        944.06        879.88       316.06 o                         
  -4  18   6        223.06        173.71       267.93 o                         
  -3  18   6         88.07        144.37       251.24 o                         
  -2  18   6         56.19         42.73       251.78 o                         
  -1  18   6       1149.94       1355.95       297.00 o                         
   0  18   6          0.50        666.71       279.66 o                         
   1  18   6       1104.94       1167.68       298.65 o                         
   2  18   6         64.80        548.97       237.58 o                         
   3  18   6         91.08        191.25       210.62 o                         
   4  18   6        219.10        212.03       223.25 o                         
  -1  19   6         63.04        330.75       271.33 o                         
   0  19   6        162.30        636.00       289.46 o                         
   1  19   6         81.78         52.72       235.26 o                         
   1   0   7      14782.98      14053.86       496.58 o                         
   2   0   7       8842.71       8078.86       239.54 o                         
   3   0   7      29340.31      31212.30       862.21 o                         
   4   0   7       7539.34       8138.82       287.74 o                         
   5   0   7       4227.78       4638.55       287.94 o                         
   6   0   7       2070.93       2283.25       155.38 o                         
   7   0   7       1236.47       1400.82       117.33 o                         
   8   0   7       2117.66       2196.26       194.24 o                         
   9   0   7       1159.89       1466.51       176.49 o                         
  10   0   7       4078.08       4068.29       291.10 o                         
  11   0   7        162.98        168.20       151.71 o                         
  12   0   7        495.44        547.08       178.29 o                         
  13   0   7       1239.64       1728.86       279.02 o                         
  14   0   7          1.86        238.70       237.34 o                         
 -14   1   7        109.20        169.04       228.21 o                         
 -13   1   7       2525.10       2595.41       314.51 o                         
 -12   1   7        838.82       1008.02       181.85 o                         
 -11   1   7       2266.94       2238.70       220.69 o                         
 -10   1   7         60.12        163.02       136.66 o                         
  -9   1   7       4913.34       5092.84       364.77 o                         
  -8   1   7        964.55        975.09       149.83 o                         
  -7   1   7       9363.57       9506.02       371.49 o                         
  -6   1   7      17822.55      17398.81       541.02 o                         
  -5   1   7       2698.58       2593.95       167.23 o                         
  -4   1   7        507.52        472.53        57.96 o                         
  -3   1   7       9992.99       9835.46       338.94 o                         
  -2   1   7       9082.04       9038.15       305.85 o                         
  -1   1   7       2696.75       2685.91       190.93 o                         
   0   1   7      34114.50      31810.58      1156.98 o                         
   1   1   7       2595.22       2577.71       134.59 o                         
   2   1   7       9529.68       9902.16       300.55 o                         
   3   1   7       9281.99       8838.36       296.14 o                         
   4   1   7        439.76        307.31        75.66 o                         
   5   1   7       2675.04       2781.53       135.14 o                         
   6   1   7      18182.58      18031.42       506.83 o                         
   7   1   7       9137.27       8901.17       365.15 o                         
   8   1   7       1016.03       1002.05       116.56 o                         
   9   1   7       5152.81       5119.18       295.69 o                         
  10   1   7         33.03        163.78       129.43 o                         
  11   1   7       2437.31       2586.80       273.80 o                         
  12   1   7        807.96       1053.54       238.33 o                         
  13   1   7       2511.03       2539.10       390.53 o                         
  14   1   7         91.39        276.77       224.01 o                         
 -14   2   7        280.06        411.99       225.13 o                         
 -13   2   7       1384.93       1323.00       350.19 o                         
 -12   2   7       1319.15       1285.08       209.04 o                         
 -11   2   7       1269.13       1518.72       194.71 o                         
 -10   2   7       1246.71       1461.38       178.99 o                         
  -9   2   7        176.00        210.41       146.92 o                         
  -8   2   7        810.21        930.91       152.65 o                         
  -7   2   7      13585.17      13437.76       494.50 o                         
  -6   2   7       7620.84       8166.57       345.68 o                         
  -5   2   7      10161.08      10108.86       374.78 o                         
  -4   2   7       1423.58       1477.50       114.24 o                         
  -3   2   7       1353.13       1279.43       101.44 o                         
  -2   2   7       4105.58       3969.01       169.82 o                         
  -1   2   7       9947.63       9750.23       265.76 o                         
   0   2   7       3273.53       3435.48       152.23 o                         
   1   2   7      10245.15       9912.64       313.93 o                         
   2   2   7       3913.54       4223.97       236.22 o                         
   3   2   7       1582.63       1746.69       106.45 o                         
   4   2   7       1274.77       1193.83       107.38 o                         
   5   2   7       9788.30       9655.99       305.14 o                         
   6   2   7       7506.33       7835.54       298.17 o                         
   7   2   7      13533.61      13341.04       441.63 o                         
   8   2   7        906.25        913.56       118.13 o                         
   9   2   7        197.62        378.28       142.12 o                         
  10   2   7       1241.56       1249.66       175.27 o                         
  11   2   7       1253.39       1237.35       209.93 o                         
  12   2   7       1312.47        968.14       291.21 o                         
  13   2   7       1364.81       1462.34       286.20 o                         
  14   2   7        278.55       1045.20       454.02 o                         
 -14   3   7        119.56        487.79       244.03 o                         
 -13   3   7       1242.17       1028.01       284.64 o                         
 -12   3   7       1082.74       1334.91       223.79 o                         
 -11   3   7       1987.04       2413.87       233.83 o                         
 -10   3   7       4047.54       4022.62       267.88 o                         
  -9   3   7       5734.05       5515.51       303.37 o                         
  -8   3   7       3856.44       3938.66       260.95 o                         
  -7   3   7       2574.38       2545.82       198.59 o                         
  -6   3   7       6477.86       6140.78       367.54 o                         
  -5   3   7       6348.02       6879.41       254.33 o                         
  -4   3   7      10020.13      10052.69       315.22 o                         
  -3   3   7       4279.52       4396.97       309.76 o                         
  -2   3   7      15888.37      14902.24       414.48 o                         
  -1   3   7       9725.80       9544.96       297.15 o                         
   0   3   7          9.24          1.31        47.52 o                         
   1   3   7      10005.99       9519.74       307.53 o                         
   2   3   7      15824.18      15213.87       492.19 o                         
   3   3   7       5050.05       5227.54       265.17 o                         
   4   3   7      10079.91       9928.33       341.46 o                         
   5   3   7       6251.03       6474.84       265.13 o                         
   6   3   7       6534.70       6485.07       286.51 o                         
   7   3   7       2456.78       2593.98       167.37 o                         
   8   3   7       3629.89       3264.06       194.49 o                         
   9   3   7       5763.69       5833.18       297.16 o                         
  10   3   7       4108.82       4393.07       319.39 o                         
  11   3   7       1986.77       1973.45       283.87 o                         
  12   3   7       1038.93       1449.33       333.95 o                         
  13   3   7       1229.45       1468.32       267.41 o                         
  14   3   7         99.19        866.78       246.94 o                         
 -13   4   7        759.82        821.34       240.65 o                         
 -12   4   7         24.87        257.51       185.50 o                         
 -11   4   7        680.23        992.57       206.23 o                         
 -10   4   7       1622.13       1689.73       198.17 o                         
  -9   4   7        938.47        670.83       153.02 o                         
  -8   4   7       6368.02       5960.63       302.29 o                         
  -7   4   7       2559.17       2364.27       188.20 o                         
  -6   4   7        977.24       1018.24       119.69 o                         
  -5   4   7       4993.92       4860.69       200.64 o                         
  -4   4   7      11208.94      10299.45       413.05 o                         
  -3   4   7       6689.36       6414.20       280.95 o                         
  -2   4   7      16777.62      16295.68       557.67 o                         
  -1   4   7      45459.60      47598.60      1330.80 o                         
   0   4   7       5996.47       5676.55       244.11 o                         
   1   4   7      47370.18      51073.17      1415.11 o                         
   2   4   7      16576.86      16841.46       514.23 o                         
   3   4   7       6161.56       6076.21       195.95 o                         
   4   4   7      10682.42      10343.15       322.84 o                         
   5   4   7       4997.65       4526.58       290.26 o                         
   6   4   7        916.01        817.63       120.28 o                         
   7   4   7       2731.49       2429.74       175.58 o                         
   8   4   7       6159.90       6062.07       274.98 o                         
   9   4   7        985.51       1061.76       135.25 o                         
  10   4   7       1649.30       1686.40       213.19 o                         
  11   4   7        713.35        947.81       195.98 o                         
  12   4   7         39.95         67.21       250.38 o                         
  13   4   7        777.37        743.81       207.93 o                         
 -13   5   7        538.36        668.70       249.94 o                         
 -12   5   7        729.50        767.67       204.53 o                         
 -11   5   7       1183.83       1274.08       213.49 o                         
 -10   5   7       2577.14       2327.79       220.08 o                         
  -9   5   7       4775.90       5698.08       365.90 o                         
  -8   5   7        201.20         79.07       118.77 o                         
  -7   5   7       6626.19       7530.02       309.11 o                         
  -6   5   7       1031.79        988.12       110.78 o                         
  -5   5   7      17296.10      16751.31       495.74 o                         
  -4   5   7       7036.09       7072.19       299.18 o                         
  -3   5   7       6472.59       6064.86       287.93 o                         
  -2   5   7       3553.31       3764.05       196.70 o                         
  -1   5   7      13684.12      13266.91       399.87 o                         
   0   5   7       6690.72       6542.44       227.39 o                         
   1   5   7      14152.05      13542.03       398.38 o                         
   2   5   7       3474.89       3803.87       133.74 o                         
   3   5   7       6164.13       6033.35       206.39 o                         
   4   5   7       7165.85       7639.96       247.24 o                         
   5   5   7      17579.98      17091.28       481.67 o                         
   6   5   7       1069.79       1026.52        87.02 o                         
   7   5   7       6824.08       6479.76       267.76 o                         
   8   5   7        139.21        153.66        97.21 o                         
   9   5   7       4736.96       4649.91       279.05 o                         
  10   5   7       2419.33       2304.13       236.80 o                         
  11   5   7       1175.02       1267.09       207.24 o                         
  12   5   7        707.01        966.06       206.32 o                         
  13   5   7        568.12       1038.97       233.21 o                         
 -13   6   7        176.77         73.98       206.71 o                         
 -12   6   7        530.74        503.63       201.18 o                         
 -11   6   7       4446.52       3789.09       313.69 o                         
 -10   6   7       1400.18       1749.09       226.38 o                         
  -9   6   7        697.00        690.99       164.74 o                         
  -8   6   7        901.15        811.80       136.74 o                         
  -7   6   7        966.09        849.96       124.12 o                         
  -6   6   7       2381.70       2323.01       173.81 o                         
  -5   6   7       7990.50       7364.06       386.24 o                         
  -4   6   7       7779.10       8321.08       398.86 o                         
  -3   6   7         97.27        -10.47        87.30 o                         
  -2   6   7        656.08        582.99       114.26 o                         
  -1   6   7       7860.35       7412.72       279.63 o                         
   0   6   7       1588.27       1763.08       116.14 o                         
   1   6   7       8125.49       7971.17       334.91 o                         
   2   6   7        436.27        360.14        63.80 o                         
   3   6   7         76.96         82.49        53.36 o                         
   4   6   7       7630.00       7898.94       265.65 o                         
   5   6   7       8122.11       7759.14       271.39 o                         
   6   6   7       2390.99       2300.18       125.17 o                         
   7   6   7        808.48        773.33       111.81 o                         
   8   6   7        877.46        903.43       135.74 o                         
   9   6   7        748.87        984.15       173.45 o                         
  10   6   7       1456.38       1489.00       196.75 o                         
  11   6   7       4444.99       4375.58       408.08 o                         
  12   6   7        538.23        678.57       252.81 o                         
  13   6   7        177.50        593.42       225.49 o                         
 -13   7   7       1003.57        518.69       227.92 o                         
 -12   7   7       1893.13       2274.32       343.37 o                         
 -11   7   7        655.90        899.80       212.30 o                         
 -10   7   7       3729.00       3571.01       377.81 o                         
  -9   7   7         11.50          2.92       127.48 o                         
  -8   7   7       9412.14       9282.43       362.66 o                         
  -7   7   7       3138.86       2987.69       200.86 o                         
  -6   7   7       9681.42       9340.14       404.58 o                         
  -5   7   7       3294.27       2725.04       206.32 o                         
  -4   7   7       4468.16       3915.31       238.87 o                         
  -3   7   7       1225.75       1226.16       162.74 o                         
  -2   7   7       3944.53       3837.30       301.03 o                         
  -1   7   7       7646.64       7829.69       311.42 o                         
   0   7   7      25466.74      27050.90       761.12 o                         
   1   7   7       7537.29       7225.49       243.21 o                         
   2   7   7       4297.16       4407.21       169.73 o                         
   3   7   7       1257.01       1248.86       119.16 o                         
   4   7   7       4672.93       4675.69       202.67 o                         
   5   7   7       3261.90       3050.04       154.01 o                         
   6   7   7       9464.29       9011.98       293.62 o                         
   7   7   7       3299.75       3594.31       220.81 o                         
   8   7   7       9278.04       8946.74       428.00 o                         
   9   7   7         35.35         59.90       115.25 o                         
  10   7   7       3774.48       3999.71       269.32 o                         
  11   7   7        604.74        892.07       186.49 o                         
  12   7   7       1898.80       2263.70       267.42 o                         
  13   7   7        992.63       1149.92       231.53 o                         
 -12   8   7        128.68         53.25       197.70 o                         
 -11   8   7        321.19        499.42       207.92 o                         
 -10   8   7       1729.78       1776.40       248.58 o                         
  -9   8   7        499.66        415.21       143.09 o                         
  -8   8   7       2375.40       2398.48       194.05 o                         
  -7   8   7        444.78        473.02       135.03 o                         
  -6   8   7        397.97        650.03       131.68 o                         
  -5   8   7       2612.65       2450.12       230.46 o                         
  -4   8   7      11722.78      11816.55       455.61 o                         
  -3   8   7       7196.69       6489.73       319.59 o                         
  -2   8   7      14169.60      14134.68       549.46 o                         
  -1   8   7       7804.97       8236.24       347.07 o                         
   0   8   7      12588.60      12708.37       416.56 o                         
   1   8   7       7793.96       7769.47       261.84 o                         
   2   8   7      13793.03      13409.71       392.69 o                         
   3   8   7       6789.34       6246.81       236.87 o                         
   4   8   7      11959.76      12076.01       368.20 o                         
   5   8   7       2682.28       2419.59       151.38 o                         
   6   8   7        379.46        464.29        94.16 o                         
   7   8   7        453.59        462.36       105.88 o                         
   8   8   7       2463.00       2463.27       206.43 o                         
   9   8   7        477.27        465.55       142.19 o                         
  10   8   7       1772.89       1777.23       190.42 o                         
  11   8   7        336.83        528.61       185.69 o                         
  12   8   7        112.66        621.99       207.54 o                         
 -12   9   7       1144.56        505.40       263.49 o                         
 -11   9   7        326.23        623.02       220.42 o                         
 -10   9   7        776.17        665.70       201.74 o                         
  -9   9   7       3538.97       3136.37       246.91 o                         
  -8   9   7          9.97         38.53       131.20 o                         
  -7   9   7       2265.69       2166.84       193.97 o                         
  -6   9   7       1743.15       1416.58       158.54 o                         
  -5   9   7          4.58        195.48       110.66 o                         
  -4   9   7        733.08        620.29       125.84 o                         
  -3   9   7      15104.26      15319.38       563.37 o                         
  -2   9   7        627.54        363.38       134.97 o                         
  -1   9   7        613.48        477.12       130.12 o                         
   0   9   7         11.89        -30.56        72.87 o                         
   1   9   7        720.93        735.50        82.79 o                         
   2   9   7        621.07        581.45        82.45 o                         
   3   9   7      15466.16      15261.96       466.69 o                         
   4   9   7        673.69        524.95        98.22 o                         
   5   9   7         12.82         33.68        83.62 o                         
   6   9   7       1939.30       1664.71       138.76 o                         
   7   9   7       2254.46       2106.61       178.64 o                         
   8   9   7          5.24        -63.50       115.67 o                         
   9   9   7       3645.82       3498.84       252.23 o                         
  10   9   7        789.99        855.76       219.26 o                         
  11   9   7        328.14        763.96       213.81 o                         
  12   9   7       1241.30       1563.01       264.13 o                         
 -12  10   7         62.41         36.64       239.41 o                         
 -11  10   7         78.06         58.82       206.69 o                         
 -10  10   7        112.94       -135.98       208.64 o                         
  -9  10   7        286.19         24.36       159.05 o                         
  -8  10   7       2323.88       2161.70       213.04 o                         
  -7  10   7       5230.13       4616.27       277.24 o                         
  -6  10   7       3838.61       3826.58       321.56 o                         
  -5  10   7        401.32        497.92       130.28 o                         
  -4  10   7        335.43        455.96       139.13 o                         
  -3  10   7         24.77         84.92       113.15 o                         
  -2  10   7       4335.24       4534.67       339.85 o                         
  -1  10   7       2130.20       2012.21       209.78 o                         
   0  10   7       2868.77       2693.29       235.37 o                         
   1  10   7       2183.38       2193.52       128.54 o                         
   2  10   7       4333.18       4468.60       197.37 o                         
   3  10   7          3.65        -24.04        90.07 o                         
   4  10   7        276.30        401.89        93.39 o                         
   5  10   7        387.37        456.98       100.32 o                         
   6  10   7       3716.16       3672.27       291.03 o                         
   7  10   7       5208.12       4963.28       392.91 o                         
   8  10   7       2383.36       2313.65       201.18 o                         
   9  10   7        300.81        350.95       146.64 o                         
  10  10   7        128.84        208.60       148.23 o                         
  11  10   7         84.52        132.78       174.08 o                         
  12  10   7         48.72         84.45       198.16 o                         
 -11  11   7         95.48        110.03       207.00 o                         
 -10  11   7       1491.37       1381.64       255.94 o                         
  -9  11   7        460.51        326.53       182.65 o                         
  -8  11   7       1387.32       1378.24       196.41 o                         
  -7  11   7        293.05         94.27       133.68 o                         
  -6  11   7       4980.94       4648.01       441.10 o                         
  -5  11   7        215.26        166.00       124.79 o                         
  -4  11   7       2258.96       1888.20       191.61 o                         
  -3  11   7        950.97        859.69       193.18 o                         
  -2  11   7        874.47        925.97       149.94 o                         
  -1  11   7        132.02         32.45       124.97 o                         
   0  11   7        391.83        549.29       143.92 o                         
   1  11   7        125.31         81.94       135.23 o                         
   2  11   7        998.64        984.00       157.82 o                         
   3  11   7        824.15        927.99       130.62 o                         
   4  11   7       2082.44       1884.71       165.09 o                         
   5  11   7        191.64        174.05       100.63 o                         
   6  11   7       5086.55       5204.75       246.63 o                         
   7  11   7        313.98        160.69       124.07 o                         
   8  11   7       1399.11       1498.04       177.40 o                         
   9  11   7        490.58        481.45       163.09 o                         
  10  11   7       1412.68       1754.05       241.65 o                         
  11  11   7         84.72         70.17       186.88 o                         
 -11  12   7        269.28        290.80       233.31 o                         
 -10  12   7        587.96        460.79       224.75 o                         
  -9  12   7        214.99        223.40       182.44 o                         
  -8  12   7        281.54        131.44       158.70 o                         
  -7  12   7         97.16         66.01       145.51 o                         
  -6  12   7        619.70        447.77       156.28 o                         
  -5  12   7        679.24        614.51       151.86 o                         
  -4  12   7       3995.15       3709.72       266.42 o                         
  -3  12   7        204.00        209.94       132.17 o                         
  -2  12   7       3936.67       3449.00       246.23 o                         
  -1  12   7       1302.54       1390.36       207.95 o                         
   0  12   7       3190.50       3710.94       270.63 o                         
   1  12   7       1188.49       1250.81       168.58 o                         
   2  12   7       3994.46       4078.83       274.68 o                         
   3  12   7        174.59         86.01       138.71 o                         
   4  12   7       4021.36       4307.71       286.03 o                         
   5  12   7        653.95       1002.78       258.65 o                         
   6  12   7        627.02        532.28       170.85 o                         
   7  12   7         84.76       -163.28       163.28 o                         
   8  12   7        312.09        149.65       175.08 o                         
   9  12   7        173.98         51.36       310.10 o                         
  10  12   7        621.37        915.37       237.46 o                         
  11  12   7        275.79        665.77       297.07 o                         
 -10  13   7         24.53        175.35       203.19 o                         
  -9  13   7       1042.86       1304.05       231.64 o                         
  -8  13   7        188.99        -23.67       163.19 o                         
  -7  13   7        864.19       1127.34       188.27 o                         
  -6  13   7        347.95        388.80       155.48 o                         
  -5  13   7        891.06       1125.25       181.07 o                         
  -4  13   7        156.84         97.00       139.55 o                         
  -3  13   7        384.67        418.70       144.51 o                         
  -2  13   7          8.14       -117.66       117.66 o                         
  -1  13   7       2744.66       2990.89       229.13 o                         
   0  13   7       2028.75       1864.03       209.32 o                         
   1  13   7       2752.96       2524.35       249.60 o                         
   2  13   7          4.58         85.61       150.39 o                         
   3  13   7        334.10        399.98       158.40 o                         
   4  13   7        159.26        287.36       160.83 o                         
   5  13   7        878.21        607.11       193.67 o                         
   6  13   7        378.14        183.56       177.04 o                         
   7  13   7        807.64       1120.07       264.72 o                         
   8  13   7        181.67        -92.61       253.10 o                         
   9  13   7       1036.86       1240.71       313.16 o                         
  10  13   7         31.79         48.84       298.94 o                         
  -9  14   7         96.36        165.90       216.68 o                         
  -8  14   7        566.96        486.21       219.96 o                         
  -7  14   7        334.12        552.95       207.21 o                         
  -6  14   7        163.27        -48.14       189.89 o                         
  -5  14   7       2425.74       2626.25       275.59 o                         
  -4  14   7        957.15        662.36       197.20 o                         
  -3  14   7        464.24        227.98       189.01 o                         
  -2  14   7        412.85         77.10       207.17 o                         
  -1  14   7       1828.22       1498.18       277.17 o                         
   0  14   7         75.26        202.35       177.65 o                         
   1  14   7       1881.70       2268.29       333.54 o                         
   2  14   7        385.52        423.88       171.35 o                         
   3  14   7        485.58        684.55       190.35 o                         
   4  14   7        975.28        753.37       198.56 o                         
   5  14   7       2409.73       2537.10       272.56 o                         
   6  14   7        156.57        -71.31       172.97 o                         
   7  14   7        330.20        193.13       239.62 o                         
   8  14   7        568.86        703.09       306.72 o                         
   9  14   7         92.80        621.74       331.05 o                         
  -8  15   7       1224.03        938.24       298.00 o                         
  -7  15   7        370.67        298.57       295.95 o                         
  -6  15   7       1467.99       1447.89       321.52 o                         
  -5  15   7        680.17        537.56       248.07 o                         
  -4  15   7       1195.07        918.91       267.37 o                         
  -3  15   7        200.42        122.27       226.08 o                         
  -2  15   7       1020.56        794.33       253.94 o                         
  -1  15   7         43.23        -49.64       217.74 o                         
   0  15   7        540.91        555.26       241.17 o                         
   1  15   7         35.97       -179.07       182.36 o                         
   2  15   7       1028.50       1080.98       210.15 o                         
   3  15   7        187.53        204.93       175.98 o                         
   4  15   7       1086.76        838.07       208.35 o                         
   5  15   7        642.12        676.89       217.22 o                         
   6  15   7       1612.98       1775.31       319.47 o                         
   7  15   7        406.81       1157.42       330.46 o                         
   8  15   7       1256.24       1935.80       391.80 o                         
  -7  16   7         50.61       -178.63       252.27 o                         
  -6  16   7        324.82        938.82       298.06 o                         
  -5  16   7        172.93         -3.68       237.14 o                         
  -4  16   7        665.84        636.06       273.38 o                         
  -3  16   7         60.51        -63.90       243.19 o                         
  -2  16   7       1350.10       1206.33       281.31 o                         
  -1  16   7        191.16        470.75       221.51 o                         
   0  16   7       2502.27       2905.23       395.57 o                         
   1  16   7        169.61        371.95       266.39 o                         
   2  16   7       1397.06       1470.34       249.38 o                         
   3  16   7         51.93        164.23       189.99 o                         
   4  16   7        654.49        665.50       218.60 o                         
   5  16   7        166.99         99.75       197.34 o                         
   6  16   7        329.93        557.46       278.71 o                         
   7  16   7         54.10         54.68       301.27 o                         
  -6  17   7         24.17       -192.26       242.52 o                         
  -5  17   7        103.77       -236.57       263.42 o                         
  -4  17   7        453.41        338.49       274.65 o                         
  -3  17   7       1376.82       1840.13       339.18 o                         
  -2  17   7        240.41        247.42       257.98 o                         
  -1  17   7          6.36       -151.39       207.11 o                         
   0  17   7        233.29        292.99       252.75 o                         
   1  17   7          7.60        162.19       212.20 o                         
   2  17   7        255.20        147.51       321.94 o                         
   3  17   7       1287.62       1267.33       253.49 o                         
   4  17   7        452.50        483.72       225.31 o                         
   5  17   7         87.07       -131.80       219.55 o                         
   6  17   7         23.63        -95.56       269.42 o                         
  -4  18   7        123.41        466.78       287.38 o                         
  -3  18   7        422.97        285.45       274.72 o                         
  -2  18   7        113.74        -12.07       255.83 o                         
  -1  18   7        600.56       1046.47       298.71 o                         
   0  18   7         29.55        350.58       287.17 o                         
   1  18   7        632.58        717.00       252.96 o                         
   2  18   7         96.47        271.61       223.37 o                         
   3  18   7        403.22        562.70       237.74 o                         
   4  18   7        124.50        490.46       309.50 o                         
   0   0   8      38422.98      38156.34      1800.24 o                         
   1   0   8       1671.28       1650.58       131.76 o                         
   2   0   8          2.06         12.96        55.55 o                         
   3   0   8      10294.27      10292.04       358.91 o                         
   4   0   8        157.47        363.71        78.14 o                         
   5   0   8       7677.24       8561.69       336.80 o                         
   6   0   8      21661.57      21062.58       677.82 o                         
   7   0   8      15789.32      14207.21       462.63 o                         
   8   0   8        675.61        680.34       134.21 o                         
   9   0   8       1754.21       1755.17       210.08 o                         
  10   0   8        682.07        783.54       164.05 o                         
  11   0   8       5713.97       5348.14       381.38 o                         
  12   0   8       1235.88       1597.34       257.65 o                         
  13   0   8       2215.23       2072.86       298.80 o                         
  14   0   8        187.01        476.26       243.95 o                         
 -14   1   8        274.15        532.38       233.21 o                         
 -13   1   8       1171.76       1127.97       249.59 o                         
 -12   1   8       1489.70       1441.30       250.76 o                         
 -11   1   8        648.61        951.66       203.17 o                         
 -10   1   8       3888.76       3541.43       391.93 o                         
  -9   1   8       1243.88       1344.80       173.40 o                         
  -8   1   8         28.59        -92.83       112.67 o                         
  -7   1   8       8201.93       7973.64       521.35 o                         
  -6   1   8       1988.09       1799.87       165.32 o                         
  -5   1   8      14877.21      14917.44       509.50 o                         
  -4   1   8      14692.10      14554.17       500.28 o                         
  -3   1   8      10640.13       9473.12       407.30 o                         
  -2   1   8       5621.05       5374.92       288.98 o                         
  -1   1   8      25772.44      25175.60       840.23 o                         
   0   1   8         58.76         55.98        76.14 o                         
   1   1   8      24842.93      23230.33       796.83 o                         
   2   1   8       5170.03       5075.85       238.56 o                         
   3   1   8      10687.82      10451.53       344.93 o                         
   4   1   8      13916.80      14167.95       464.37 o                         
   5   1   8      15548.09      16351.71       512.40 o                         
   6   1   8       2078.14       2187.77       185.24 o                         
   7   1   8       8054.85       8204.88       458.08 o                         
   8   1   8         26.41         13.22       112.69 o                         
   9   1   8       1194.93       1012.78       160.81 o                         
  10   1   8       3595.43       3247.00       250.47 o                         
  11   1   8        694.04        493.30       177.04 o                         
  12   1   8       1470.80       1539.47       257.24 o                         
  13   1   8       1157.99       1282.01       276.42 o                         
  14   1   8        299.56        838.84       367.33 o                         
 -14   2   8        209.77        507.27       275.76 o                         
 -13   2   8       1739.47       1548.51       283.15 o                         
 -12   2   8        171.63        281.10       176.12 o                         
 -11   2   8        796.91        675.69       179.94 o                         
 -10   2   8        705.92        799.43       173.89 o                         
  -9   2   8       6190.59       6399.90       348.14 o                         
  -8   2   8        850.06        668.89       140.18 o                         
  -7   2   8       2894.21       2771.29       173.38 o                         
  -6   2   8        574.94        547.96       111.18 o                         
  -5   2   8        682.41        510.43        91.73 o                         
  -4   2   8       1102.44       1133.76       117.15 o                         
  -3   2   8       8065.47       8268.20       310.27 o                         
  -2   2   8      11349.56      10635.91       338.33 o                         
  -1   2   8       2304.75       2208.18       117.68 o                         
   0   2   8       7296.16       6766.28       247.04 o                         
   1   2   8       2608.21       2661.60       137.60 o                         
   2   2   8      10951.91      10717.02       379.55 o                         
   3   2   8       7637.63       7381.10       283.93 o                         
   4   2   8       1341.74       1253.61       125.48 o                         
   5   2   8        645.36        464.97        99.14 o                         
   6   2   8        519.42        536.19        76.80 o                         
   7   2   8       2728.70       2640.16       171.07 o                         
   8   2   8        889.28        787.20       120.67 o                         
   9   2   8       6540.66       6219.61       331.69 o                         
  10   2   8        730.85        625.46       203.81 o                         
  11   2   8        741.88        698.49       186.21 o                         
  12   2   8        191.76        408.50       227.19 o                         
  13   2   8       1717.35       1682.04       397.78 o                         
  14   2   8        203.71        663.81       277.66 o                         
 -13   3   8       1203.89        882.77       274.73 o                         
 -12   3   8        455.28        360.66       267.23 o                         
 -11   3   8        547.82        552.48       186.37 o                         
 -10   3   8        736.50        561.56       161.60 o                         
  -9   3   8        209.74        374.27       134.05 o                         
  -8   3   8       3523.24       3347.04       239.53 o                         
  -7   3   8       4350.52       4209.23       302.23 o                         
  -6   3   8       3185.10       3280.96       218.26 o                         
  -5   3   8       3764.75       3707.99       172.43 o                         
  -4   3   8       6523.20       6200.75       337.50 o                         
  -3   3   8       4010.02       3689.07       270.18 o                         
  -2   3   8      18829.41      19346.94       532.12 o                         
  -1   3   8      20447.16      21052.50       605.42 o                         
   0   3   8       1660.91       1582.63       105.32 o                         
   1   3   8      20720.96      21434.62       679.87 o                         
   2   3   8      18704.77      19586.49       586.47 o                         
   3   3   8       4050.50       4377.69       183.06 o                         
   4   3   8       6938.18       6741.51       317.48 o                         
   5   3   8       4060.27       4089.09       255.86 o                         
   6   3   8       3114.67       3145.87       145.22 o                         
   7   3   8       4350.00       4106.61       208.55 o                         
   8   3   8       3425.36       3477.86       229.77 o                         
   9   3   8        193.93        150.44       142.90 o                         
  10   3   8        725.15        722.90       177.82 o                         
  11   3   8        501.42        479.28       169.66 o                         
  12   3   8        461.30        629.25       211.54 o                         
  13   3   8       1182.95       1712.52       377.91 o                         
 -13   4   8        759.47        933.43       252.72 o                         
 -12   4   8       1659.16       1767.42       244.89 o                         
 -11   4   8       3807.50       3576.24       297.30 o                         
 -10   4   8       1963.91       1665.48       221.12 o                         
  -9   4   8       4779.87       4740.76       288.95 o                         
  -8   4   8       1871.64       1777.17       176.40 o                         
  -7   4   8       7496.03       7451.84       379.03 o                         
  -6   4   8       1909.76       1938.27       146.85 o                         
  -5   4   8      10787.70      10405.17       413.05 o                         
  -4   4   8       6425.74       6648.62       318.28 o                         
  -3   4   8       7775.15       8079.87       541.31 o                         
  -2   4   8       7200.09       7170.11       260.02 o                         
  -1   4   8       1219.63       1213.54       100.39 o                         
   0   4   8       7410.09       7381.46       283.07 o                         
   1   4   8       1054.30       1120.30        99.66 o                         
   2   4   8       6929.29       7250.71       270.12 o                         
   3   4   8       7527.90       7560.74       258.48 o                         
   4   4   8       6217.64       6240.69       253.86 o                         
   5   4   8      10819.97       9962.36       333.56 o                         
   6   4   8       2213.39       1908.31       132.70 o                         
   7   4   8       7491.95       7521.26       296.83 o                         
   8   4   8       1814.15       1478.61       154.92 o                         
   9   4   8       4825.19       4978.43       411.43 o                         
  10   4   8       1981.68       1478.72       250.59 o                         
  11   4   8       3855.15       4164.72       346.53 o                         
  12   4   8       1521.95       1370.81       319.46 o                         
  13   4   8        706.51        554.34       219.80 o                         
 -13   5   8        927.76       1099.09       244.79 o                         
 -12   5   8        601.91        558.54       199.15 o                         
 -11   5   8       2599.19       2515.06       263.57 o                         
 -10   5   8       1744.08       1562.73       221.25 o                         
  -9   5   8       1115.92       1094.21       194.71 o                         
  -8   5   8       3442.10       3043.37       233.52 o                         
  -7   5   8       1043.94       1001.68       129.35 o                         
  -6   5   8        952.83       1011.62       112.87 o                         
  -5   5   8       6724.04       6768.48       271.15 o                         
  -4   5   8       1448.48       1242.55       142.42 o                         
  -3   5   8       3148.23       3459.64       360.57 o                         
  -2   5   8       8115.45       8423.68       294.86 o                         
  -1   5   8      22945.29      23427.08       700.54 o                         
   0   5   8          6.77        -64.21        64.21 o                         
   1   5   8      22407.29      22809.11       650.11 o                         
   2   5   8       8023.18       8242.32       280.81 o                         
   3   5   8       3577.42       3509.81       143.09 o                         
   4   5   8       1611.66       1558.41       119.42 o                         
   5   5   8       6535.39       6334.60       407.86 o                         
   6   5   8        856.90        714.42        93.52 o                         
   7   5   8       1209.27       1165.33       136.05 o                         
   8   5   8       3609.78       3372.88       223.27 o                         
   9   5   8       1095.03       1079.34       154.57 o                         
  10   5   8       1756.33       1504.67       214.78 o                         
  11   5   8       2596.54       2710.83       263.51 o                         
  12   5   8        549.30       1249.03       271.08 o                         
  13   5   8        944.47       1191.29       251.34 o                         
 -13   6   8        660.30        319.42       260.54 o                         
 -12   6   8       1977.89       2210.56       275.14 o                         
 -11   6   8        502.49        557.89       194.76 o                         
 -10   6   8          8.38       -144.08       153.67 o                         
  -9   6   8       1457.05       1749.41       301.07 o                         
  -8   6   8        521.99        606.18       131.64 o                         
  -7   6   8       1593.35       2014.85       158.95 o                         
  -6   6   8       4580.76       4186.88       213.12 o                         
  -5   6   8       3444.70       3468.48       209.63 o                         
  -4   6   8        802.06        731.95       124.70 o                         
  -3   6   8       3949.65       3871.27       365.93 o                         
  -2   6   8       2194.26       2483.69       149.95 o                         
  -1   6   8      13400.44      14190.21       434.18 o                         
   0   6   8       3994.68       4302.94       187.16 o                         
   1   6   8      14094.14      14588.18       460.47 o                         
   2   6   8       2298.67       2286.05       128.00 o                         
   3   6   8       4000.27       3518.70       149.01 o                         
   4   6   8        881.39        809.92        88.33 o                         
   5   6   8       3485.94       3211.06       163.08 o                         
   6   6   8       4437.99       4318.02       212.85 o                         
   7   6   8       1464.50       1550.25       169.44 o                         
   8   6   8        457.36        364.93       119.79 o                         
   9   6   8       1482.09       1383.54       169.83 o                         
  10   6   8          8.65        445.76       173.68 o                         
  11   6   8        468.13        557.90       257.24 o                         
  12   6   8       1994.47       2205.42       345.81 o                         
  13   6   8        632.70       1391.89       342.51 o                         
 -13   7   8        154.42        395.83       213.44 o                         
 -12   7   8        256.37        328.67       243.64 o                         
 -11   7   8        865.71        947.62       208.35 o                         
 -10   7   8       3378.63       3348.68       304.59 o                         
  -9   7   8         33.06        -60.28       156.44 o                         
  -8   7   8        195.89         63.90       119.53 o                         
  -7   7   8        773.80       1097.72       138.01 o                         
  -6   7   8       5692.16       5695.75       354.14 o                         
  -5   7   8       2263.16       1791.91       178.19 o                         
  -4   7   8      17014.44      16436.92       606.36 o                         
  -3   7   8       1804.50       1752.67       163.55 o                         
  -2   7   8      23906.01      25231.49       835.22 o                         
  -1   7   8       1428.95       1435.43       119.69 o                         
   0   7   8      26933.79      26668.20       757.08 o                         
   1   7   8       1450.72       1569.53       108.11 o                         
   2   7   8      24115.99      25048.57       609.42 o                         
   3   7   8       1889.77       1916.61       107.62 o                         
   4   7   8      16962.50      17248.72       558.55 o                         
   5   7   8       2250.99       2272.51       141.74 o                         
   6   7   8       5740.81       5512.20       255.41 o                         
   7   7   8        734.51        834.12       139.94 o                         
   8   7   8        148.90        307.80       175.47 o                         
   9   7   8         28.20         40.87       115.35 o                         
  10   7   8       3434.18       3129.65       268.13 o                         
  11   7   8        864.08        779.19       206.85 o                         
  12   7   8        273.11        843.13       301.46 o                         
  13   7   8        162.02        284.94       230.28 o                         
 -12   8   8       1619.16       1894.46       286.38 o                         
 -11   8   8        727.85       1006.70       302.24 o                         
 -10   8   8       1739.59       1906.89       254.81 o                         
  -9   8   8       1171.55        730.10       217.01 o                         
  -8   8   8       2175.99       2110.64       229.52 o                         
  -7   8   8       6913.67       6017.43       316.85 o                         
  -6   8   8       4287.97       3846.12       233.12 o                         
  -5   8   8       1863.02       1619.48       171.20 o                         
  -4   8   8       2614.30       2504.65       199.50 o                         
  -3   8   8       2184.50       1961.82       186.75 o                         
  -2   8   8       1685.62       1761.38       258.39 o                         
  -1   8   8       2336.57       2470.74       208.32 o                         
   0   8   8      16167.92      16637.55       498.73 o                         
   1   8   8       2266.44       2178.40       134.57 o                         
   2   8   8       1576.74       1464.03       101.11 o                         
   3   8   8       2165.22       2136.24       125.96 o                         
   4   8   8       2546.87       2379.72       145.30 o                         
   5   8   8       1630.71       1544.82       127.77 o                         
   6   8   8       3976.00       3727.98       243.66 o                         
   7   8   8       6732.36       6061.24       366.35 o                         
   8   8   8       2309.73       2473.81       216.83 o                         
   9   8   8       1091.10        988.62       154.17 o                         
  10   8   8       1687.10       1714.23       217.35 o                         
  11   8   8        732.38        810.22       204.64 o                         
  12   8   8       1628.94       1820.59       257.74 o                         
 -12   9   8        676.01       1041.81       324.38 o                         
 -11   9   8        216.29         27.65       255.86 o                         
 -10   9   8        569.07        542.40       213.03 o                         
  -9   9   8         55.48        -28.20       152.29 o                         
  -8   9   8        945.08       1064.78       174.69 o                         
  -7   9   8       4944.03       4440.19       307.62 o                         
  -6   9   8       2358.28       1858.46       182.81 o                         
  -5   9   8       1528.78       1453.36       167.34 o                         
  -4   9   8       3355.86       3286.52       241.20 o                         
  -3   9   8       1496.30       1457.65       162.13 o                         
  -2   9   8       2051.02       1562.42       198.49 o                         
  -1   9   8       5612.45       6114.20       324.80 o                         
   0   9   8       1199.84       1146.48       127.39 o                         
   1   9   8       5550.36       5471.32       204.39 o                         
   2   9   8       1939.38       2086.68       120.71 o                         
   3   9   8       1506.08       1365.74       114.69 o                         
   4   9   8       3422.45       3551.29       223.27 o                         
   5   9   8       1387.84       1414.04       154.76 o                         
   6   9   8       2357.05       2355.43       169.40 o                         
   7   9   8       4986.70       5052.37       326.28 o                         
   8   9   8        942.99        859.91       161.06 o                         
   9   9   8         66.57        -65.60       123.88 o                         
  10   9   8        601.00        633.44       159.59 o                         
  11   9   8        227.95        320.75       185.71 o                         
  12   9   8        600.76        749.25       228.88 o                         
 -11  10   8        181.84        103.19       230.96 o                         
 -10  10   8       1079.20        875.82       249.60 o                         
  -9  10   8       1858.09       2259.19       251.04 o                         
  -8  10   8        259.99        271.51       172.39 o                         
  -7  10   8        681.70        519.93       148.35 o                         
  -6  10   8        131.43        399.18       143.11 o                         
  -5  10   8         82.84        204.63       125.63 o                         
  -4  10   8       1714.14       2017.38       193.25 o                         
  -3  10   8      10177.28      10602.99       523.07 o                         
  -2  10   8        106.30         23.99       137.48 o                         
  -1  10   8         92.43        -80.37       121.31 o                         
   0  10   8         57.19        105.61        94.44 o                         
   1  10   8         98.72        150.43        68.80 o                         
   2  10   8        102.20        -13.80        69.86 o                         
   3  10   8      10474.08      10219.41       357.27 o                         
   4  10   8       1521.47       1712.97       135.98 o                         
   5  10   8         64.18         88.95       100.81 o                         
   6  10   8        133.12        153.44       100.18 o                         
   7  10   8        707.23        683.19       138.49 o                         
   8  10   8        235.17        166.37       209.62 o                         
   9  10   8       1949.51       2025.57       224.37 o                         
  10  10   8       1019.43       1124.22       184.70 o                         
  11  10   8        140.99        317.17       194.60 o                         
 -11  11   8         47.91        233.47       240.12 o                         
 -10  11   8        560.28        603.33       225.53 o                         
  -9  11   8        533.89        390.16       180.30 o                         
  -8  11   8       1455.75       1705.40       209.27 o                         
  -7  11   8        523.11        491.43       159.60 o                         
  -6  11   8       1956.80       1751.30       198.77 o                         
  -5  11   8         71.50        216.15       139.81 o                         
  -4  11   8       2935.28       2823.34       232.83 o                         
  -3  11   8         16.58         12.59       117.54 o                         
  -2  11   8       5626.77       5616.63       318.94 o                         
  -1  11   8        576.62        492.60       156.84 o                         
   0  11   8       7073.97       7529.61       430.85 o                         
   1  11   8        582.90        765.09       138.04 o                         
   2  11   8       5321.70       5685.22       311.15 o                         
   3  11   8         44.47         58.87       106.03 o                         
   4  11   8       3345.60       3276.01       210.95 o                         
   5  11   8         85.47        179.16       126.25 o                         
   6  11   8       1990.98       2328.18       202.09 o                         
   7  11   8        551.64        705.70       150.35 o                         
   8  11   8       1408.47       1867.71       208.17 o                         
   9  11   8        529.82        649.61       185.07 o                         
  10  11   8        541.54        713.98       260.74 o                         
  11  11   8         43.75          9.34       294.09 o                         
 -10  12   8       1104.20       1113.04       246.36 o                         
  -9  12   8        267.87        116.05       184.92 o                         
  -8  12   8       1094.68       1073.54       244.15 o                         
  -7  12   8        452.40        416.42       169.05 o                         
  -6  12   8       3404.52       2866.51       261.96 o                         
  -5  12   8       1291.50       1294.84       191.48 o                         
  -4  12   8        557.93        628.49       159.87 o                         
  -3  12   8        377.50        297.51       134.70 o                         
  -2  12   8        613.83        674.25       145.36 o                         
  -1  12   8       1179.24        851.95       188.97 o                         
   0  12   8       3596.33       3410.46       268.31 o                         
   1  12   8       1175.66       1231.33       161.25 o                         
   2  12   8        638.63        620.20       161.43 o                         
   3  12   8        383.39        264.08       144.37 o                         
   4  12   8        663.36        469.27       165.96 o                         
   5  12   8       1236.86       1614.82       213.90 o                         
   6  12   8       3461.57       3240.04       290.34 o                         
   7  12   8        435.33        489.96       217.72 o                         
   8  12   8       1046.83       1669.72       272.56 o                         
   9  12   8        264.55        175.34       209.90 o                         
  10  12   8       1099.69       1835.06       351.06 o                         
 -10  13   8         91.50        162.29       226.37 o                         
  -9  13   8        333.97        658.32       204.63 o                         
  -8  13   8        157.93         -6.88       167.49 o                         
  -7  13   8        139.67        280.22       165.25 o                         
  -6  13   8         90.24        106.42       161.95 o                         
  -5  13   8       1969.20       1725.45       215.76 o                         
  -4  13   8        144.73         56.66       203.49 o                         
  -3  13   8        134.54         92.14       131.62 o                         
  -2  13   8        331.34        427.36       147.41 o                         
  -1  13   8       1250.19       1167.73       196.38 o                         
   0  13   8         41.26        -30.95       136.09 o                         
   1  13   8       1307.94       1326.12       176.32 o                         
   2  13   8        296.78        395.76       171.88 o                         
   3  13   8        145.06        224.16       163.32 o                         
   4  13   8        140.20        258.54       164.53 o                         
   5  13   8       1958.54       2062.74       286.30 o                         
   6  13   8         99.27        234.17       172.11 o                         
   7  13   8        143.39        160.16       260.80 o                         
   8  13   8        166.81        600.47       268.52 o                         
   9  13   8        324.54        540.71       370.54 o                         
  10  13   8         84.04        475.82       289.99 o                         
  -9  14   8        593.48        817.21       258.80 o                         
  -8  14   8        181.62        148.13       225.16 o                         
  -7  14   8       1287.61        993.84       234.76 o                         
  -6  14   8        301.97        370.15       238.79 o                         
  -5  14   8       1586.75       1632.95       244.27 o                         
  -4  14   8          1.11       -161.57       161.57 o                         
  -3  14   8        659.64        612.30       188.35 o                         
  -2  14   8         42.84         98.07       166.64 o                         
  -1  14   8       1190.16        937.24       331.53 o                         
   0  14   8        389.32        595.12       204.27 o                         
   1  14   8       1192.59       1237.72       219.13 o                         
   2  14   8         43.02       -102.63       160.17 o                         
   3  14   8        684.74        926.86       203.88 o                         
   4  14   8          1.56        -27.96       178.39 o                         
   5  14   8       1511.19       1939.94       247.54 o                         
   6  14   8        323.98        282.79       310.42 o                         
   7  14   8       1268.25        951.06       317.71 o                         
   8  14   8        196.74        708.86       319.52 o                         
   9  14   8        572.95        822.96       336.98 o                         
  -8  15   8        301.48        397.24       303.09 o                         
  -7  15   8         83.05        107.89       243.61 o                         
  -6  15   8        238.11        589.45       272.95 o                         
  -5  15   8        472.39        662.72       271.76 o                         
  -4  15   8       1577.95       1254.26       285.90 o                         
  -3  15   8        987.28       1141.44       313.50 o                         
  -2  15   8       2466.84       2079.06       311.76 o                         
  -1  15   8       1246.33       1355.47       282.80 o                         
   0  15   8       2730.21       3074.55       442.12 o                         
   1  15   8       1254.88       1555.34       248.06 o                         
   2  15   8       2554.55       2686.71       322.51 o                         
   3  15   8       1044.08        956.79       227.09 o                         
   4  15   8       1561.01       1491.49       242.21 o                         
   5  15   8        508.10        772.50       330.52 o                         
   6  15   8        237.17        578.29       342.42 o                         
   7  15   8         71.00        126.44       360.52 o                         
   8  15   8        280.54        688.25       360.59 o                         
  -7  16   8         61.16        143.66       281.43 o                         
  -6  16   8        774.25        976.80       310.56 o                         
  -5  16   8         57.84       -134.65       264.72 o                         
  -4  16   8        824.64        664.02       272.49 o                         
  -3  16   8        335.85        284.74       242.07 o                         
  -2  16   8        640.40        506.86       251.92 o                         
  -1  16   8         50.48       -186.33       221.81 o                         
   0  16   8        739.20        881.24       279.41 o                         
   1  16   8         54.36        -94.48       241.74 o                         
   2  16   8        643.17       1220.12       237.50 o                         
   3  16   8        309.00        462.65       206.83 o                         
   4  16   8        832.44       1080.82       242.92 o                         
   5  16   8         49.73        150.50       202.40 o                         
   6  16   8        714.97       1331.70       351.34 o                         
   7  16   8         52.57        295.26       304.12 o                         
  -5  17   8         36.85        141.52       267.44 o                         
  -4  17   8         68.00        196.27       277.61 o                         
  -3  17   8         79.17        -46.24       256.17 o                         
  -2  17   8        157.78        330.38       337.01 o                         
  -1  17   8        462.48        600.40       269.39 o                         
   0  17   8          0.04        206.62       221.39 o                         
   1  17   8        518.08        643.49       248.82 o                         
   2  17   8        143.57        305.74       213.67 o                         
   3  17   8         81.11        -24.52       256.54 o                         
   4  17   8         63.27        305.83       214.17 o                         
   5  17   8         38.98        236.67       316.04 o                         
  -3  18   8        350.73        225.52       294.43 o                         
  -2  18   8         65.87        -18.63       254.68 o                         
  -1  18   8         53.35        117.81       273.55 o                         
   0  18   8        355.36        545.96       275.91 o                         
   1  18   8         51.06          4.92       232.18 o                         
   2  18   8         81.22        210.59       214.84 o                         
   3  18   8        394.08        910.03       263.55 o                         
   1   0   9       2972.28       3283.69       214.87 o                         
   2   0   9       7225.16       7548.54       521.22 o                         
   3   0   9          5.14        -16.44        48.86 o                         
   4   0   9       1297.91       1346.33       140.90 o                         
   5   0   9        960.16        945.81       120.12 o                         
   6   0   9       1169.36       1129.96       131.95 o                         
   7   0   9       3913.56       3573.77       225.35 o                         
   8   0   9      22124.21      20555.93       698.79 o                         
   9   0   9       1628.51       1856.78       192.81 o                         
  10   0   9          0.09        162.05       202.44 o                         
  11   0   9        163.58        281.05       186.97 o                         
  12   0   9       1336.87       1083.18       367.08 o                         
  13   0   9         51.91        405.83       215.10 o                         
 -13   1   9        154.16        480.05       247.01 o                         
 -12   1   9        673.82        870.65       212.45 o                         
 -11   1   9        388.55        575.87       206.76 o                         
 -10   1   9       2437.00       2494.63       258.27 o                         
  -9   1   9       1391.81       1347.41       191.95 o                         
  -8   1   9       4064.01       4398.69       352.58 o                         
  -7   1   9       1434.70       1272.26       159.91 o                         
  -6   1   9        943.67        896.37       154.24 o                         
  -5   1   9       8110.75       8349.27       547.58 o                         
  -4   1   9      27720.92      28439.81      1145.38 o                         
  -3   1   9        306.01        350.66        73.89 o                         
  -2   1   9      24406.20      24214.37       840.91 o                         
  -1   1   9       5863.92       6112.24       306.22 o                         
   0   1   9      12396.13      11928.48       413.28 o                         
   1   1   9       5692.51       5192.07       239.31 o                         
   2   1   9      24509.39      24544.52       666.59 o                         
   3   1   9        362.20        393.95        89.93 o                         
   4   1   9      27625.62      27803.14       915.24 o                         
   5   1   9       8214.43       8329.32       336.79 o                         
   6   1   9        952.00       1009.24       141.46 o                         
   7   1   9       1404.34       1529.54       125.42 o                         
   8   1   9       3960.57       4013.73       252.58 o                         
   9   1   9       1248.23       1221.51       167.67 o                         
  10   1   9       2499.86       2233.40       269.11 o                         
  11   1   9        402.39        438.12       199.72 o                         
  12   1   9        657.45        588.32       225.61 o                         
  13   1   9        169.57        204.64       405.17 o                         
 -13   2   9        285.80        100.72       220.07 o                         
 -12   2   9       3451.41       3746.44       445.17 o                         
 -11   2   9       2771.33       3038.36       271.79 o                         
 -10   2   9       5512.53       5243.76       363.93 o                         
  -9   2   9        789.09        816.55       184.05 o                         
  -8   2   9       4149.85       3876.41       282.14 o                         
  -7   2   9       1987.66       2212.28       182.15 o                         
  -6   2   9      18713.59      18218.96       653.37 o                         
  -5   2   9       7538.65       7499.30       492.59 o                         
  -4   2   9      10690.89      10395.50       487.72 o                         
  -3   2   9         15.31         40.70        52.07 o                         
  -2   2   9       5620.24       5659.50       233.10 o                         
  -1   2   9       7762.00       7490.26       233.84 o                         
   0   2   9      10023.40       9707.63       345.01 o                         
   1   2   9       7994.68       7889.05       283.25 o                         
   2   2   9       5298.12       5399.29       338.02 o                         
   3   2   9         22.30        -16.00        80.85 o                         
   4   2   9      10670.78      10601.51       480.73 o                         
   5   2   9       7648.91       7985.77       325.00 o                         
   6   2   9      18304.40      19061.55       607.85 o                         
   7   2   9       1917.96       1880.15       124.18 o                         
   8   2   9       4192.18       3732.67       209.54 o                         
   9   2   9        671.01        462.26       151.76 o                         
  10   2   9       5562.98       5204.01       346.61 o                         
  11   2   9       2706.11       3041.98       318.48 o                         
  12   2   9       3532.03       3168.24       440.85 o                         
  13   2   9        244.31        549.89       210.47 o                         
 -13   3   9        713.14        901.51       243.69 o                         
 -12   3   9        811.63       1073.06       229.34 o                         
 -11   3   9       1630.35       2009.27       250.55 o                         
 -10   3   9        215.04        286.99       157.84 o                         
  -9   3   9        726.78        696.37       177.07 o                         
  -8   3   9        305.16        568.45       171.27 o                         
  -7   3   9       3178.60       2973.64       210.68 o                         
  -6   3   9      16155.42      16245.90       618.10 o                         
  -5   3   9       5341.92       5565.91       330.77 o                         
  -4   3   9       1332.06       1371.93       124.93 o                         
  -3   3   9       5353.09       5146.63       236.73 o                         
  -2   3   9       2887.85       2859.69       176.12 o                         
  -1   3   9      10498.92      10242.87       331.85 o                         
   0   3   9      47303.74      50137.83      1438.07 o                         
   1   3   9      10395.91      10253.29       364.78 o                         
   2   3   9       2820.63       2711.15       129.78 o                         
   3   3   9       5421.69       5648.06       307.87 o                         
   4   3   9       1158.21        976.26       106.40 o                         
   5   3   9       5165.55       5186.95       282.05 o                         
   6   3   9      16427.78      16824.08       531.44 o                         
   7   3   9       3130.10       2971.00       202.83 o                         
   8   3   9        383.01        538.61       124.69 o                         
   9   3   9        727.66        477.51       146.08 o                         
  10   3   9        183.43        164.05       162.45 o                         
  11   3   9       1684.32       1813.56       255.78 o                         
  12   3   9        796.46        870.28       216.78 o                         
  13   3   9        780.68       1463.11       282.18 o                         
 -13   4   9        872.79        846.88       277.32 o                         
 -12   4   9       1653.93       1967.82       259.98 o                         
 -11   4   9       1261.63       1458.95       223.66 o                         
 -10   4   9       1452.90       1568.17       224.09 o                         
  -9   4   9       1612.91       1980.49       218.37 o                         
  -8   4   9        680.91        389.67       149.80 o                         
  -7   4   9        389.87        333.25       127.55 o                         
  -6   4   9       2367.84       2166.74       245.72 o                         
  -5   4   9        774.56        710.10       107.81 o                         
  -4   4   9       4353.95       4335.84       249.32 o                         
  -3   4   9       5653.94       5210.81       204.93 o                         
  -2   4   9       9112.62       8634.34       304.64 o                         
  -1   4   9        295.79        255.31        78.94 o                         
   0   4   9       6220.13       6208.69       269.06 o                         
   1   4   9        231.85        159.07        75.83 o                         
   2   4   9       9645.25       9212.35       337.71 o                         
   3   4   9       5311.64       5144.26       209.79 o                         
   4   4   9       4158.99       3991.68       205.51 o                         
   5   4   9        718.20        627.42        95.56 o                         
   6   4   9       2427.57       2241.76       198.62 o                         
   7   4   9        419.98        335.86       115.57 o                         
   8   4   9        730.77        710.64       131.13 o                         
   9   4   9       1717.86       1744.93       184.90 o                         
  10   4   9       1416.59       1549.73       206.51 o                         
  11   4   9       1360.69       1447.90       220.32 o                         
  12   4   9       1643.22       1644.79       262.62 o                         
  13   4   9        834.10       1728.77       309.19 o                         
 -13   5   9       1285.01       1245.50       263.72 o                         
 -12   5   9        831.93       1002.70       295.21 o                         
 -11   5   9        912.16        743.20       216.77 o                         
 -10   5   9         88.75       -161.77       168.15 o                         
  -9   5   9       1686.53       1408.41       208.49 o                         
  -8   5   9        564.99        374.49       158.90 o                         
  -7   5   9         68.62         34.51        97.47 o                         
  -6   5   9       7801.03       7492.92       342.34 o                         
  -5   5   9       3043.26       3077.21       218.58 o                         
  -4   5   9       1017.81        803.22       129.81 o                         
  -3   5   9      24120.96      24894.90       893.01 o                         
  -2   5   9       7367.60       6850.73       316.86 o                         
  -1   5   9       5203.44       5264.93       258.05 o                         
   0   5   9      15735.06      16729.29       561.88 o                         
   1   5   9       4921.78       4870.55       216.54 o                         
   2   5   9       7461.54       7623.28       269.60 o                         
   3   5   9      24343.47      24713.25       669.86 o                         
   4   5   9        990.72        922.15       105.93 o                         
   5   5   9       3273.02       2983.98       176.34 o                         
   6   5   9       7599.30       7783.67       363.39 o                         
   7   5   9         82.71        158.44       104.96 o                         
   8   5   9        645.04        456.15       154.25 o                         
   9   5   9       1683.13       1680.74       178.50 o                         
  10   5   9         71.80         61.54       140.01 o                         
  11   5   9        925.39        911.32       286.12 o                         
  12   5   9        872.79       1164.38       362.07 o                         
  13   5   9       1276.06       1415.62       362.05 o                         
 -13   6   9       1853.74       2166.17       313.93 o                         
 -12   6   9       1429.60       1976.92       296.28 o                         
 -11   6   9        332.41        502.77       337.17 o                         
 -10   6   9       2591.59       2219.26       251.03 o                         
  -9   6   9       2650.80       2665.62       260.98 o                         
  -8   6   9       3889.48       3785.48       310.70 o                         
  -7   6   9       8852.76       8471.84       556.58 o                         
  -6   6   9       5473.46       5507.44       245.64 o                         
  -5   6   9        318.61        350.04       117.23 o                         
  -4   6   9       1512.46       1238.64       185.04 o                         
  -3   6   9       2894.04       2597.49       226.40 o                         
  -2   6   9       2982.34       3015.38       173.90 o                         
  -1   6   9      16105.47      15633.96       470.58 o                         
   0   6   9       4541.64       4294.35       234.61 o                         
   1   6   9      16233.40      15361.12       492.32 o                         
   2   6   9       2996.75       3196.95       184.49 o                         
   3   6   9       2756.39       2790.69       148.21 o                         
   4   6   9       1486.53       1467.85       110.07 o                         
   5   6   9        301.35        295.92        83.31 o                         
   6   6   9       5168.20       4773.53       229.69 o                         
   7   6   9       8883.70       8500.09       354.97 o                         
   8   6   9       3844.08       3635.91       229.01 o                         
   9   6   9       2712.52       2427.54       202.71 o                         
  10   6   9       2549.30       2220.67       230.86 o                         
  11   6   9        345.06        470.59       218.73 o                         
  12   6   9       1507.28       1549.78       280.62 o                         
  13   6   9       1843.19       2115.13       364.35 o                         
 -12   7   9       1634.23       1769.90       273.03 o                         
 -11   7   9        146.10        287.69       200.21 o                         
 -10   7   9       2165.86       1852.63       244.25 o                         
  -9   7   9       1302.59        947.32       218.11 o                         
  -8   7   9       1955.67       1910.94       231.54 o                         
  -7   7   9       2032.28       2183.38       192.39 o                         
  -6   7   9        530.73        495.35       125.30 o                         
  -5   7   9        317.86        426.07       134.31 o                         
  -4   7   9      13287.59      13628.05       529.73 o                         
  -3   7   9       7315.48       7696.00       371.66 o                         
  -2   7   9      10249.04      10655.62       367.15 o                         
  -1   7   9       1313.38       1444.19       122.15 o                         
   0   7   9        352.19        548.41        98.79 o                         
   1   7   9       1370.73       1329.89       130.37 o                         
   2   7   9       9872.57       9900.01       320.64 o                         
   3   7   9       7467.54       7928.79       280.96 o                         
   4   7   9      13443.73      13933.18       413.79 o                         
   5   7   9        393.73        432.00        90.41 o                         
   6   7   9        469.61        463.28        95.83 o                         
   7   7   9       2187.74       2166.54       186.28 o                         
   8   7   9       1948.91       1615.65       162.05 o                         
   9   7   9       1395.96       1339.71       184.26 o                         
  10   7   9       2150.59       2531.11       243.27 o                         
  11   7   9        156.33        480.04       180.56 o                         
  12   7   9       1708.92       1618.75       278.20 o                         
 -12   8   9         76.09        222.94       221.25 o                         
 -11   8   9       2144.63       2006.10       273.76 o                         
 -10   8   9        569.47        618.60       220.36 o                         
  -9   8   9       1375.10       1647.83       241.42 o                         
  -8   8   9       2053.07       1633.88       207.70 o                         
  -7   8   9        547.56        321.38       133.68 o                         
  -6   8   9        450.02        683.96       138.99 o                         
  -5   8   9       2930.21       2916.70       225.95 o                         
  -4   8   9        818.21       1164.32       160.53 o                         
  -3   8   9        669.95        408.10       128.41 o                         
  -2   8   9       1111.45        997.21       174.65 o                         
  -1   8   9       6283.81       7179.01       281.47 o                         
   0   8   9          8.61        -81.34        81.34 o                         
   1   8   9       6348.69       6588.41       244.89 o                         
   2   8   9        972.00        971.39        86.03 o                         
   3   8   9        697.06        666.93        78.09 o                         
   4   8   9        820.84        945.42       103.03 o                         
   5   8   9       3098.61       3373.28       176.34 o                         
   6   8   9        455.68        456.12        98.67 o                         
   7   8   9        591.53        597.36       128.39 o                         
   8   8   9       1991.16       1900.76       221.16 o                         
   9   8   9       1367.52       1210.42       238.24 o                         
  10   8   9        582.04        657.90       198.71 o                         
  11   8   9       1988.05       1787.25       251.34 o                         
  12   8   9         90.03        390.86       200.05 o                         
 -12   9   9        139.15        138.86       236.35 o                         
 -11   9   9         15.20       -141.63       203.29 o                         
 -10   9   9       1103.89       1027.15       253.91 o                         
  -9   9   9        445.59        390.32       184.46 o                         
  -8   9   9        169.86         87.52       148.40 o                         
  -7   9   9       2620.50       2486.14       210.34 o                         
  -6   9   9         94.76         38.25       115.65 o                         
  -5   9   9       7572.85       7527.96       408.84 o                         
  -4   9   9       1294.81        970.33       161.82 o                         
  -3   9   9        168.50        185.36       138.94 o                         
  -2   9   9       2106.48       1790.31       209.93 o                         
  -1   9   9      19742.55      20467.29       612.01 o                         
   0   9   9          0.70          3.92        88.83 o                         
   1   9   9      19541.22      20050.96       564.16 o                         
   2   9   9       2184.35       1972.38       134.31 o                         
   3   9   9        175.09         90.43        75.51 o                         
   4   9   9       1343.17       1372.19       119.09 o                         
   5   9   9       7603.55       8410.05       345.13 o                         
   6   9   9         53.74        107.82        92.33 o                         
   7   9   9       2585.39       2524.90       372.14 o                         
   8   9   9        192.65        -43.65       226.79 o                         
   9   9   9        483.87        778.35       166.81 o                         
  10   9   9       1041.69       1170.01       356.78 o                         
  11   9   9         12.62        279.15       199.36 o                         
  12   9   9        152.71        103.92       348.57 o                         
 -11  10   9       2554.34       2783.86       350.54 o                         
 -10  10   9        548.66        232.22       210.75 o                         
  -9  10   9       1359.37        845.13       210.28 o                         
  -8  10   9        895.74        821.09       188.23 o                         
  -7  10   9        380.50        424.35       146.48 o                         
  -6  10   9       1549.80       1158.46       188.93 o                         
  -5  10   9       7346.10       7300.64       386.72 o                         
  -4  10   9        470.31        606.92       147.86 o                         
  -3  10   9        200.11        101.20       123.15 o                         
  -2  10   9         63.00        144.30       151.66 o                         
  -1  10   9       1029.60       1124.81       173.39 o                         
   0  10   9       2305.26       2455.44       174.10 o                         
   1  10   9       1132.96       1198.37       110.64 o                         
   2  10   9         52.84         21.17        78.26 o                         
   3  10   9        168.05        199.05        86.82 o                         
   4  10   9        620.43        733.89       105.82 o                         
   5  10   9       7096.44       7101.20       308.23 o                         
   6  10   9       1543.32       1573.99       159.11 o                         
   7  10   9        341.14        310.06       145.88 o                         
   8  10   9        976.13       1072.81       184.42 o                         
   9  10   9       1317.72       1461.18       210.46 o                         
  10  10   9        545.88        649.62       170.43 o                         
  11  10   9       2653.64       2350.72       291.98 o                         
 -11  11   9        676.25        710.15       250.26 o                         
 -10  11   9        640.81        531.73       204.24 o                         
  -9  11   9        139.43         52.33       176.80 o                         
  -8  11   9        816.97        517.37       187.99 o                         
  -7  11   9        872.50        758.74       173.61 o                         
  -6  11   9       2148.41       2236.25       237.27 o                         
  -5  11   9       2214.42       1996.87       214.82 o                         
  -4  11   9        207.36        295.82       143.02 o                         
  -3  11   9       1292.60        782.59       161.07 o                         
  -2  11   9        815.48        804.72       149.02 o                         
  -1  11   9       1060.60       1322.53       182.46 o                         
   0  11   9       5614.96       5376.67       311.43 o                         
   1  11   9       1125.87       1199.99       157.16 o                         
   2  11   9        724.84        842.39       144.46 o                         
   3  11   9       1422.36        975.72       180.73 o                         
   4  11   9        159.74        149.89       155.13 o                         
   5  11   9       2154.77       2323.06       214.34 o                         
   6  11   9       2180.03       2389.20       201.65 o                         
   7  11   9        877.60       1213.86       279.89 o                         
   8  11   9        859.65        970.97       219.91 o                         
   9  11   9        131.97        178.92       203.47 o                         
  10  11   9        551.94        542.48       221.27 o                         
  11  11   9        658.61        580.03       249.94 o                         
 -10  12   9        148.86       -170.64       264.21 o                         
  -9  12   9        499.39        250.73       197.85 o                         
  -8  12   9       1496.85       1430.30       225.62 o                         
  -7  12   9       1281.35       1042.39       193.55 o                         
  -6  12   9        375.27        335.83       171.33 o                         
  -5  12   9          6.05       -115.81       138.41 o                         
  -4  12   9        420.35        370.55       153.94 o                         
  -3  12   9       1262.75        992.75       172.38 o                         
  -2  12   9       2020.87       2084.21       259.74 o                         
  -1  12   9        470.78        718.29       172.07 o                         
   0  12   9        641.64        400.75       147.48 o                         
   1  12   9        505.55        476.29       158.84 o                         
   2  12   9       1872.05       1898.52       228.71 o                         
   3  12   9       1319.24       1248.38       195.11 o                         
   4  12   9        404.23        377.84       165.79 o                         
   5  12   9          8.58        365.94       164.52 o                         
   6  12   9        375.64        788.14       208.95 o                         
   7  12   9       1274.09       2041.72       325.62 o                         
   8  12   9       1475.83       1647.68       306.80 o                         
   9  12   9        483.71        887.12       305.35 o                         
  10  12   9        164.57        280.11       245.81 o                         
  -9  13   9        598.05        668.55       219.42 o                         
  -8  13   9        756.50        899.54       217.18 o                         
  -7  13   9        212.91        195.02       181.98 o                         
  -6  13   9        410.22        278.48       176.68 o                         
  -5  13   9        239.57        357.26       163.52 o                         
  -4  13   9        615.26        279.67       157.81 o                         
  -3  13   9       5783.56       5275.85       375.11 o                         
  -2  13   9        870.27       1065.68       169.93 o                         
  -1  13   9       2278.39       1860.59       248.13 o                         
   0  13   9        954.32        979.91       173.39 o                         
   1  13   9       2300.02       2171.27       215.41 o                         
   2  13   9        742.81        903.38       185.74 o                         
   3  13   9       5819.36       5366.86       362.61 o                         
   4  13   9        623.10        387.53       184.35 o                         
   5  13   9        235.71        319.64       192.13 o                         
   6  13   9        391.96        645.07       288.06 o                         
   7  13   9        214.11        -63.07       281.61 o                         
   8  13   9        780.54       1167.77       304.94 o                         
   9  13   9        598.04       1254.25       353.29 o                         
  -8  14   9        277.52        189.47       235.27 o                         
  -7  14   9       1882.98       1702.55       263.21 o                         
  -6  14   9        406.09        353.06       196.41 o                         
  -5  14   9        277.51        320.68       185.76 o                         
  -4  14   9        165.07        -18.10       161.31 o                         
  -3  14   9        802.70        841.92       192.54 o                         
  -2  14   9        756.67        636.97       167.88 o                         
  -1  14   9       1214.47       1291.36       189.75 o                         
   0  14   9          1.26        122.97       152.59 o                         
   1  14   9       1241.52       1395.69       232.47 o                         
   2  14   9        775.68        651.69       238.83 o                         
   3  14   9        784.87        761.94       202.28 o                         
   4  14   9        152.65        329.30       186.03 o                         
   5  14   9        275.68        532.57       198.81 o                         
   6  14   9        395.24        598.99       295.78 o                         
   7  14   9       1946.94       2475.50       396.32 o                         
   8  14   9        274.28        329.48       316.53 o                         
  -7  15   9        700.81        393.61       281.48 o                         
  -6  15   9       1329.60       1232.50       329.62 o                         
  -5  15   9        284.09        181.53       248.78 o                         
  -4  15   9        179.64        148.11       238.89 o                         
  -3  15   9        333.50        202.26       224.29 o                         
  -2  15   9         79.31        162.19       224.91 o                         
  -1  15   9        627.51       1126.64       297.17 o                         
   0  15   9       1118.62       1244.55       252.12 o                         
   1  15   9        622.27        902.53       219.17 o                         
   2  15   9         74.77         70.13       177.61 o                         
   3  15   9        310.58        269.10       187.70 o                         
   4  15   9        203.37        138.91       184.73 o                         
   5  15   9        292.83        504.90       258.62 o                         
   6  15   9       1299.96       1647.47       369.86 o                         
   7  15   9        718.77       1230.31       368.85 o                         
  -6  16   9        351.05        480.42       328.70 o                         
  -5  16   9        116.81       -110.35       246.70 o                         
  -4  16   9        918.64        680.23       288.44 o                         
  -3  16   9          3.12       -202.14       222.67 o                         
  -2  16   9        114.80        386.86       246.75 o                         
  -1  16   9        230.89        721.48       412.29 o                         
   0  16   9         80.84        -46.02       224.14 o                         
   1  16   9        210.37        191.42       205.34 o                         
   2  16   9        104.30        446.02       218.08 o                         
   3  16   9          4.85       -186.89       186.89 o                         
   4  16   9        882.31       1217.70       254.84 o                         
   5  16   9        142.22        248.83       254.95 o                         
   6  16   9        324.26        167.57       306.00 o                         
  -5  17   9        354.49        145.23       279.90 o                         
  -4  17   9        657.23        567.83       314.29 o                         
  -3  17   9         45.68        -56.32       247.64 o                         
  -2  17   9        499.92        847.13       285.08 o                         
  -1  17   9       1364.17       1349.32       304.22 o                         
   0  17   9        686.06        347.84       249.92 o                         
   1  17   9       1386.18       1449.79       288.52 o                         
   2  17   9        512.70        775.14       235.32 o                         
   3  17   9         33.95       -166.74       275.92 o                         
   4  17   9        715.48       1004.72       250.50 o                         
   5  17   9        349.38        717.65       346.59 o                         
  -2  18   9        201.97       -102.64       251.06 o                         
  -1  18   9        236.67        218.07       249.22 o                         
   0  18   9         53.61        126.72       285.42 o                         
   1  18   9        224.02        591.60       269.17 o                         
   2  18   9        176.31        944.53       250.53 o                         
   0   0  10      19697.82      21976.72      1097.84 o                         
   1   0  10       6959.08       8956.89      1005.08 o                         
   2   0  10         90.05        325.96       143.38 o                         
   3   0  10       1329.66       1281.60        87.59 o                         
   4   0  10         47.99        239.19       128.26 o                         
   5   0  10      16700.07      17500.76       667.10 o                         
   6   0  10       7958.76       8387.75       387.79 o                         
   7   0  10        692.39        944.90       146.11 o                         
   8   0  10         14.64        357.21       146.01 o                         
   9   0  10       1021.73       1229.36       200.25 o                         
  10   0  10        190.42        367.47       187.70 o                         
  11   0  10       5042.48       5128.75       462.95 o                         
  12   0  10       2015.91       2175.30       343.04 o                         
  13   0  10        231.53        402.40       247.86 o                         
 -13   1  10        397.84        236.19       222.70 o                         
 -12   1  10       1590.95        960.36       257.09 o                         
 -11   1  10        369.32        517.97       216.26 o                         
 -10   1  10       1404.57        978.43       262.06 o                         
  -9   1  10       2298.08       2622.34       321.84 o                         
  -8   1  10       2037.62       2397.07       235.66 o                         
  -7   1  10       6613.11       6351.48       328.00 o                         
  -6   1  10       4069.75       3875.39       297.40 o                         
  -5   1  10       7244.37       9051.75       472.39 o                         
  -4   1  10       7801.83       8812.03       408.10 o                         
  -3   1  10       1585.25       1702.49       138.05 o                         
  -2   1  10       4905.83       4635.91       353.53 o                         
  -1   1  10      21521.23      22115.10       866.71 o                         
   0   1  10       2438.38       4805.84      1894.96 o                         
   1   1  10      22120.42      20954.47       694.70 o                         
   2   1  10       5075.57       5204.19       272.15 o                         
   3   1  10       1673.41       1675.60       174.14 o                         
   4   1  10       7941.61       7599.18       412.45 o                         
   5   1  10       7183.39       7412.82       333.83 o                         
   6   1  10       4186.21       4439.82       271.66 o                         
   7   1  10       6929.37       6840.53       419.25 o                         
   8   1  10       2012.92       1784.92       224.47 o                         
   9   1  10       2213.27       1904.63       253.97 o                         
  10   1  10       1459.78       1154.54       231.80 o                         
  11   1  10        370.96        238.34       188.67 o                         
  12   1  10       1560.97       1773.49       273.74 o                         
  13   1  10        395.80        984.33       248.84 o                         
 -13   2  10        997.16       1107.64       250.99 o                         
 -12   2  10        534.39        459.24       208.13 o                         
 -11   2  10        912.80        834.11       251.86 o                         
 -10   2  10        630.70        777.92       194.80 o                         
  -9   2  10       3855.61       3660.42       304.92 o                         
  -8   2  10       6198.21       5175.78       350.50 o                         
  -7   2  10       4389.62       4298.39       418.26 o                         
  -6   2  10       4641.06       3876.11       475.84 o                         
  -5   2  10       4941.72       4887.89       389.29 o                         
  -4   2  10       9797.32       9464.46       473.01 o                         
  -3   2  10       1803.13       1821.20       190.12 o                         
  -2   2  10      23583.53      21892.50       645.55 o                         
  -1   2  10       3419.69       2904.44       151.69 o                         
   0   2  10      17820.94      16357.14       514.84 o                         
   1   2  10       3405.08       3413.16       205.06 o                         
   2   2  10      23432.33      23018.71       831.12 o                         
   3   2  10       2029.11       1841.45       204.45 o                         
   4   2  10       9954.69      10097.19       391.30 o                         
   5   2  10       4804.55       4859.25       244.43 o                         
   6   2  10       4728.25       4893.90       297.62 o                         
   7   2  10       4516.76       4653.78       290.49 o                         
   8   2  10       6283.84       5939.38       301.33 o                         
   9   2  10       3746.93       3667.63       295.03 o                         
  10   2  10        639.65       1020.46       218.15 o                         
  11   2  10        783.94        839.63       223.29 o                         
  12   2  10        510.42       1286.28       253.87 o                         
  13   2  10       1072.31       1244.29       260.88 o                         
 -13   3  10        800.47        769.66       230.91 o                         
 -12   3  10        460.11        316.04       195.60 o                         
 -11   3  10        801.84        998.23       202.53 o                         
 -10   3  10        507.92        380.38       179.99 o                         
  -9   3  10       2414.35       1967.04       241.36 o                         
  -8   3  10       3748.21       3767.74       297.12 o                         
  -7   3  10        432.04        271.87       145.78 o                         
  -6   3  10       3144.12       3172.10       227.04 o                         
  -5   3  10       9425.35       8429.98       404.37 o                         
  -4   3  10       2739.86       2872.60       246.32 o                         
  -3   3  10      22487.89      20624.68       662.53 o                         
  -2   3  10       1451.99       1236.58       164.57 o                         
  -1   3  10       6312.66       6607.09       279.03 o                         
   0   3  10        156.07        317.18        83.89 o                         
   1   3  10       6225.26       6470.34       280.82 o                         
   2   3  10       1424.41       1470.28       154.07 o                         
   3   3  10      22189.79      22112.06       717.69 o                         
   4   3  10       2763.34       2506.62       171.68 o                         
   5   3  10       9280.33       9483.09       394.06 o                         
   6   3  10       2970.35       3240.50       209.36 o                         
   7   3  10        378.16        330.35        88.36 o                         
   8   3  10       3719.62       3662.87       232.47 o                         
   9   3  10       2269.20       2153.88       222.20 o                         
  10   3  10        503.12        491.56       192.98 o                         
  11   3  10        820.95       1252.09       238.84 o                         
  12   3  10        491.84        981.27       338.30 o                         
  13   3  10        789.43       1431.72       282.07 o                         
 -13   4  10       1786.25       1501.26       383.54 o                         
 -12   4  10        283.46        372.25       244.07 o                         
 -11   4  10        384.45        108.90       185.33 o                         
 -10   4  10       2156.40       1986.25       237.59 o                         
  -9   4  10        524.12        202.46       179.67 o                         
  -8   4  10       1940.14       1781.31       223.78 o                         
  -7   4  10      10173.23       9194.06       578.47 o                         
  -6   4  10       1185.96       1163.13       221.86 o                         
  -5   4  10       1919.47       1669.39       133.10 o                         
  -4   4  10        720.75        576.29       110.90 o                         
  -3   4  10       2412.64       2234.10       179.18 o                         
  -2   4  10        647.45        732.75       100.53 o                         
  -1   4  10       7949.36       7458.58       294.78 o                         
   0   4  10       2553.40       2352.51       164.85 o                         
   1   4  10       7576.60       7797.28       306.40 o                         
   2   4  10        655.96        577.68        88.56 o                         
   3   4  10       2356.82       2205.05       216.68 o                         
   4   4  10        789.26        773.32       115.50 o                         
   5   4  10       2013.92       2132.53       141.05 o                         
   6   4  10       1260.86       1099.72       147.44 o                         
   7   4  10       9928.87       9470.34       388.38 o                         
   8   4  10       1860.57       1859.29       175.43 o                         
   9   4  10        531.21        416.70       154.86 o                         
  10   4  10       2127.09       1924.71       239.66 o                         
  11   4  10        349.34        467.09       261.64 o                         
  12   4  10        293.79        493.84       267.02 o                         
  13   4  10       1691.89       2400.92       486.93 o                         
 -13   5  10        155.31        163.02       228.23 o                         
 -12   5  10        676.66        987.50       234.31 o                         
 -11   5  10       4592.34       4371.60       336.34 o                         
 -10   5  10        369.22        320.50       220.71 o                         
  -9   5  10       1998.68       1993.51       233.30 o                         
  -8   5  10       1142.37       1066.33       204.34 o                         
  -7   5  10       2214.32       2202.94       223.62 o                         
  -6   5  10       3571.30       3576.92       329.85 o                         
  -5   5  10       9948.14       9771.10       434.57 o                         
  -4   5  10        455.48        354.46       120.57 o                         
  -3   5  10       7448.20       7869.24       358.92 o                         
  -2   5  10       2365.79       2578.95       153.73 o                         
  -1   5  10       3901.22       4446.85       209.51 o                         
   0   5  10      15813.14      15381.68       531.11 o                         
   1   5  10       3832.11       4383.13       277.45 o                         
   2   5  10       2530.32       2495.03       239.08 o                         
   3   5  10       7346.44       7537.50       369.70 o                         
   4   5  10        435.45        458.97        93.66 o                         
   5   5  10       9867.22       9363.42       351.52 o                         
   6   5  10       3528.64       3366.29       181.51 o                         
   7   5  10       2315.56       2074.43       177.11 o                         
   8   5  10       1173.30       1249.55       156.22 o                         
   9   5  10       1993.78       2049.99       197.83 o                         
  10   5  10        363.34        849.66       183.14 o                         
  11   5  10       4632.04       4924.71       464.98 o                         
  12   5  10        664.28       1459.64       340.72 o                         
  13   5  10        162.35        -29.57       251.79 o                         
 -12   6  10        482.53        218.03       211.37 o                         
 -11   6  10        829.52        869.46       228.97 o                         
 -10   6  10       3731.29       3939.26       321.50 o                         
  -9   6  10       1841.73       1502.55       271.05 o                         
  -8   6  10        156.18        363.91       174.36 o                         
  -7   6  10       3080.76       2997.04       238.36 o                         
  -6   6  10       2170.91       2100.17       182.09 o                         
  -5   6  10       7071.73       6692.76       357.54 o                         
  -4   6  10       7446.96       7459.85       509.93 o                         
  -3   6  10        167.59        158.30       119.68 o                         
  -2   6  10       8353.23       9028.47       312.70 o                         
  -1   6  10       8937.37       9383.62       365.71 o                         
   0   6  10       5826.23       6800.94       305.90 o                         
   1   6  10       9037.44       9240.58       347.86 o                         
   2   6  10       8344.61       8998.26       324.57 o                         
   3   6  10        236.45        253.75        86.12 o                         
   4   6  10       7695.54       8428.93       351.30 o                         
   5   6  10       6898.83       6858.23       301.18 o                         
   6   6  10       2178.68       2034.69       157.01 o                         
   7   6  10       3197.72       3047.46       215.43 o                         
   8   6  10        147.29        315.13       121.96 o                         
   9   6  10       1986.97       1563.15       251.63 o                         
  10   6  10       3647.93       3221.84       380.26 o                         
  11   6  10        777.89        816.89       223.03 o                         
  12   6  10        468.48        847.40       249.71 o                         
 -12   7  10        253.11        579.41       354.78 o                         
 -11   7  10        445.95        114.43       304.29 o                         
 -10   7  10       1307.28       1202.71       241.27 o                         
  -9   7  10        412.63        535.40       196.13 o                         
  -8   7  10        119.84        210.15       163.71 o                         
  -7   7  10       1667.23       1720.94       196.53 o                         
  -6   7  10       3558.98       3179.58       262.01 o                         
  -5   7  10       2866.06       2848.03       236.53 o                         
  -4   7  10       1127.89       1188.89       157.07 o                         
  -3   7  10        859.07        726.37       149.60 o                         
  -2   7  10        966.95       1309.33       142.15 o                         
  -1   7  10       6715.08       6850.83       270.42 o                         
   0   7  10       1157.17       1023.74       126.72 o                         
   1   7  10       6882.16       7901.53       332.63 o                         
   2   7  10       1000.53       1082.90       116.67 o                         
   3   7  10        878.42       1087.02       110.04 o                         
   4   7  10       1198.12       1115.74       120.61 o                         
   5   7  10       2611.49       2751.92       165.51 o                         
   6   7  10       3598.24       3382.44       222.67 o                         
   7   7  10       1546.90       1674.36       166.02 o                         
   8   7  10        121.72        450.72       184.68 o                         
   9   7  10        369.31        408.64       159.39 o                         
  10   7  10       1373.51       1407.05       212.45 o                         
  11   7  10        436.41        790.82       200.57 o                         
  12   7  10        273.92        723.96       241.52 o                         
 -12   8  10       1326.48       1246.77       367.02 o                         
 -11   8  10       1397.18       1009.22       252.88 o                         
 -10   8  10        381.71        448.13       220.76 o                         
  -9   8  10        435.32        346.63       194.30 o                         
  -8   8  10       2743.60       2461.30       237.29 o                         
  -7   8  10       1025.81       1107.05       185.73 o                         
  -6   8  10       2940.72       2373.21       208.55 o                         
  -5   8  10       3490.90       2804.21       466.35 o                         
  -4   8  10        566.80        415.05       138.56 o                         
  -3   8  10       2693.25       2642.37       237.10 o                         
  -2   8  10       4249.55       4345.40       256.40 o                         
  -1   8  10       3231.83       3451.21       232.97 o                         
   0   8  10        216.53         94.55        87.69 o                         
   1   8  10       3063.28       3298.76       196.20 o                         
   2   8  10       4206.46       3926.92       232.49 o                         
   3   8  10       2654.10       2802.13       175.76 o                         
   4   8  10        417.79        522.49        94.93 o                         
   5   8  10       3821.16       3673.35       186.18 o                         
   6   8  10       3083.07       2826.70       277.23 o                         
   7   8  10        950.93        743.98       138.83 o                         
   8   8  10       2659.17       2184.79       204.66 o                         
   9   8  10        466.72        398.57       143.84 o                         
  10   8  10        426.81        521.71       229.44 o                         
  11   8  10       1388.24       1129.24       220.83 o                         
  12   8  10       1440.55       1614.56       373.64 o                         
 -11   9  10         98.47       -126.66       234.79 o                         
 -10   9  10        375.01        279.09       213.05 o                         
  -9   9  10       1840.70       1857.19       255.18 o                         
  -8   9  10        432.48        513.79       277.50 o                         
  -7   9  10       6870.75       6604.34       374.35 o                         
  -6   9  10        178.76        888.21       370.20 o                         
  -5   9  10       2802.41       2688.52       303.78 o                         
  -4   9  10       5315.22       5086.15       309.36 o                         
  -3   9  10       1307.69       1494.37       292.67 o                         
  -2   9  10       3627.34       3560.23       253.45 o                         
  -1   9  10       1700.95       1550.09       152.63 o                         
   0   9  10       2203.81       1887.68       148.95 o                         
   1   9  10       1686.14       1612.38       111.21 o                         
   2   9  10       3788.63       3488.84       189.70 o                         
   3   9  10       1367.19       1354.28       122.39 o                         
   4   9  10       5426.52       4869.71       296.00 o                         
   5   9  10       3068.53       3204.66       253.30 o                         
   6   9  10        174.97        253.07       140.46 o                         
   7   9  10       6989.49       6673.74       431.91 o                         
   8   9  10        456.40        780.28       169.12 o                         
   9   9  10       1748.13       1636.85       201.35 o                         
  10   9  10        373.65        796.21       208.32 o                         
  11   9  10        129.94        334.21       197.01 o                         
 -11  10  10          6.11        -89.46       211.03 o                         
 -10  10  10         47.96        108.38       285.14 o                         
  -9  10  10        484.95        832.34       199.81 o                         
  -8  10  10       3029.08       2958.61       271.98 o                         
  -7  10  10        584.48        526.38       178.67 o                         
  -6  10  10        574.24        545.95       166.93 o                         
  -5  10  10        423.42        227.69       142.16 o                         
  -4  10  10        832.33        792.84       164.05 o                         
  -3  10  10       2407.66       2384.80       234.28 o                         
  -2  10  10       3048.74       2816.32       261.08 o                         
  -1  10  10       3878.23       3635.00       246.21 o                         
   0  10  10        406.78        425.06       115.40 o                         
   1  10  10       4004.34       3813.32       185.69 o                         
   2  10  10       3050.49       2913.78       173.32 o                         
   3  10  10       2543.48       2487.13       164.67 o                         
   4  10  10        848.75        814.81       126.66 o                         
   5  10  10        384.83        360.06       116.05 o                         
   6  10  10        556.99        692.44       131.00 o                         
   7  10  10        542.26        716.71       173.19 o                         
   8  10  10       3018.38       2912.90       294.85 o                         
   9  10  10        505.65        937.67       182.43 o                         
  10  10  10         42.05       -157.96       180.51 o                         
  11  10  10         13.00         34.54       196.76 o                         
 -10  11  10         54.66         12.67       252.22 o                         
  -9  11  10        809.12        641.37       206.00 o                         
  -8  11  10       1560.79       1315.03       220.98 o                         
  -7  11  10        441.58        472.61       182.42 o                         
  -6  11  10        147.37        160.39       156.28 o                         
  -5  11  10        456.65        569.20       172.63 o                         
  -4  11  10       1539.07       1631.93       205.60 o                         
  -3  11  10       2213.28       2333.68       218.11 o                         
  -2  11  10       2327.18       1844.48       224.77 o                         
  -1  11  10        121.95        -28.16       127.12 o                         
   0  11  10       1694.77       1419.11       184.69 o                         
   1  11  10        133.99         49.00       136.02 o                         
   2  11  10       2065.15       1948.81       200.73 o                         
   3  11  10       2050.73       2251.28       200.65 o                         
   4  11  10       1528.06       1658.44       179.57 o                         
   5  11  10        524.26        608.24       144.98 o                         
   6  11  10        163.12        374.08       164.16 o                         
   7  11  10        400.84        473.82       194.02 o                         
   8  11  10       1487.97       2260.33       273.57 o                         
   9  11  10        758.93       1092.90       236.98 o                         
  10  11  10         50.60        -10.96       199.97 o                         
 -10  12  10        487.72        499.23       232.55 o                         
  -9  12  10         26.97          1.20       184.58 o                         
  -8  12  10         89.02        154.57       185.95 o                         
  -7  12  10       1126.51       1337.00       219.55 o                         
  -6  12  10       1512.20       1538.38       225.60 o                         
  -5  12  10       1244.34       1167.51       199.84 o                         
  -4  12  10        610.97        820.00       176.39 o                         
  -3  12  10         27.65         66.81       144.47 o                         
  -2  12  10        184.67         87.98       137.16 o                         
  -1  12  10        457.65        311.02       155.46 o                         
   0  12  10       2294.65       2453.98       299.62 o                         
   1  12  10        414.15        647.43       169.34 o                         
   2  12  10        197.29        378.48       146.53 o                         
   3  12  10         24.52         75.52       159.29 o                         
   4  12  10        559.25        590.11       202.02 o                         
   5  12  10       1226.79       1397.50       234.82 o                         
   6  12  10       1585.01       2004.32       304.67 o                         
   7  12  10       1071.26       1388.50       312.17 o                         
   8  12  10         68.72        310.33       247.73 o                         
   9  12  10         21.17        198.07       260.74 o                         
  10  12  10        434.72        798.85       274.01 o                         
  -9  13  10        426.98        781.24       250.20 o                         
  -8  13  10        133.80        146.42       201.04 o                         
  -7  13  10        384.30        345.97       200.41 o                         
  -6  13  10       2945.42       3449.00       295.13 o                         
  -5  13  10       2202.32       2387.90       312.94 o                         
  -4  13  10        804.77        689.86       191.63 o                         
  -3  13  10        341.15        439.72       162.03 o                         
  -2  13  10        232.98        154.51       141.03 o                         
  -1  13  10        295.46         85.00       163.09 o                         
   0  13  10       2942.59       3035.55       254.93 o                         
   1  13  10        332.49        665.47       166.33 o                         
   2  13  10        258.66        246.12       170.99 o                         
   3  13  10        338.42        306.64       174.47 o                         
   4  13  10        814.84        836.15       201.66 o                         
   5  13  10       2238.07       2399.90       360.91 o                         
   6  13  10       2930.83       2955.16       394.30 o                         
   7  13  10        374.01        560.75       278.85 o                         
   8  13  10        157.81        544.00       278.59 o                         
   9  13  10        437.48        940.41       341.14 o                         
  -8  14  10        116.96        348.08       248.85 o                         
  -7  14  10        280.63        160.86       204.69 o                         
  -6  14  10        415.49        234.34       194.34 o                         
  -5  14  10        419.02        478.90       192.53 o                         
  -4  14  10       1090.60       1175.36       204.75 o                         
  -3  14  10        131.33         93.82       159.87 o                         
  -2  14  10         98.05        340.02       163.34 o                         
  -1  14  10       2113.11       2123.16       214.07 o                         
   0  14  10        284.15        471.24       193.14 o                         
   1  14  10       2082.02       1928.44       225.86 o                         
   2  14  10         81.30        234.90       188.43 o                         
   3  14  10        107.83        166.80       183.39 o                         
   4  14  10       1115.60       1430.13       236.69 o                         
   5  14  10        453.94        575.18       229.96 o                         
   6  14  10        407.55        297.12       287.05 o                         
   7  14  10        285.19        427.71       310.39 o                         
   8  14  10        116.55        790.28       323.29 o                         
  -7  15  10        210.93        216.76       294.50 o                         
  -6  15  10        378.34         78.09       265.41 o                         
  -5  15  10         51.68        -89.55       239.83 o                         
  -4  15  10        279.22        258.33       249.55 o                         
  -3  15  10        929.69       1236.11       289.12 o                         
  -2  15  10        534.50        726.57       260.41 o                         
  -1  15  10         79.08        413.91       229.76 o                         
   0  15  10       1473.43       1398.21       351.06 o                         
   1  15  10         81.60         68.66       189.27 o                         
   2  15  10        567.24        482.09       213.20 o                         
   3  15  10        939.81       1174.85       240.92 o                         
   4  15  10        286.60        625.84       235.15 o                         
   5  15  10         38.38        196.36       232.75 o                         
   6  15  10        341.80        531.97       312.37 o                         
   7  15  10        197.89        598.45       321.23 o                         
  -6  16  10        221.22        206.53       288.72 o                         
  -5  16  10        136.46         79.87       308.62 o                         
  -4  16  10        921.37        614.05       283.64 o                         
  -3  16  10         32.92         17.03       379.45 o                         
  -2  16  10       1540.78       1776.56       326.75 o                         
  -1  16  10        388.47        518.61       236.54 o                         
   0  16  10        208.43        144.64       236.85 o                         
   1  16  10        332.60        260.54       235.61 o                         
   2  16  10       1551.34       1661.51       267.28 o                         
   3  16  10         32.06        221.55       210.56 o                         
   4  16  10        911.01        946.79       326.41 o                         
   5  16  10        127.64        644.82       316.07 o                         
   6  16  10        208.44          2.29       288.99 o                         
  -4  17  10        539.53        508.01       280.48 o                         
  -3  17  10        130.79        197.34       268.74 o                         
  -2  17  10        789.96       1301.92       313.54 o                         
  -1  17  10        128.41        163.26       241.09 o                         
   0  17  10          6.32         -5.69       240.08 o                         
   1  17  10        142.39       -271.92       271.92 o                         
   2  17  10        793.30       1445.47       269.93 o                         
   3  17  10        133.30        247.85       215.00 o                         
   4  17  10        618.27       1181.08       288.72 o                         
   1   0  11       9941.08      11341.37       456.96 o                         
   2   0  11         72.01        375.16       278.05 o                         
   3   0  11      44859.32      45317.97      1513.74 o                         
   4   0  11       5037.46       5544.42       330.87 o                         
   5   0  11       1750.83       1680.07       350.55 o                         
   6   0  11       6525.71       7051.04       462.39 o                         
   7   0  11         22.03        121.27       216.31 o                         
   8   0  11       1638.72       1612.76       234.29 o                         
   9   0  11       6575.14       5230.43       486.08 o                         
  10   0  11       3157.97       2976.62       320.93 o                         
  11   0  11        298.86        475.10       305.93 o                         
  12   0  11        651.41        838.49       248.46 o                         
  13   0  11        720.81        907.24       258.14 o                         
 -13   1  11       2387.58       2585.01       325.86 o                         
 -12   1  11         31.50         53.11       215.91 o                         
 -11   1  11        692.26        407.84       215.25 o                         
 -10   1  11        164.33         17.18       158.70 o                         
  -9   1  11       3157.89       2945.80       289.58 o                         
  -8   1  11       2536.44       2626.32       282.60 o                         
  -7   1  11      12741.31      12754.28       630.27 o                         
  -6   1  11       3993.88       4058.07       338.12 o                         
  -5   1  11       1086.55        891.10       185.58 o                         
  -4   1  11       4093.82       4229.42       496.84 o                         
  -3   1  11       1062.96       1185.30       179.70 o                         
  -2   1  11       8001.07       8053.52       406.88 o                         
  -1   1  11       7800.73       8032.68       475.13 o                         
   0   1  11       4772.47       5145.96       407.92 o                         
   1   1  11       7925.02       8294.07       329.44 o                         
   2   1  11       7705.68       7363.55       341.16 o                         
   3   1  11        917.78        558.49       178.27 o                         
   4   1  11       3888.79       3743.23       209.39 o                         
   5   1  11       1082.13       1131.09       128.91 o                         
   6   1  11       3884.82       3871.43       246.20 o                         
   7   1  11      12850.49      12054.32       527.83 o                         
   8   1  11       2612.74       2653.84       275.73 o                         
   9   1  11       3231.04       2461.53       320.50 o                         
  10   1  11        153.06        207.54       171.71 o                         
  11   1  11        734.64        672.97       227.37 o                         
  12   1  11         33.15         53.57       209.27 o                         
  13   1  11       2296.58       2189.59       315.35 o                         
 -13   2  11         53.21        295.59       259.81 o                         
 -12   2  11        885.16       1536.62       258.68 o                         
 -11   2  11         57.59         61.46       178.68 o                         
 -10   2  11        186.76        165.63       204.66 o                         
  -9   2  11        541.80        681.05       221.93 o                         
  -8   2  11        549.60        553.39       167.86 o                         
  -7   2  11       4596.06       4393.70       770.23 o                         
  -6   2  11       7890.43       7298.03       478.91 o                         
  -5   2  11       3425.00       3261.50       468.34 o                         
  -4   2  11       1513.06       1592.31       125.61 o                         
  -3   2  11       3800.82       3713.87       297.49 o                         
  -2   2  11       1475.76       1491.92       180.63 o                         
  -1   2  11       7858.61       7835.87       284.24 o                         
   0   2  11      22630.80      20626.56       683.23 o                         
   1   2  11       7880.99       7991.87       500.99 o                         
   2   2  11       1552.12       1213.44       160.99 o                         
   3   2  11       4007.63       3677.24       227.49 o                         
   4   2  11       1386.21       1234.24       129.68 o                         
   5   2  11       3223.75       3049.33       350.77 o                         
   6   2  11       7608.95       7808.08       343.88 o                         
   7   2  11       4576.59       4397.62       395.23 o                         
   8   2  11        561.78        518.45       142.63 o                         
   9   2  11        506.77        312.98       174.58 o                         
  10   2  11        213.51        283.36       194.76 o                         
  11   2  11         62.10        484.09       202.85 o                         
  12   2  11        829.44        899.68       250.54 o                         
  13   2  11         53.40        569.70       254.14 o                         
 -13   3  11        496.68        236.15       344.05 o                         
 -12   3  11        638.16        700.69       213.85 o                         
 -11   3  11       4948.09       4152.04       450.78 o                         
 -10   3  11       2463.14       1872.38       327.20 o                         
  -9   3  11        723.15        849.38       206.20 o                         
  -8   3  11        108.66        222.36       163.92 o                         
  -7   3  11         90.62        265.74       160.66 o                         
  -6   3  11       2673.68       1943.14       526.28 o                         
  -5   3  11      13376.45      11869.65       612.32 o                         
  -4   3  11       7654.13       7441.31       538.56 o                         
  -3   3  11       6725.93       6735.69       290.08 o                         
  -2   3  11       3282.56       2842.92       190.81 o                         
  -1   3  11       3161.47       3236.37       189.33 o                         
   0   3  11        707.30        764.00       102.45 o                         
   1   3  11       3097.89       2819.77       199.02 o                         
   2   3  11       3497.78       3506.19       175.74 o                         
   3   3  11       7052.88       7087.29       344.77 o                         
   4   3  11       7779.25       8063.24       357.16 o                         
   5   3  11      13750.93      13843.28       517.78 o                         
   6   3  11       2608.86       2380.34       245.73 o                         
   7   3  11         83.14         85.79       112.00 o                         
   8   3  11        132.89         64.24       117.18 o                         
   9   3  11        722.49       1055.61       201.41 o                         
  10   3  11       2516.10       2634.25       368.93 o                         
  11   3  11       4946.77       4843.60       394.50 o                         
  12   3  11        665.15        762.77       237.99 o                         
  13   3  11        413.44        572.99       503.27 o                         
 -12   4  11        332.25        216.88       214.67 o                         
 -11   4  11        392.99        544.36       207.63 o                         
 -10   4  11        936.47        999.07       208.35 o                         
  -9   4  11       2028.82       2030.34       258.35 o                         
  -8   4  11       4042.87       3607.69       318.03 o                         
  -7   4  11       3510.44       3107.80       348.65 o                         
  -6   4  11       1527.03       1239.80       167.99 o                         
  -5   4  11      15234.55      15397.91       529.77 o                         
  -4   4  11       4881.90       4607.55       307.07 o                         
  -3   4  11        728.99        834.10       141.09 o                         
  -2   4  11       5637.19       5911.73       310.82 o                         
  -1   4  11      20553.75      20393.88       640.41 o                         
   0   4  11       2630.39       2210.22       167.11 o                         
   1   4  11      20151.54      19962.66       856.65 o                         
   2   4  11       5925.37       5916.96       287.49 o                         
   3   4  11        706.36        552.40       126.30 o                         
   4   4  11       4508.97       4802.64       244.39 o                         
   5   4  11      15404.85      15700.19       568.39 o                         
   6   4  11       1661.75       1462.06       146.94 o                         
   7   4  11       3686.95       3849.30       237.49 o                         
   8   4  11       3867.76       3756.76       246.53 o                         
   9   4  11       2039.98       2020.65       243.21 o                         
  10   4  11        972.20       1122.66       219.71 o                         
  11   4  11        389.35        827.30       279.65 o                         
  12   4  11        366.47        509.08       241.62 o                         
 -12   5  11        232.95        233.62       226.27 o                         
 -11   5  11       2064.04       1752.51       295.18 o                         
 -10   5  11        167.33         79.98       199.12 o                         
  -9   5  11        643.25        394.93       176.62 o                         
  -8   5  11       3896.66       3441.69       312.99 o                         
  -7   5  11        381.91        164.46       182.13 o                         
  -6   5  11         16.41        -90.95       164.71 o                         
  -5   5  11       2254.89       2066.58       190.73 o                         
  -4   5  11       3806.93       3717.90       445.14 o                         
  -3   5  11       2903.29       2367.05       205.70 o                         
  -2   5  11       7326.65       7857.78       300.51 o                         
  -1   5  11       2123.06       2236.76       149.29 o                         
   0   5  11        679.55        548.60       115.92 o                         
   1   5  11       2221.63       2104.31       151.32 o                         
   2   5  11       7400.56       7622.20       327.15 o                         
   3   5  11       3060.22       2821.83       229.93 o                         
   4   5  11       3618.47       3626.63       196.60 o                         
   5   5  11       2143.06       1876.28       144.99 o                         
   6   5  11         29.42        113.43        86.16 o                         
   7   5  11        448.26        467.08       120.41 o                         
   8   5  11       4068.16       3937.34       314.13 o                         
   9   5  11        663.61        706.87       174.72 o                         
  10   5  11        169.51        266.70       284.93 o                         
  11   5  11       2070.04       2164.86       320.01 o                         
  12   5  11        215.73        467.41       226.99 o                         
 -12   6  11        542.37        564.31       241.89 o                         
 -11   6  11        289.61        165.28       212.12 o                         
 -10   6  11        897.97        615.73       292.67 o                         
  -9   6  11        623.67        606.80       201.54 o                         
  -8   6  11       2120.60       1690.37       239.68 o                         
  -7   6  11        124.55        278.16       167.30 o                         
  -6   6  11        112.21         75.22       130.83 o                         
  -5   6  11        491.42        492.19       132.47 o                         
  -4   6  11       8785.03       7822.85       393.24 o                         
  -3   6  11       2352.49       2119.04       190.37 o                         
  -2   6  11      11338.79      11525.70       396.81 o                         
  -1   6  11        940.12        966.21       116.94 o                         
   0   6  11        502.06        467.29       149.63 o                         
   1   6  11       1031.20       1159.20       127.00 o                         
   2   6  11      11197.25      11746.20       384.85 o                         
   3   6  11       2336.40       2561.72       180.12 o                         
   4   6  11       8639.65       9209.48       328.76 o                         
   5   6  11        467.61        596.10        96.46 o                         
   6   6  11        193.73        403.26        98.96 o                         
   7   6  11        149.89        198.09       116.23 o                         
   8   6  11       2021.24       1755.73       200.51 o                         
   9   6  11        581.72        464.99       155.33 o                         
  10   6  11        909.20       1063.05       356.29 o                         
  11   6  11        281.78        539.15       237.27 o                         
  12   6  11        566.90        649.73       237.10 o                         
 -12   7  11        539.27        502.21       251.15 o                         
 -11   7  11        578.53        581.99       346.06 o                         
 -10   7  11        324.21        -43.78       171.49 o                         
  -9   7  11         65.13        -85.92       186.57 o                         
  -8   7  11       2990.16       2795.22       273.61 o                         
  -7   7  11       1515.53       1741.75       215.56 o                         
  -6   7  11       3928.60       3641.47       254.68 o                         
  -5   7  11        832.91        864.15       162.82 o                         
  -4   7  11        164.65        100.77       123.70 o                         
  -3   7  11       2080.92       2192.35       204.27 o                         
  -2   7  11       4008.15       4177.20       205.86 o                         
  -1   7  11       6255.46       7102.92       266.66 o                         
   0   7  11       5194.90       5307.63       376.14 o                         
   1   7  11       5858.36       6018.47       364.92 o                         
   2   7  11       3931.50       4192.99       294.47 o                         
   3   7  11       2115.50       2246.80       157.38 o                         
   4   7  11        183.46          5.07        80.84 o                         
   5   7  11        708.56        958.51       127.10 o                         
   6   7  11       4005.37       3648.30       222.39 o                         
   7   7  11       1494.49       1112.18       162.73 o                         
   8   7  11       2895.34       2145.69       309.53 o                         
   9   7  11         65.31        349.88       187.95 o                         
  10   7  11        305.03        471.11       190.51 o                         
  11   7  11        610.41       1052.42       346.51 o                         
  12   7  11        575.62        708.47       239.10 o                         
 -11   8  11        454.34        172.94       334.80 o                         
 -10   8  11        830.92        953.79       339.54 o                         
  -9   8  11       2380.09       2334.42       345.74 o                         
  -8   8  11       1127.90        936.00       195.32 o                         
  -7   8  11        164.37        494.45       171.50 o                         
  -6   8  11       7477.09       6360.16       344.97 o                         
  -5   8  11        269.92        315.61       178.54 o                         
  -4   8  11       1822.65       1330.45       184.45 o                         
  -3   8  11       6916.42       7240.07       428.33 o                         
  -2   8  11       6990.62       7565.51       399.97 o                         
  -1   8  11        215.40        271.02        98.93 o                         
   0   8  11      20317.11      22071.87       779.57 o                         
   1   8  11        183.71        197.99       113.49 o                         
   2   8  11       6874.72       7041.52       294.02 o                         
   3   8  11       6948.66       7173.98       285.30 o                         
   4   8  11       1953.27       1830.22       144.31 o                         
   5   8  11        314.30        376.46       110.11 o                         
   6   8  11       7524.11       7295.53       503.63 o                         
   7   8  11        212.17        236.71       126.42 o                         
   8   8  11       1207.93       1061.46       171.17 o                         
   9   8  11       2371.10       2400.84       341.45 o                         
  10   8  11        913.60        787.68       280.29 o                         
  11   8  11        521.82       1307.47       280.59 o                         
 -11   9  11        206.83         52.74       235.84 o                         
 -10   9  11       2102.09       1996.42       306.20 o                         
  -9   9  11        733.09        821.78       224.90 o                         
  -8   9  11        110.17        -13.19       163.56 o                         
  -7   9  11        800.39        653.47       181.10 o                         
  -6   9  11        622.39        388.91       156.86 o                         
  -5   9  11        181.13        338.93       147.22 o                         
  -4   9  11       3742.25       3308.44       402.98 o                         
  -3   9  11         62.39         77.21       171.39 o                         
  -2   9  11       3937.42       3783.04       269.30 o                         
  -1   9  11       1685.41       1585.75       155.73 o                         
   0   9  11        665.69        746.36       132.72 o                         
   1   9  11       1676.29       1757.64       193.32 o                         
   2   9  11       3757.45       4059.64       211.15 o                         
   3   9  11         49.00         12.47        84.70 o                         
   4   9  11       3395.95       3481.16       199.51 o                         
   5   9  11        198.39        209.29       109.26 o                         
   6   9  11        569.23        753.71       128.64 o                         
   7   9  11        787.78        685.66       162.86 o                         
   8   9  11        122.79        342.40       240.03 o                         
   9   9  11        791.51        890.22       169.88 o                         
  10   9  11       2178.12       3027.13       347.07 o                         
  11   9  11        203.27        583.68       224.26 o                         
 -10  10  11        133.30        476.94       273.62 o                         
  -9  10  11        291.85        186.65       235.49 o                         
  -8  10  11        138.49         37.98       168.49 o                         
  -7  10  11         27.44        198.38       167.10 o                         
  -6  10  11       5683.69       5014.29       484.81 o                         
  -5  10  11        276.85        132.27       157.13 o                         
  -4  10  11        441.59        398.10       146.44 o                         
  -3  10  11       1005.19        832.09       167.57 o                         
  -2  10  11        485.31        815.50       171.08 o                         
  -1  10  11        116.01        106.48       112.39 o                         
   0  10  11       4263.99       4696.59       275.16 o                         
   1  10  11        106.25         92.35        94.04 o                         
   2  10  11        473.08        388.89       105.59 o                         
   3  10  11        946.70        968.67       123.46 o                         
   4  10  11        374.07        328.82       104.92 o                         
   5  10  11        279.50        305.80       120.92 o                         
   6  10  11       5709.42       5839.61       382.76 o                         
   7  10  11         32.31        -96.55       130.65 o                         
   8  10  11        148.06        373.03       164.23 o                         
   9  10  11        309.11        408.44       180.61 o                         
  10  10  11        153.98        140.93       187.43 o                         
 -10  11  11       1275.53       1230.16       450.22 o                         
  -9  11  11          0.10       -111.30       194.15 o                         
  -8  11  11        811.19        657.00       204.66 o                         
  -7  11  11        837.73        694.72       198.43 o                         
  -6  11  11       2212.49       2017.54       240.04 o                         
  -5  11  11       1228.05       1229.94       194.50 o                         
  -4  11  11       1483.27       1437.87       201.41 o                         
  -3  11  11       1021.62        934.02       179.61 o                         
  -2  11  11        206.04        166.69       155.66 o                         
  -1  11  11       2215.09       2403.82       212.60 o                         
   0  11  11        482.15        372.67       150.69 o                         
   1  11  11       2302.55       2429.11       229.87 o                         
   2  11  11        201.93        333.18       182.94 o                         
   3  11  11       1110.05       1359.03       196.15 o                         
   4  11  11       1665.32       1848.99       261.13 o                         
   5  11  11       1151.36       1336.11       235.16 o                         
   6  11  11       2156.45       1946.21       297.48 o                         
   7  11  11        887.41       1093.60       220.98 o                         
   8  11  11        844.45        937.24       221.30 o                         
   9  11  11          0.27         54.01       262.32 o                         
  10  11  11       1236.66       1508.84       286.19 o                         
  -9  12  11       1155.87        943.64       268.07 o                         
  -8  12  11        828.23        614.74       251.15 o                         
  -7  12  11       1049.72       1162.48       221.90 o                         
  -6  12  11        236.06        150.42       178.38 o                         
  -5  12  11       1194.32       1506.17       216.23 o                         
  -4  12  11        851.99        955.67       183.91 o                         
  -3  12  11       1138.26       1363.40       194.27 o                         
  -2  12  11       1637.67       1496.00       188.17 o                         
  -1  12  11        601.28        567.97       161.20 o                         
   0  12  11        460.82        503.77       170.06 o                         
   1  12  11        554.27        314.43       152.96 o                         
   2  12  11       1620.22       1908.06       211.46 o                         
   3  12  11       1220.49       1350.28       206.62 o                         
   4  12  11        781.88        914.49       270.82 o                         
   5  12  11       1178.67       1078.20       228.83 o                         
   6  12  11        206.68        571.81       238.49 o                         
   7  12  11       1065.73       1349.04       295.73 o                         
   8  12  11        862.25       1378.22       314.51 o                         
   9  12  11       1181.35       1404.80       326.11 o                         
  -8  13  11        736.46        751.47       216.15 o                         
  -7  13  11        357.38        131.25       196.76 o                         
  -6  13  11        251.63        246.09       186.17 o                         
  -5  13  11        128.81        -62.00       156.35 o                         
  -4  13  11        559.74        793.14       184.71 o                         
  -3  13  11         91.98         77.22       149.54 o                         
  -2  13  11       1080.41       1321.46       190.63 o                         
  -1  13  11        112.12        143.91       170.20 o                         
   0  13  11       1890.66       2048.91       225.62 o                         
   1  13  11        132.37        223.69       160.30 o                         
   2  13  11       1087.45       1342.54       195.61 o                         
   3  13  11        111.14        284.64       222.81 o                         
   4  13  11        554.59        764.06       269.58 o                         
   5  13  11        129.13         72.59       191.00 o                         
   6  13  11        270.35        401.13       267.17 o                         
   7  13  11        328.57        413.74       284.56 o                         
   8  13  11        757.29        651.89       287.45 o                         
  -8  14  11        424.41        641.63       249.67 o                         
  -7  14  11        247.97        182.55       208.76 o                         
  -6  14  11         82.86        140.37       195.85 o                         
  -5  14  11        803.23       1087.50       224.46 o                         
  -4  14  11        911.48       1152.26       252.28 o                         
  -3  14  11         85.62        -16.35       158.04 o                         
  -2  14  11       1170.06       1014.18       226.32 o                         
  -1  14  11       1858.85       1318.93       224.99 o                         
   0  14  11        198.07        244.74       165.39 o                         
   1  14  11       1852.52       1862.04       233.12 o                         
   2  14  11       1188.59       1168.64       227.02 o                         
   3  14  11        101.03        255.57       197.48 o                         
   4  14  11        886.08       1154.22       289.00 o                         
   5  14  11        784.12        983.76       271.96 o                         
   6  14  11        100.07        284.47       291.75 o                         
   7  14  11        255.69        464.65       312.18 o                         
   8  14  11        400.40        798.70       358.06 o                         
  -6  15  11        259.19         98.91       294.13 o                         
  -5  15  11       1370.66       1161.81       317.06 o                         
  -4  15  11         48.02         55.12       245.17 o                         
  -3  15  11        399.07        705.00       296.66 o                         
  -2  15  11        296.60        348.15       226.30 o                         
  -1  15  11        915.56       1365.31       258.69 o                         
   0  15  11         53.21        245.36       229.00 o                         
   1  15  11        932.68       1010.45       245.97 o                         
   2  15  11        296.71        127.21       200.69 o                         
   3  15  11        386.14        484.27       245.51 o                         
   4  15  11         52.77        155.10       220.17 o                         
   5  15  11       1420.38       1759.43       370.83 o                         
   6  15  11        249.62        583.37       334.69 o                         
  -5  16  11        519.08        512.12       288.14 o                         
  -4  16  11        206.18        362.59       343.09 o                         
  -3  16  11        166.22        253.02       269.26 o                         
  -2  16  11        162.12        488.56       259.40 o                         
  -1  16  11        565.23        711.52       247.17 o                         
   0  16  11        962.04       1700.35       303.12 o                         
   1  16  11        567.78        510.45       250.55 o                         
   2  16  11        162.77         93.68       204.59 o                         
   3  16  11        168.61        231.29       339.20 o                         
   4  16  11        237.30        101.83       237.41 o                         
   5  16  11        565.56        597.13       329.29 o                         
  -3  17  11         76.31         69.96       265.30 o                         
  -2  17  11        195.21        297.28       249.21 o                         
  -1  17  11         46.56       -215.97       215.97 o
[truncated: 204,447 more chars]
