# Supplementary material for: Syntheses and crystal structures of (R,R)- and (S,S)-bis­(aceto­nitrile-κN)[N,N′-dimethyl-N,N′-bis(pyridin-2-ylmeth­yl)cyclo­hexane-1,2-di­amine-κ4N]iron(II) bis­(hexa­fluoro­anti­monate)
Source: Acta Crystallogr E Crystallogr Commun. 2024 Nov 28;80(Pt 12):1350–3. doi: 10.1107/S2056989024011307 (PMC11789190; doi:10.1107/S2056989024011307)
Supplement: Supplementary file 3 [file e-80-01350-IIsup5.hkl]

data_II                                                                         
_shelx_title ' vd431_a.res in P2(1)2(1)2(1)'                                    
_shelx_refln_list_code          4                                               
_shelx_F_calc_maximum      375.81                                               
_exptl_crystal_F_000      1824.00                                               
_reflns_d_resolution_high  0.7108                                               
                                                                                
loop_                                                                           
 _space_group_symop_operation_xyz                                               
 'x, y, z'                                                                      
 '-x+1/2, -y, z+1/2'                                                            
 '-x, y+1/2, -z+1/2'                                                            
 'x+1/2, -y+1/2, -z'                                                            
                                                                                
_cell_length_a    11.4986                                                       
_cell_length_b    15.1454                                                       
_cell_length_c    18.5733                                                       
_cell_angle_alpha  90.000                                                       
_cell_angle_beta   90.000                                                       
_cell_angle_gamma  90.000                                                       
                                                                                
_shelx_F_squared_multiplier     1.000                                           
                                                                                
loop_                                                                           
 _refln_index_h                                                                 
 _refln_index_k                                                                 
 _refln_index_l                                                                 
 _refln_F_squared_calc                                                          
 _refln_F_squared_meas                                                          
 _refln_F_squared_sigma                                                         
 _refln_observed_status                                                         
   2   0   0       8111.94      10070.84       241.72 o                         
   4   0   0      28037.61      30785.85       913.73 o                         
   6   0   0      87361.52      85447.51      2447.29 o                         
   8   0   0        681.72        706.97       218.87 o                         
  10   0   0        811.13        777.36       145.62 o                         
  12   0   0       1715.63       1637.49       209.26 o                         
  14   0   0       3315.63       3441.64       463.82 o                         
  16   0   0       2039.44       3386.83       488.88 o                         
   1   1   0       4499.88       3980.85       141.83 o                         
   2   1   0       8060.31       7572.33       149.15 o                         
   3   1   0         64.68        -28.59        28.59 o                         
   4   1   0      35379.43      37168.16       769.94 o                         
   5   1   0      22917.29      22079.08       488.30 o                         
   6   1   0      16806.63      18349.44       428.54 o                         
   7   1   0          0.84         -3.26        52.29 o                         
   8   1   0       2260.95       2642.68       151.19 o                         
   9   1   0       1430.10       1116.68       109.07 o                         
  10   1   0       6554.05       6285.77       292.73 o                         
  11   1   0       6291.66       6351.95       272.00 o                         
  12   1   0       5331.85       4970.08       252.76 o                         
  13   1   0        946.96       1339.95       147.34 o                         
  14   1   0         38.42        533.97       168.52 o                         
  15   1   0        138.66       1070.82       206.67 o                         
  16   1   0       1014.83       2406.89       319.64 o                         
   0   2   0       3997.40       3571.97       101.95 o                         
   1   2   0      11508.01      11342.81       225.59 o                         
   2   2   0      56313.97      59051.96      1172.10 o                         
   3   2   0      62029.81      61986.88      1239.87 o                         
   4   2   0      29767.50      30745.21       648.14 o                         
   5   2   0        622.87        541.31        61.63 o                         
   6   2   0       9072.34       9270.97       250.92 o                         
   7   2   0         54.93         12.34        52.22 o                         
   8   2   0       4822.29       4393.75       258.30 o                         
   9   2   0       9066.02       8426.05       276.64 o                         
  10   2   0       1089.62        944.32       103.96 o                         
  11   2   0        348.15        384.98        91.12 o                         
  12   2   0        284.64        387.52       116.63 o                         
  13   2   0       1052.28       1429.46       210.93 o                         
  14   2   0        371.27        795.38       228.02 o                         
  15   2   0       1077.34       1744.47       198.11 o                         
  16   2   0         31.26       1435.28       310.65 o                         
   1   3   0      30801.21      32980.66       615.95 o                         
   2   3   0      45099.32      47047.91      1160.05 o                         
   3   3   0       1419.34       1448.28        86.46 o                         
   4   3   0        146.70        257.57        57.30 o                         
   5   3   0       2676.49       2809.10       132.41 o                         
   6   3   0       2101.82       2210.12       127.87 o                         
   7   3   0      22481.44      21349.26       500.92 o                         
   8   3   0      16582.90      16668.12       419.27 o                         
   9   3   0       6369.74       6152.95       238.57 o                         
  10   3   0         38.59        -54.66        75.59 o                         
  11   3   0         43.91         67.59        86.53 o                         
  12   3   0       1312.72       1238.43       155.91 o                         
  13   3   0       2414.91       2391.58       235.27 o                         
  14   3   0       3503.46       3391.97       286.25 o                         
  15   3   0         63.37        366.40       155.36 o                         
  16   3   0        197.85       1619.85       354.83 o                         
   0   4   0        260.21        260.86        53.47 o                         
   1   4   0      14688.91      15104.24       265.27 o                         
   2   4   0      48531.57      49585.30      1000.59 o                         
   3   4   0       1794.66       1932.96       126.19 o                         
   4   4   0      33676.61      34714.70       900.55 o                         
   5   4   0        784.22        768.98       147.42 o                         
   6   4   0       1806.08       1532.44       133.69 o                         
   7   4   0       2291.05       2174.82       165.03 o                         
   8   4   0       2872.88       3048.03       210.44 o                         
   9   4   0        139.92        195.79       102.71 o                         
  10   4   0        547.41        461.44       120.33 o                         
  11   4   0        108.22        273.50       113.66 o                         
  12   4   0       4198.19       3867.05       284.58 o                         
  13   4   0         32.57        205.36       164.93 o                         
  14   4   0        194.78        346.24       289.58 o                         
  15   4   0        101.09        431.26       153.65 o                         
   1   5   0       6522.80       6277.85       128.62 o                         
   2   5   0       5758.23       5564.57       154.97 o                         
   3   5   0        420.86        554.55        64.87 o                         
   4   5   0        376.50        279.27        83.97 o                         
   5   5   0      12215.92      11858.86       370.39 o                         
   6   5   0      14813.77      14860.10       425.57 o                         
   7   5   0       2519.74       2448.85       168.37 o                         
   8   5   0       5960.28       6229.68       252.78 o                         
   9   5   0        215.06        160.84        84.32 o                         
  10   5   0        806.95        912.66       123.26 o                         
  11   5   0       5203.60       4943.58       295.11 o                         
  12   5   0       3464.38       3411.19       230.24 o                         
  13   5   0        173.14        341.68       134.91 o                         
  14   5   0       2194.52       2340.79       312.25 o                         
  15   5   0        106.44        249.57       211.53 o                         
   0   6   0       9910.37      10109.19       253.07 o                         
   1   6   0      21971.76      22298.67       387.94 o                         
   2   6   0        627.65        665.80        89.22 o                         
   3   6   0       1997.44       2126.86       107.01 o                         
   4   6   0        182.37        174.59        59.16 o                         
   5   6   0      11781.03      11529.31       327.16 o                         
   6   6   0       7645.82       7360.59       279.03 o                         
   7   6   0      11912.73      11304.28       336.22 o                         
   8   6   0         48.78        -61.36        69.65 o                         
   9   6   0        961.40        714.98       108.54 o                         
  10   6   0        433.54        401.62       107.00 o                         
  11   6   0       1316.71       1387.33       154.32 o                         
  12   6   0        632.79        873.79       195.27 o                         
  13   6   0        182.67        149.92       123.93 o                         
  14   6   0          0.58        157.69       122.62 o                         
  15   6   0        630.73       1002.28       257.65 o                         
   1   7   0         67.14         50.32        31.34 o                         
   2   7   0       2749.73       2729.79       104.20 o                         
   3   7   0       2756.24       2543.98       122.09 o                         
   4   7   0       4774.22       4144.43       166.34 o                         
   5   7   0      20703.23      21147.56       537.65 o                         
   6   7   0       2569.40       2469.05       166.21 o                         
   7   7   0       8283.19       8323.00       252.14 o                         
   8   7   0         18.30        -42.19        71.06 o                         
   9   7   0       4719.25       4538.43       245.68 o                         
  10   7   0       2992.50       3194.00       209.50 o                         
  11   7   0       8518.98       9188.93       387.41 o                         
  12   7   0        980.87        894.03       151.79 o                         
  13   7   0         63.73         97.27       194.39 o                         
  14   7   0         16.71        -66.99       107.45 o                         
  15   7   0        261.00        631.27       181.52 o                         
   0   8   0      45745.97      48648.66      1081.45 o                         
   1   8   0      27507.30      28637.37       528.93 o                         
   2   8   0       3431.87       3561.98       124.41 o                         
   3   8   0      20773.91      20805.94       478.08 o                         
   4   8   0       2202.43       2405.17       128.32 o                         
   5   8   0       9111.80       8665.53       271.99 o                         
   6   8   0      10939.92      10931.60       331.50 o                         
   7   8   0       3625.71       3833.09       301.67 o                         
   8   8   0         60.01         81.00        72.75 o                         
   9   8   0        693.86        388.52       129.32 o                         
  10   8   0       1948.96       1606.05       156.36 o                         
  11   8   0         30.98         67.10        99.12 o                         
  12   8   0         36.71        188.38       109.50 o                         
  13   8   0         75.26        244.52       119.51 o                         
  14   8   0       1103.32       1311.38       182.24 o                         
   1   9   0       4476.83       4530.90       129.67 o                         
   2   9   0        321.59        399.32        56.65 o                         
   3   9   0         23.45         -5.10        43.73 o                         
   4   9   0       2440.58       2394.53       134.63 o                         
   5   9   0       3335.08       3269.35       163.12 o                         
   6   9   0       3122.55       2853.13       175.66 o                         
   7   9   0       2749.00       2934.39       209.56 o                         
   8   9   0        312.72        286.37        85.35 o                         
   9   9   0        896.08        804.14       117.63 o                         
  10   9   0       2457.20       1993.34       171.37 o                         
  11   9   0        818.32       1012.77       143.45 o                         
  12   9   0        391.90        449.06       128.68 o                         
  13   9   0       3178.42       3190.41       408.96 o                         
  14   9   0        208.68        362.34       441.86 o                         
   0  10   0       3802.08       3851.46       293.03 o                         
   1  10   0       2665.16       2933.36       120.20 o                         
   2  10   0        451.44        533.53        65.33 o                         
   3  10   0      19462.38      20727.93       491.58 o                         
   4  10   0        693.00        798.07        97.78 o                         
   5  10   0         21.64         39.98        66.09 o                         
   6  10   0        100.56        121.29        77.12 o                         
   7  10   0        430.50        205.95       112.86 o                         
   8  10   0        136.99        149.23       112.74 o                         
   9  10   0       5043.02       5687.05       465.70 o                         
  10  10   0        538.96        561.62       121.56 o                         
  11  10   0          0.28        101.44       107.06 o                         
  12  10   0         13.67         15.69       111.09 o                         
  13  10   0         96.84        181.91       128.18 o                         
  14  10   0        119.40        234.53       252.59 o                         
   1  11   0       2407.06       2412.15       117.91 o                         
   2  11   0       2815.20       2651.33       171.98 o                         
   3  11   0       2201.97       2160.20       136.65 o                         
   4  11   0       4766.83       4764.12       190.07 o                         
   5  11   0       5672.93       5620.17       221.38 o                         
   6  11   0       1583.51       1310.43       137.99 o                         
   7  11   0       4333.68       3957.06       231.14 o                         
   8  11   0        475.64        336.06       118.45 o                         
   9  11   0       2876.44       2424.16       172.44 o                         
  10  11   0        847.48       1189.79       151.11 o                         
  11  11   0       1075.86       1088.21       152.89 o                         
  12  11   0         43.98        217.87       118.79 o                         
  13  11   0       1671.56       1882.92       215.74 o                         
   0  12   0       3912.64       3819.79       380.65 o                         
   1  12   0      12237.86      12784.07       305.16 o                         
   2  12   0       4216.32       4545.03       194.06 o                         
   3  12   0        155.15        137.68        79.21 o                         
   4  12   0       3202.43       3356.95       166.12 o                         
   5  12   0       7105.34       7238.56       291.08 o                         
   6  12   0       2405.13       2154.65       177.54 o                         
   7  12   0        604.46        444.71       113.14 o                         
   8  12   0         84.90         40.82       100.51 o                         
   9  12   0        264.93        187.08        95.52 o                         
  10  12   0         13.48         54.25       139.49 o                         
  11  12   0         28.61         43.45        96.83 o                         
  12  12   0       2069.79       2467.34       218.10 o                         
  13  12   0         83.26        413.38       146.43 o                         
   1  13   0       3832.37       4419.33       197.20 o                         
   2  13   0        648.35        588.66        92.28 o                         
   3  13   0        106.29        179.44        74.98 o                         
   4  13   0         50.24         61.14        73.71 o                         
   5  13   0       1920.53       1868.21       196.14 o                         
   6  13   0        530.49        467.60       148.48 o                         
   7  13   0          2.75         76.95       105.00 o                         
   8  13   0         26.05        -86.01        97.34 o                         
   9  13   0         46.99        105.13        98.25 o                         
  10  13   0          0.37        -43.05        98.24 o                         
  11  13   0       1072.04       1167.95       158.57 o                         
  12  13   0          0.36          8.59       104.87 o                         
   0  14   0        152.94        150.87       114.64 o                         
   1  14   0       1898.04       2015.08       143.37 o                         
   2  14   0       2108.87       2307.14       150.61 o                         
   3  14   0        127.02         99.76        85.56 o                         
   4  14   0       3536.71       3431.86       193.43 o                         
   5  14   0        841.87        836.26       163.02 o                         
   6  14   0        458.65        451.72       125.00 o                         
   7  14   0        854.72        692.44       144.82 o                         
   8  14   0        781.03        833.55       157.52 o                         
   9  14   0        175.36         16.36       118.95 o                         
  10  14   0         26.12        -73.15       103.37 o                         
  11  14   0        440.92        465.26       142.58 o                         
  12  14   0        282.28        564.11       171.48 o                         
   1  15   0         70.37        126.38       123.05 o                         
   2  15   0       2376.34       2576.41       161.72 o                         
   3  15   0       1642.57       1605.86       136.76 o                         
   4  15   0        335.50        278.53       103.51 o                         
   5  15   0        941.86        866.38       137.74 o                         
   6  15   0        340.72        217.96       119.19 o                         
   7  15   0        340.60        455.05       146.48 o                         
   8  15   0       1450.96       1246.01       197.15 o                         
   9  15   0       1205.30       1288.69       215.07 o                         
  10  15   0          0.02         77.58       122.29 o                         
  11  15   0        791.68        684.78       169.67 o                         
   0  16   0       1023.87        982.31       177.21 o                         
   1  16   0        942.32        947.99       175.78 o                         
   2  16   0       1080.48       1056.49       175.83 o                         
   3  16   0       2299.59       2309.75       220.67 o                         
   4  16   0        209.56         98.20       129.86 o                         
   5  16   0         97.13        -39.85       144.97 o                         
   6  16   0         16.80       -121.01       121.01 o                         
   7  16   0         10.42        150.70       141.43 o                         
   8  16   0        898.67        990.98       193.93 o                         
   9  16   0         79.25        214.59       158.90 o                         
  10  16   0        212.15        249.27       149.45 o                         
   1  17   0        516.54        410.82       202.95 o                         
   2  17   0         12.51        -22.26       202.74 o                         
   3  17   0         11.90       -118.77       118.77 o                         
   4  17   0         31.39         41.16       157.21 o                         
   5  17   0        377.86        270.70       183.13 o                         
   6  17   0          5.89       -172.21       351.96 o                         
   7  17   0        691.54       1054.83       261.94 o                         
   8  17   0         12.89       -146.59       146.59 o                         
   9  17   0          6.48        122.37       198.93 o                         
   0  18   0       1599.17       1450.33       289.13 o                         
   1  18   0        192.08         32.60       150.84 o                         
   2  18   0        207.95        196.44       140.01 o                         
   3  18   0        163.57        131.56       153.53 o                         
   4  18   0        272.05        246.94       196.38 o                         
   5  18   0         19.95       -220.13       220.13 o                         
   6  18   0       1865.99       1638.11       263.70 o                         
   7  18   0         50.74       -154.82       258.92 o                         
   8  18   0         77.30        -63.57       370.44 o                         
   1  19   0        113.68        254.13       162.74 o                         
   2  19   0         85.16       -129.58       129.58 o                         
   3  19   0         64.71       -134.55       134.55 o                         
   4  19   0        561.94        352.05       220.44 o                         
   5  19   0        213.65         35.17       195.12 o                         
   6  19   0        575.89        412.89       223.27 o                         
   7  19   0        416.01        129.20       342.67 o                         
   0  20   0        277.91        147.02       233.22 o                         
   1  20   0        678.26        810.25       194.23 o                         
   2  20   0         42.14        -53.22       149.51 o                         
   3  20   0         42.44        124.88       150.47 o                         
   4  20   0         23.82       -145.93       179.48 o                         
   5  20   0        178.19         -9.61       266.29 o                         
   1  21   0        317.23        276.13       174.33 o                         
   2  21   0         82.86       -110.56       157.13 o                         
   1   0   1         90.85        105.39        33.50 o                         
   2   0   1      49255.88      53779.63       869.22 o                         
   3   0   1      64145.39      66675.55      1227.60 o                         
   4   0   1          3.50         21.23        31.99 o                         
   5   0   1      29560.81      30800.89       659.03 o                         
   6   0   1      25426.34      26617.17       589.48 o                         
   7   0   1       3135.08       2824.67       144.96 o                         
   8   0   1      46572.82      46649.31      1006.74 o                         
   9   0   1       5905.45       5351.48       350.75 o                         
  10   0   1         21.75        117.52        69.26 o                         
  11   0   1          0.67          3.92        68.18 o                         
  12   0   1       4065.84       3728.62       248.66 o                         
  13   0   1          5.80        389.45       125.33 o                         
  14   0   1       3926.95       4090.06       403.20 o                         
  15   0   1        378.75       1048.42       205.99 o                         
  16   0   1         89.87       1226.39       197.93 o                         
 -16   1   1         99.81       1594.25       265.42 o                         
 -15   1   1        584.87       1338.24       224.08 o                         
 -14   1   1        244.04        543.90       138.96 o                         
 -13   1   1       4873.21       4923.27       275.26 o                         
 -12   1   1       1704.24       1529.64       141.56 o                         
 -11   1   1       2287.93       2031.77       155.79 o                         
 -10   1   1       3011.84       2678.71       167.52 o                         
  -9   1   1       3780.18       3798.50       199.36 o                         
  -8   1   1       1760.46       1511.10       114.57 o                         
  -7   1   1      17675.79      18034.24       434.22 o                         
  -6   1   1       7806.65       7806.11       220.64 o                         
  -5   1   1       4286.22       4292.11       137.92 o                         
  -4   1   1       7614.01       7099.41       185.62 o                         
  -3   1   1      27510.66      27962.72       580.44 o                         
  -2   1   1      25589.36      26397.32       498.55 o                         
  -1   1   1       6526.29       6385.31       260.49 o                         
   0   1   1        502.28        106.15        27.11 o                         
   1   1   1       6914.25       7341.25       164.95 o                         
   2   1   1      25219.64      26803.52       502.21 o                         
   3   1   1      27455.88      28251.80       585.01 o                         
   4   1   1       7501.84       7468.51       191.21 o                         
   5   1   1       4584.97       5161.41       156.21 o                         
   6   1   1       7935.38       7976.08       268.91 o                         
   7   1   1      17961.82      17935.92       430.96 o                         
   8   1   1       1614.86       1330.14       107.97 o                         
   9   1   1       3479.11       3740.34       289.39 o                         
  10   1   1       2990.25       2589.73       164.41 o                         
  11   1   1       2534.34       2424.39       166.88 o                         
  12   1   1       1748.99       1676.45       202.61 o                         
  13   1   1       5038.75       5132.90       465.79 o                         
  14   1   1        250.16        641.47       141.20 o                         
  15   1   1        610.84       1434.74       482.45 o                         
  16   1   1         99.10       1790.90       340.24 o                         
 -16   2   1        414.67       1476.06       339.81 o                         
 -15   2   1        691.47       1399.68       219.78 o                         
 -14   2   1        327.95        617.67       139.39 o                         
 -13   2   1       1208.60       1191.59       168.41 o                         
 -12   2   1        568.05        453.75       142.58 o                         
 -11   2   1       2160.52       1982.53       170.68 o                         
 -10   2   1        687.57        591.87        94.16 o                         
  -9   2   1        272.61         89.39        70.97 o                         
  -8   2   1       1195.11       1231.46       114.59 o                         
  -7   2   1      16018.97      15550.16       386.47 o                         
  -6   2   1       7603.43       6871.88       202.11 o                         
  -5   2   1      28438.61      28191.86       610.18 o                         
  -4   2   1        440.24        490.29        53.71 o                         
  -3   2   1      26401.43      26989.24       519.04 o                         
  -2   2   1       5224.64       5690.66       137.08 o                         
  -1   2   1     140844.34     151660.92      2577.28 o                         
   0   2   1      50136.93      53103.98       807.50 o                         
   1   2   1     141229.73     153900.06      2584.56 o                         
   2   2   1       4997.41       5451.76       138.44 o                         
   3   2   1      26567.46      27993.91       847.73 o                         
   4   2   1        445.05        469.57        55.86 o                         
   5   2   1      29210.67      29634.65       636.40 o                         
   6   2   1       7094.04       6494.19       192.66 o                         
   7   2   1      16357.49      14849.35       372.87 o                         
   8   2   1       1217.92       1043.71       100.05 o                         
   9   2   1        305.97        203.91        72.65 o                         
  10   2   1        757.10        613.34       115.27 o                         
  11   2   1       2000.08       1965.39       178.43 o                         
  12   2   1        547.76        703.98       132.04 o                         
  13   2   1       1241.81       1375.38       170.80 o                         
  14   2   1        335.41        702.17       236.87 o                         
  15   2   1        649.07       1279.00       322.35 o                         
  16   2   1        388.37       1261.13       542.11 o                         
 -16   3   1        391.51       1596.05       336.33 o                         
 -15   3   1       1057.73       1280.87       233.65 o                         
 -14   3   1        270.32        624.95       227.98 o                         
 -13   3   1        949.28       1031.41       214.40 o                         
 -12   3   1       1184.81       1137.97       157.09 o                         
 -11   3   1       6794.79       6575.42       318.32 o                         
 -10   3   1        933.14        940.07       111.37 o                         
  -9   3   1       5813.41       5989.03       236.24 o                         
  -8   3   1       1687.21       1488.29       170.21 o                         
  -7   3   1       6277.76       5991.99       245.96 o                         
  -6   3   1      23020.75      22189.49       507.74 o                         
  -5   3   1      26509.00      26492.40       581.59 o                         
  -4   3   1       3442.47       3193.02       116.20 o                         
  -3   3   1       1919.99       1954.13        94.03 o                         
  -2   3   1          7.74         10.58        53.43 o                         
  -1   3   1      16408.73      16988.44       371.17 o                         
   0   3   1      45486.75      46296.22       649.21 o                         
   1   3   1      16788.04      18349.47       321.76 o                         
   2   3   1         32.93        -32.68        45.08 o                         
   3   3   1       2224.60       2180.60       108.64 o                         
   4   3   1       3407.91       3294.67       338.57 o                         
   5   3   1      25797.12      24848.36       675.33 o                         
   6   3   1      23065.53      21688.67       548.84 o                         
   7   3   1       6627.25       6477.31       266.55 o                         
   8   3   1       1695.01       1331.51       131.07 o                         
   9   3   1       6161.37       5950.26       274.95 o                         
  10   3   1        977.65        892.22       131.20 o                         
  11   3   1       6698.80       6878.30       404.75 o                         
  12   3   1       1243.04       1495.99       171.22 o                         
  13   3   1        966.27       1365.30       191.18 o                         
  14   3   1        278.63        265.92       149.39 o                         
  15   3   1       1108.07       1996.22       334.75 o                         
  16   3   1        365.30       1022.75       299.02 o                         
 -15   4   1        198.30        790.26       180.57 o                         
 -14   4   1        176.31        328.18       234.96 o                         
 -13   4   1        600.68        896.14       163.61 o                         
 -12   4   1        582.68        733.84       144.82 o                         
 -11   4   1        925.17       1210.06       195.77 o                         
 -10   4   1       6419.14       6228.25       305.86 o                         
  -9   4   1          7.89        -67.74        67.74 o                         
  -8   4   1       1408.49       1384.28       139.89 o                         
  -7   4   1       6172.57       6336.54       388.07 o                         
  -6   4   1       8462.39       8366.43       228.89 o                         
  -5   4   1       8733.08       8079.74       215.04 o                         
  -4   4   1      20340.51      19687.11       477.12 o                         
  -3   4   1       3054.18       2897.75       120.19 o                         
  -2   4   1       4833.20       4450.48       127.56 o                         
  -1   4   1      26846.57      28071.90       496.53 o                         
   0   4   1       8352.35       9585.05       156.74 o                         
   1   4   1      26653.99      27518.46       464.69 o                         
   2   4   1       4778.85       4517.09       122.35 o                         
   3   4   1       3208.41       2975.21       152.20 o                         
   4   4   1      20136.13      19417.87       542.85 o                         
   5   4   1       8066.88       7466.18       263.85 o                         
   6   4   1       8727.16       8709.05       302.31 o                         
   7   4   1       6144.34       6039.20       332.13 o                         
   8   4   1       1538.17       1231.65       143.11 o                         
   9   4   1          0.14        -81.60        85.66 o                         
  10   4   1       6167.87       5630.66       309.02 o                         
  11   4   1       1027.11        781.69       142.50 o                         
  12   4   1        595.92        829.26       160.48 o                         
  13   4   1        641.68        689.97       181.35 o                         
  14   4   1        166.77        310.82       153.79 o                         
  15   4   1        234.02        261.10       139.66 o                         
 -15   5   1        832.09       1406.80       289.24 o                         
 -14   5   1        867.66       1079.33       189.12 o                         
 -13   5   1        329.55        400.40       187.24 o                         
 -12   5   1       1223.62       1207.94       169.26 o                         
 -11   5   1        436.14        524.97       107.71 o                         
 -10   5   1        424.59        463.52       102.96 o                         
  -9   5   1       7752.76       7349.95       357.25 o                         
  -8   5   1       7413.17       7131.95       258.43 o                         
  -7   5   1       1095.01        903.96       105.66 o                         
  -6   5   1      14669.64      14663.91       395.13 o                         
  -5   5   1       4984.71       5261.29       215.95 o                         
  -4   5   1        908.19        652.53        98.67 o                         
  -3   5   1       5898.22       5615.42       174.77 o                         
  -2   5   1       6359.81       6489.48       176.46 o                         
  -1   5   1         80.42         12.63        25.73 o                         
   0   5   1      15675.48      16249.17       256.11 o                         
   1   5   1         26.75         28.00        18.18 o                         
   2   5   1       7070.31       7058.06       187.91 o                         
   3   5   1       5382.18       5074.82       145.30 o                         
   4   5   1        905.64        789.21        87.93 o                         
   5   5   1       4693.21       4487.16       230.24 o                         
   6   5   1      15025.82      15314.49       410.26 o                         
   7   5   1       1089.50        820.45       100.63 o                         
   8   5   1       7419.01       6993.58       258.93 o                         
   9   5   1       8093.70       7373.10       461.88 o                         
  10   5   1        294.38        135.45        85.81 o                         
  11   5   1        537.91        475.79       105.06 o                         
  12   5   1       1248.21        966.94       197.04 o                         
  13   5   1        347.55        435.41       132.78 o                         
  14   5   1        872.78       1194.42       236.12 o                         
  15   5   1        895.26       1143.28       188.28 o                         
 -15   6   1        224.69        494.93       178.04 o                         
 -14   6   1        185.17        389.50       239.37 o                         
 -13   6   1       1798.74       1949.50       198.48 o                         
 -12   6   1        147.99        199.71       106.14 o                         
 -11   6   1        895.99        788.73       132.26 o                         
 -10   6   1        306.89        393.98        96.01 o                         
  -9   6   1        320.65        249.99        87.48 o                         
  -8   6   1       1183.49        883.29       114.15 o                         
  -7   6   1      11245.18      11005.54       330.03 o                         
  -6   6   1        489.17        346.12        69.29 o                         
  -5   6   1      11368.32      11196.20       410.95 o                         
  -4   6   1      11464.08      10988.76       308.68 o                         
  -3   6   1       3224.29       3106.49       126.29 o                         
  -2   6   1       7335.03       7720.63       405.78 o                         
  -1   6   1      26279.75      26688.25       474.52 o                         
   0   6   1      17113.36      18934.12       330.41 o                         
   1   6   1      24419.75      24574.04       431.68 o                         
   2   6   1       7730.73       7479.58       187.46 o                         
   3   6   1       3139.47       3031.19       112.86 o                         
   4   6   1      11585.65      11252.75       304.59 o                         
   5   6   1      11708.98      11436.59       361.24 o                         
   6   6   1        463.20        311.63        86.82 o                         
   7   6   1      11334.11      10818.33       327.75 o                         
   8   6   1       1158.30       1121.67       121.72 o                         
   9   6   1        335.31        237.46        92.55 o                         
  10   6   1        252.11        332.25       100.90 o                         
  11   6   1        977.35        908.93       150.04 o                         
  12   6   1        155.32        324.91       126.82 o                         
  13   6   1       1880.22       1788.63       210.05 o                         
  14   6   1        196.51        258.83       133.40 o                         
  15   6   1        170.47        638.08       161.17 o                         
 -15   7   1        123.40        544.34       306.39 o                         
 -14   7   1       1374.69       1267.04       189.45 o                         
 -13   7   1       1426.04       1352.21       175.40 o                         
 -12   7   1       1758.51       1723.67       187.28 o                         
 -11   7   1       1464.46       1547.63       308.73 o                         
 -10   7   1       1407.19       1370.39       145.18 o                         
  -9   7   1       1694.32       1532.96       128.28 o                         
  -8   7   1       2824.70       2564.25       164.07 o                         
  -7   7   1       4374.19       4464.98       230.10 o                         
  -6   7   1       2734.77       2729.22       240.98 o                         
  -5   7   1        868.91        821.25        97.93 o                         
  -4   7   1       3084.01       3105.14       136.30 o                         
  -3   7   1      24141.70      25205.06       615.76 o                         
  -2   7   1       7132.20       7021.86       176.08 o                         
  -1   7   1       6739.55       6788.40       154.29 o                         
   0   7   1         15.16         -9.64        22.64 o                         
   1   7   1       6366.28       6289.03       138.24 o                         
   2   7   1       6911.08       6744.03       159.72 o                         
   3   7   1      24627.59      25390.42       506.65 o                         
   4   7   1       2948.61       2824.54       269.21 o                         
   5   7   1        886.70       1033.48       162.46 o                         
   6   7   1       2950.86       2693.31       149.88 o                         
   7   7   1       4107.95       3836.95       221.84 o                         
   8   7   1       2822.42       2788.28       205.06 o                         
   9   7   1       1460.68       1824.30       154.70 o                         
  10   7   1       1476.16       1508.88       198.10 o                         
  11   7   1       1402.60       1109.15       162.10 o                         
  12   7   1       1816.27       1946.53       302.00 o                         
  13   7   1       1400.41       1271.47       221.30 o                         
  14   7   1       1327.16       1347.26       190.42 o                         
  15   7   1        147.14        413.23       322.86 o                         
 -14   8   1        549.51        875.56       173.33 o                         
 -13   8   1        302.45        412.56       143.13 o                         
 -12   8   1        685.35        608.70       130.74 o                         
 -11   8   1       1718.47       1552.16       165.32 o                         
 -10   8   1        532.65        582.49       113.22 o                         
  -9   8   1       1765.38       1770.73       139.29 o                         
  -8   8   1       8719.41       8652.79       275.18 o                         
  -7   8   1        969.46        836.13        99.69 o                         
  -6   8   1       5843.32       5183.61       260.71 o                         
  -5   8   1       4214.29       3782.13       171.30 o                         
  -4   8   1       4576.63       4439.62       212.01 o                         
  -3   8   1       8748.45       8824.28       292.61 o                         
  -2   8   1      16460.42      16734.38       367.49 o                         
  -1   8   1         47.42         79.63        37.79 o                         
   0   8   1      15298.74      16544.42       322.89 o                         
   1   8   1         72.10        109.36        37.50 o                         
   2   8   1      17475.57      18048.61       348.00 o                         
   3   8   1       8893.02       9335.67       249.98 o                         
   4   8   1       4390.83       4468.55       138.27 o                         
   5   8   1       4169.66       3768.78       218.90 o                         
   6   8   1       5914.21       5698.49       218.97 o                         
   7   8   1        951.12        937.65       114.23 o                         
   8   8   1       8857.31       8403.94       267.25 o                         
   9   8   1       1744.61       1939.95       182.02 o                         
  10   8   1        562.44        682.75       132.90 o                         
  11   8   1       1792.20       1875.61       209.21 o                         
  12   8   1        661.65        821.25       163.54 o                         
  13   8   1        278.16        734.93       163.28 o                         
  14   8   1        507.39        790.24       161.72 o                         
 -14   9   1        213.26        248.76       146.94 o                         
 -13   9   1        917.66       1005.63       158.82 o                         
 -12   9   1       2272.94       2372.98       202.13 o                         
 -11   9   1        963.93       1181.93       154.31 o                         
 -10   9   1       4921.79       4775.00       256.02 o                         
  -9   9   1        404.06        208.97        89.29 o                         
  -8   9   1       2242.26       1927.28       140.41 o                         
  -7   9   1       1053.39       1006.20       151.55 o                         
  -6   9   1       8589.55       8263.95       260.00 o                         
  -5   9   1       3825.13       3953.22       183.75 o                         
  -4   9   1      15423.30      16024.46       404.00 o                         
  -3   9   1       7270.06       7041.06       211.34 o                         
  -2   9   1        130.10         50.21        51.95 o                         
  -1   9   1       3701.78       3903.54       143.95 o                         
   0   9   1        124.08        131.63        49.12 o                         
   1   9   1       3731.92       3696.77       130.82 o                         
   2   9   1        210.88        240.71        45.44 o                         
   3   9   1       6991.32       6488.74       181.21 o                         
   4   9   1      15969.08      16787.88       369.85 o                         
   5   9   1       3908.47       3895.35       234.99 o                         
   6   9   1       8897.87       8312.82       269.55 o                         
   7   9   1       1085.08        766.86       132.26 o                         
   8   9   1       2287.50       2133.21       198.43 o                         
   9   9   1        424.91        343.43       107.87 o                         
  10   9   1       4887.75       5101.99       277.70 o                         
  11   9   1        939.70       1199.38       156.28 o                         
  12   9   1       2309.08       2203.15       200.84 o                         
  13   9   1        975.57       1527.46       186.89 o                         
  14   9   1        186.05        275.46       143.02 o                         
 -14  10   1        157.23        439.77       272.98 o                         
 -13  10   1        379.32        557.82       255.61 o                         
 -12  10   1         78.09        151.18       110.01 o                         
 -11  10   1       2166.91       2294.29       226.31 o                         
 -10  10   1         54.38        118.64       102.52 o                         
  -9  10   1        482.77        432.66       106.24 o                         
  -8  10   1        622.09        461.23       115.34 o                         
  -7  10   1        388.44        409.01       105.53 o                         
  -6  10   1       7852.68       8149.52       265.89 o                         
  -5  10   1       5442.25       5862.98       269.55 o                         
  -4  10   1       2759.90       3132.62       164.69 o                         
  -3  10   1        557.89        594.77        93.56 o                         
  -2  10   1       5627.92       5445.99       179.57 o                         
  -1  10   1       8315.91       8377.00       229.84 o                         
   0  10   1      16640.08      17948.29       416.27 o                         
   1  10   1       8299.12       8527.45       218.21 o                         
   2  10   1       5427.46       5003.18       187.61 o                         
   3  10   1        547.95        587.16        66.75 o                         
   4  10   1       2870.61       2983.54       172.11 o                         
   5  10   1       5149.12       5015.37       229.13 o                         
   6  10   1       8011.22       7846.56       318.62 o                         
   7  10   1        303.50        454.35       116.91 o                         
   8  10   1        605.19        720.08       133.80 o                         
   9  10   1        481.19        488.06       110.84 o                         
  10  10   1         58.33         85.04        97.80 o                         
  11  10   1       2030.52       1997.37       192.24 o                         
  12  10   1         74.77        247.89       123.32 o                         
  13  10   1        358.08        651.72       147.86 o                         
  14  10   1        157.65        327.31       199.65 o                         
 -13  11   1         93.98        296.85       149.17 o                         
 -12  11   1       1376.08       1653.71       163.71 o                         
 -11  11   1        470.69        444.15       120.83 o                         
 -10  11   1        693.98        655.59       114.43 o                         
  -9  11   1        380.01        264.75        97.61 o                         
  -8  11   1        544.99        438.06       111.53 o                         
  -7  11   1        845.15        698.43       122.44 o                         
  -6  11   1       1268.57       1122.96       135.54 o                         
  -5  11   1       2577.97       2567.81       163.82 o                         
  -4  11   1       1493.39       1632.89       133.33 o                         
  -3  11   1       1718.08       1818.60       167.21 o                         
  -2  11   1       1524.89       1573.89       142.94 o                         
  -1  11   1       6514.95       6485.52       216.10 o                         
   0  11   1       1227.36       1131.70        97.87 o                         
   1  11   1       6455.77       6402.67       170.76 o                         
   2  11   1       1550.28       1424.80        87.63 o                         
   3  11   1       1655.33       1668.10       103.02 o                         
   4  11   1       1313.31       1221.11       102.79 o                         
   5  11   1       2653.73       2877.34       184.90 o                         
   6  11   1       1161.64       1202.58       136.90 o                         
   7  11   1        937.27        670.25       117.22 o                         
   8  11   1        581.15        491.33       132.24 o                         
   9  11   1        402.37        299.98       105.88 o                         
  10  11   1        709.19        518.65       130.38 o                         
  11  11   1        467.31        506.60       136.41 o                         
  12  11   1       1418.68       1478.07       179.55 o                         
  13  11   1        109.03        228.65       130.39 o                         
 -13  12   1        713.74        978.69       173.63 o                         
 -12  12   1        152.13        184.33       131.08 o                         
 -11  12   1        145.40        183.94       109.23 o                         
 -10  12   1       1579.90       1611.83       154.40 o                         
  -9  12   1        688.18        669.88       119.27 o                         
  -8  12   1        746.78        737.27       138.64 o                         
  -7  12   1       1935.23       1756.28       168.48 o                         
  -6  12   1        853.40        685.34       155.61 o                         
  -5  12   1        541.34        433.56       102.18 o                         
  -4  12   1       4373.84       4601.56       210.69 o                         
  -3  12   1       3950.65       4205.05       198.89 o                         
  -2  12   1       3895.04       3802.24       196.63 o                         
  -1  12   1       2151.48       2218.02       119.75 o                         
   0  12   1          2.01         34.89        62.08 o                         
   1  12   1       2011.64       1699.97       106.03 o                         
   2  12   1       4095.39       4433.53       201.50 o                         
   3  12   1       3957.95       3966.48       241.88 o                         
   4  12   1       4135.47       4138.04       207.20 o                         
   5  12   1        547.29        589.17       121.69 o                         
   6  12   1        871.96        737.48       118.62 o                         
   7  12   1       1912.93       1716.67       189.84 o                         
   8  12   1        773.47        739.92       137.46 o                         
   9  12   1        717.16        790.76       148.98 o                         
  10  12   1       1564.48       1588.93       162.91 o                         
  11  12   1        142.49         35.09        95.88 o                         
  12  12   1        143.66        207.85       114.45 o                         
  13  12   1        725.52        863.04       151.58 o                         
 -12  13   1        791.22       1049.64       175.93 o                         
 -11  13   1        114.98        377.49       123.70 o                         
 -10  13   1        442.99        315.55       111.55 o                         
  -9  13   1       1287.87       1401.02       154.44 o                         
  -8  13   1       1720.98       1731.56       185.36 o                         
  -7  13   1        407.12        435.16       124.19 o                         
  -6  13   1        802.28        668.18       125.76 o                         
  -5  13   1        261.58        418.20       108.63 o                         
  -4  13   1        170.71        163.34        92.83 o                         
  -3  13   1       1862.57       1971.85       192.35 o                         
  -2  13   1       2734.03       2940.60       206.01 o                         
  -1  13   1        402.80        278.07        85.31 o                         
   0  13   1       1157.27       1214.17       127.46 o                         
   1  13   1        367.30        407.80        87.51 o                         
   2  13   1       2610.31       2697.29       145.39 o                         
   3  13   1       1692.13       1915.46       159.80 o                         
   4  13   1        146.79        118.17        82.76 o                         
   5  13   1        235.40        252.13       102.11 o                         
   6  13   1        934.93        827.39       138.17 o                         
   7  13   1        458.82        256.85       145.94 o                         
   8  13   1       1811.83       1963.82       188.55 o                         
   9  13   1       1352.96       1468.28       177.64 o                         
  10  13   1        420.34        454.44       116.83 o                         
  11  13   1        110.23        236.65       118.48 o                         
  12  13   1        791.48        948.43       192.96 o                         
 -12  14   1        282.57        249.01       206.17 o                         
 -11  14   1        362.13        540.08       138.87 o                         
 -10  14   1        806.47        899.13       145.36 o                         
  -9  14   1         40.45        -26.82       100.08 o                         
  -8  14   1        559.93        542.80       141.59 o                         
  -7  14   1       1071.13       1278.81       225.76 o                         
  -6  14   1        320.47        426.43       125.12 o                         
  -5  14   1       1285.67       1051.98       172.59 o                         
  -4  14   1       2684.88       2884.06       208.49 o                         
  -3  14   1        542.23        643.68       106.00 o                         
  -2  14   1       1993.58       2393.42       152.09 o                         
  -1  14   1       2040.82       1684.51       150.13 o                         
   0  14   1       1630.77       1756.41       131.17 o                         
   1  14   1       2184.74       2071.63       144.08 o                         
   2  14   1       1845.15       2032.59       140.73 o                         
   3  14   1        530.28        471.19        90.10 o                         
   4  14   1       2781.39       2840.51       178.19 o                         
   5  14   1       1160.51       1091.82       144.45 o                         
   6  14   1        258.40        279.48       106.37 o                         
   7  14   1       1033.44       1034.31       155.87 o                         
   8  14   1        553.15        846.77       151.70 o                         
   9  14   1         34.16       -110.95       110.95 o                         
  10  14   1        851.57        998.34       163.59 o                         
  11  14   1        367.62        441.67       135.12 o                         
  12  14   1        282.13        443.43       149.67 o                         
 -11  15   1         13.46        132.81       143.06 o                         
 -10  15   1        368.34        100.73       154.22 o                         
  -9  15   1         74.14        130.84       111.39 o                         
  -8  15   1        364.93        292.70       149.48 o                         
  -7  15   1         74.35         32.95       123.99 o                         
  -6  15   1       1821.49       2211.17       204.06 o                         
  -5  15   1        731.17        596.94       133.57 o                         
  -4  15   1         44.68         70.46       112.14 o                         
  -3  15   1       2256.10       1927.15       161.32 o                         
  -2  15   1        152.87        117.67        83.85 o                         
  -1  15   1       1470.22       1675.34       159.88 o                         
   0  15   1       4460.77       4555.02       214.36 o                         
   1  15   1       1464.35       1392.31       135.47 o                         
   2  15   1        131.96        120.26        80.91 o                         
   3  15   1       2330.57       2150.32       149.71 o                         
   4  15   1         47.57        -22.14        82.03 o                         
   5  15   1        664.60        814.65       161.24 o                         
   6  15   1       1966.23       1876.96       237.98 o                         
   7  15   1         81.88         98.63       131.53 o                         
   8  15   1        342.19        318.14       156.17 o                         
   9  15   1         68.78         20.63       140.15 o                         
  10  15   1        351.80        247.24       132.41 o                         
  11  15   1         26.82         84.13       131.36 o                         
 -10  16   1        104.00        236.72       222.69 o                         
  -9  16   1        187.30        171.63       215.50 o                         
  -8  16   1        503.47        699.97       184.46 o                         
  -7  16   1        225.41        334.36       190.66 o                         
  -6  16   1        240.72        331.75       183.15 o                         
  -5  16   1        918.79        933.95       171.16 o                         
  -4  16   1        704.62        595.34       148.57 o                         
  -3  16   1        607.77        465.19       109.69 o                         
  -2  16   1        906.87        521.98       168.68 o                         
  -1  16   1       1243.81       1242.95       151.35 o                         
   0  16   1        598.95        425.77       145.90 o                         
   1  16   1       1282.77       1153.90       176.04 o                         
   2  16   1        932.30        600.41       154.03 o                         
   3  16   1        636.02        470.31       140.77 o                         
   4  16   1        676.79        539.70       134.42 o                         
   5  16   1        893.73        889.23       186.50 o                         
   6  16   1        306.85        463.14       216.17 o                         
   7  16   1        267.03        255.85       159.17 o                         
   8  16   1        514.35        690.31       174.88 o                         
   9  16   1        184.26        310.14       170.49 o                         
  10  16   1        107.21         76.10       199.92 o                         
  -9  17   1         79.36        130.13       205.77 o                         
  -8  17   1        255.94        144.00       195.60 o                         
  -7  17   1        427.27        160.29       184.20 o                         
  -6  17   1        682.81        469.05       241.59 o                         
  -5  17   1        545.85        120.55       235.31 o                         
  -4  17   1        558.59        512.04       181.51 o                         
  -3  17   1        487.48        368.76       192.05 o                         
  -2  17   1         33.59         73.53       121.42 o                         
  -1  17   1        222.39        -52.18       129.87 o                         
   0  17   1         15.91         -6.97       129.23 o                         
   1  17   1        235.53        230.01       127.76 o                         
   2  17   1         29.53        -68.57       129.55 o                         
   3  17   1        533.89        571.02       152.49 o                         
   4  17   1        526.22        161.85       147.01 o                         
   5  17   1        601.39        517.39       232.15 o                         
   6  17   1        625.04        244.62       387.94 o                         
   7  17   1        441.16        777.71       240.98 o                         
   8  17   1        249.19        311.42       202.21 o                         
   9  17   1         84.14        157.67       207.71 o                         
  -8  18   1        535.27        197.22       320.62 o                         
  -7  18   1        303.27       -162.68       245.47 o                         
  -6  18   1        284.89         15.29       244.03 o                         
  -5  18   1        137.99         31.96       178.99 o                         
  -4  18   1         54.71       -125.22       174.73 o                         
  -3  18   1         50.15        -14.49       136.85 o                         
  -2  18   1        566.02        529.31       217.33 o                         
  -1  18   1        500.24        249.23       209.01 o                         
   0  18   1        924.74        815.18       246.07 o                         
   1  18   1        463.53        383.16       157.22 o                         
   2  18   1        562.29        382.72       151.72 o                         
   3  18   1         49.87         -2.12       205.76 o                         
   4  18   1         46.03       -104.83       169.24 o                         
   5  18   1        126.45       -131.09       155.62 o                         
   6  18   1        269.51        226.44       191.42 o                         
   7  18   1        324.25        192.15       308.86 o                         
   8  18   1        576.91        798.67       379.13 o                         
  -7  19   1         52.27       -338.22       338.22 o                         
  -6  19   1         65.03        -85.35       307.55 o                         
  -5  19   1        181.33         80.60       201.35 o                         
  -4  19   1        482.67        411.99       213.01 o                         
  -3  19   1         26.76       -113.42       223.33 o                         
  -2  19   1       1244.45       1266.67       234.71 o                         
  -1  19   1        327.28        266.75       160.94 o                         
   0  19   1          4.05        176.39       156.17 o                         
   1  19   1        322.13        221.14       228.47 o                         
   2  19   1       1229.45       1106.20       235.43 o                         
   3  19   1         16.85       -127.90       127.90 o                         
   4  19   1        496.70        633.38       215.09 o                         
   5  19   1        157.13       -190.04       190.04 o                         
   6  19   1         64.33       -161.88       161.88 o                         
   7  19   1         63.49       -226.42       260.57 o                         
  -5  20   1        147.50        124.85       201.97 o                         
  -4  20   1        201.44        -70.75       196.97 o                         
  -3  20   1        366.02        104.14       202.17 o                         
  -2  20   1         16.33        -64.14       179.08 o                         
  -1  20   1        248.85        160.45       167.67 o                         
   0  20   1         95.51         -6.11       161.59 o                         
   1  20   1        227.52        259.77       174.44 o                         
   2  20   1         18.70        -88.40       154.28 o                         
   3  20   1        391.77         72.09       148.78 o                         
   4  20   1        192.76        183.81       200.71 o                         
   5  20   1        160.72        110.34       311.47 o                         
  -2  21   1        206.37        208.10       290.89 o                         
  -1  21   1        238.20         79.29       165.78 o                         
   0  21   1         43.47         96.90       165.93 o                         
   1  21   1        251.88         81.37       176.47 o                         
   2  21   1        200.68        229.45       174.08 o                         
   1   0   2      22088.57      21867.42       340.56 o                         
   2   0   2       8254.20       7738.21       163.92 o                         
   3   0   2         27.10        -15.70        26.36 o                         
   4   0   2       3665.86       3560.54       111.76 o                         
   5   0   2       7802.46       7778.34       211.99 o                         
   6   0   2       2530.97       2656.01       124.50 o                         
   7   0   2       1249.12       1016.65        90.07 o                         
   8   0   2       1727.82       1710.35       120.67 o                         
   9   0   2        409.07        336.64        79.24 o                         
  10   0   2       2723.32       2193.01       152.72 o                         
  11   0   2       6168.89       6177.83       253.77 o                         
  12   0   2        677.17        620.74       129.03 o                         
  13   0   2         45.61        195.37       120.91 o                         
  14   0   2         21.05        476.00       166.13 o                         
  15   0   2        640.73       1046.56       159.73 o                         
  16   0   2          9.46        588.21       326.25 o                         
 -16   1   2        247.49       1481.05       580.16 o                         
 -15   1   2        747.30       1192.41       187.87 o                         
 -14   1   2       2035.80       1855.97       199.88 o                         
 -13   1   2         13.82        240.36       131.86 o                         
 -12   1   2       2088.10       1869.31       226.98 o                         
 -11   1   2       2183.52       1842.32       145.86 o                         
 -10   1   2       1640.75       1414.64       145.78 o                         
  -9   1   2        431.52        358.24        78.74 o                         
  -8   1   2      10229.97       9693.66       279.32 o                         
  -7   1   2      14674.07      13738.40       349.03 o                         
  -6   1   2       7406.66       7405.76       212.70 o                         
  -5   1   2      35855.58      35506.86       750.63 o                         
  -4   1   2       5480.09       5314.05       149.95 o                         
  -3   1   2         29.94          4.57        38.21 o                         
  -2   1   2      42355.88      45939.55       847.00 o                         
  -1   1   2      80773.73      87532.17      1579.10 o                         
   0   1   2      10127.31      11990.97       180.24 o                         
   1   1   2      80329.34      85969.82      1380.58 o                         
   2   1   2      43069.18      45451.37       999.20 o                         
   3   1   2         72.59        -10.45        40.37 o                         
   4   1   2       5888.27       5687.13       176.99 o                         
   5   1   2      36309.74      36284.00       764.81 o                         
   6   1   2       7226.50       7086.74       203.75 o                         
   7   1   2      14618.95      14167.44       357.11 o                         
   8   1   2       9979.72       9882.93       324.11 o                         
   9   1   2        425.82        216.82        74.74 o                         
  10   1   2       1669.63       1652.46       162.63 o                         
  11   1   2       2100.90       2090.61       187.81 o                         
  12   1   2       2007.84       2189.99       201.88 o                         
  13   1   2          4.65        345.33       158.79 o                         
  14   1   2       1999.81       2411.17       222.95 o                         
  15   1   2        710.05       1296.48       177.76 o                         
  16   1   2        240.85       1252.28       699.12 o                         
 -16   2   2        229.27       1308.94       306.83 o                         
 -15   2   2        708.18       1615.47       236.86 o                         
 -14   2   2       1548.57       1884.72       211.13 o                         
 -13   2   2       3457.17       3504.64       215.99 o                         
 -12   2   2        468.74        475.85       100.54 o                         
 -11   2   2       5380.12       4989.86       232.57 o                         
 -10   2   2        540.90        546.20        93.77 o                         
  -9   2   2      12936.02      12525.42       350.25 o                         
  -8   2   2       7441.85       6974.05       223.53 o                         
  -7   2   2      24904.70      24332.59       560.85 o                         
  -6   2   2       9407.12       8620.85       280.92 o                         
  -5   2   2      19631.39      20855.69       470.00 o                         
  -4   2   2       3507.17       3303.31       137.01 o                         
  -3   2   2      21035.82      20848.95       410.56 o                         
  -2   2   2      38802.02      40585.84       659.39 o                         
  -1   2   2       6225.98       6433.58       130.63 o                         
   0   2   2      15587.92      16741.22       280.20 o                         
   1   2   2       5883.46       6036.91       116.86 o                         
   2   2   2      38217.41      39539.57       884.90 o                         
   3   2   2      20153.68      20280.74       543.00 o                         
   4   2   2       2789.59       2461.53       157.41 o                         
   5   2   2      19384.42      20773.56       513.89 o                         
   6   2   2       9513.95       9210.82       279.94 o                         
   7   2   2      25155.52      24807.87       632.08 o                         
   8   2   2       7697.28       7023.19       256.14 o                         
   9   2   2      12321.23      11760.81       378.18 o                         
  10   2   2        544.67        458.68       107.01 o                         
  11   2   2       5266.93       5314.12       299.11 o                         
  12   2   2        475.45        672.59       137.14 o                         
  13   2   2       3547.72       3768.12       362.77 o                         
  14   2   2       1476.25       1774.65       199.56 o                         
  15   2   2        702.23       1564.02       229.85 o                         
  16   2   2        260.00        794.05       514.31 o                         
 -15   3   2        111.76        686.90       257.65 o                         
 -14   3   2        495.55        871.35       285.27 o                         
 -13   3   2       1011.88       1047.31       132.30 o                         
 -12   3   2       1234.50       1114.48       172.48 o                         
 -11   3   2       1098.00        970.79       118.90 o                         
 -10   3   2       2930.74       2357.88       232.59 o                         
  -9   3   2       3772.45       3675.98       257.64 o                         
  -8   3   2       1243.09        893.11        95.68 o                         
  -7   3   2        244.12        187.26        60.85 o                         
  -6   3   2      10070.04      10148.48       271.81 o                         
  -5   3   2       8172.65       8567.27       230.42 o                         
  -4   3   2        537.42        424.23        48.08 o                         
  -3   3   2      20458.03      19945.86       371.08 o                         
  -2   3   2      11321.48      11312.01       231.70 o                         
  -1   3   2      19034.40      20560.08       429.75 o                         
   0   3   2      25110.14      26201.76       433.86 o                         
   1   3   2      19490.85      21010.93       353.05 o                         
   2   3   2      11525.52      11521.73       258.84 o                         
   3   3   2      20958.28      20858.37       543.71 o                         
   4   3   2        900.20        836.05       105.61 o                         
   5   3   2       8463.18       8662.13       287.61 o                         
   6   3   2      10160.50       9948.66       295.62 o                         
   7   3   2        274.75        146.03        71.24 o                         
   8   3   2       1113.01        827.12       112.95 o                         
   9   3   2       4162.08       3807.23       426.30 o                         
  10   3   2       2700.16       2474.93       235.87 o                         
  11   3   2       1120.60       1094.30       144.95 o                         
  12   3   2       1254.26       1285.93       161.26 o                         
  13   3   2       1031.22        854.96       259.76 o                         
  14   3   2        469.06        683.67       185.50 o                         
  15   3   2        109.50        872.94       526.26 o                         
 -15   4   2        319.75       1279.27       339.41 o                         
 -14   4   2        296.25        410.83       124.15 o                         
 -13   4   2       3347.06       3113.82       315.60 o                         
 -12   4   2       1931.49       1853.39       249.66 o                         
 -11   4   2        111.09         10.30        82.74 o                         
 -10   4   2        618.60        559.83       122.22 o                         
  -9   4   2       1838.50       1668.50       144.59 o                         
  -8   4   2       1039.80       1084.54       127.88 o                         
  -7   4   2       6531.93       6284.50       227.47 o                         
  -6   4   2      19102.63      19097.77       442.62 o                         
  -5   4   2       5030.48       4755.30       151.46 o                         
  -4   4   2        204.04        169.44        35.54 o                         
  -3   4   2       2872.35       2712.79       105.31 o                         
  -2   4   2       3058.24       3248.39       114.10 o                         
  -1   4   2       2235.99       2025.06        94.77 o                         
   0   4   2      34901.22      36921.28       547.29 o                         
   1   4   2       2211.01       1994.57        56.83 o                         
   2   4   2       2997.84       3002.24       103.67 o                         
   3   4   2       2959.81       2798.33       155.96 o                         
   4   4   2        141.13         47.15        56.46 o                         
   5   4   2       4927.66       4634.28       194.20 o                         
   6   4   2      19631.92      19268.56       560.18 o                         
   7   4   2       6311.73       6262.14       259.94 o                         
   8   4   2       1049.51        941.36       175.09 o                         
   9   4   2       1864.99       1576.94       173.54 o                         
  10   4   2        676.92        649.20       129.88 o                         
  11   4   2        119.67        233.89       164.47 o                         
  12   4   2       1874.30       1900.18       209.98 o                         
  13   4   2       3219.38       3508.13       337.50 o                         
  14   4   2        291.42        444.57       226.34 o                         
  15   4   2        260.43        510.57       149.38 o                         
 -15   5   2         79.95       1043.69       298.05 o                         
 -14   5   2        513.00        708.05       286.18 o                         
 -13   5   2        647.99        934.08       166.42 o                         
 -12   5   2        394.10        442.54       133.80 o                         
 -11   5   2        189.63        273.43        97.53 o                         
 -10   5   2       1712.39       1562.23       144.94 o                         
  -9   5   2       3897.74       3526.71       202.86 o                         
  -8   5   2       1539.66       1285.04       109.96 o                         
  -7   5   2       4478.15       4296.35       189.49 o                         
  -6   5   2      14192.95      14189.27       344.93 o                         
  -5   5   2       3464.06       3601.31       141.61 o                         
  -4   5   2       9940.56      10098.92       288.16 o                         
  -3   5   2      19593.82      20225.82       446.44 o                         
  -2   5   2       2772.57       2977.33       118.74 o                         
  -1   5   2       5084.42       4932.58       122.54 o                         
   0   5   2      49646.42      51277.88       792.79 o                         
   1   5   2       4986.55       4984.17       100.34 o                         
   2   5   2       2748.96       2805.55       163.56 o                         
   3   5   2      19188.45      19283.19       538.10 o                         
   4   5   2      10804.53      11061.82       329.05 o                         
   5   5   2       3816.19       3605.82       234.81 o                         
   6   5   2      13652.14      13159.88       423.65 o                         
   7   5   2       4548.68       4354.88       256.79 o                         
   8   5   2       1571.58       1401.65       152.96 o                         
   9   5   2       3936.04       3591.10       213.00 o                         
  10   5   2       1692.10       1429.00       193.20 o                         
  11   5   2        187.36        263.48       100.73 o                         
  12   5   2        408.98        513.43       134.36 o                         
  13   5   2        657.33        783.81       250.95 o                         
  14   5   2        524.08        723.89       169.76 o                         
  15   5   2         61.86        802.33       387.73 o                         
 -15   6   2        237.04        598.33       292.24 o                         
 -14   6   2        137.26        199.70       237.79 o                         
 -13   6   2        586.23        665.60       134.18 o                         
 -12   6   2       2688.26       2480.49       194.93 o                         
 -11   6   2       3738.12       4210.69       294.75 o                         
 -10   6   2       5145.66       5624.72       304.00 o                         
  -9   6   2       4202.77       4299.79       217.19 o                         
  -8   6   2       1183.56       1071.82       174.66 o                         
  -7   6   2       6496.38       6557.57       236.07 o                         
  -6   6   2       5613.67       5402.32       182.26 o                         
  -5   6   2       9532.85       9381.69       282.89 o                         
  -4   6   2      28013.05      27535.84       610.16 o                         
  -3   6   2      19512.49      20286.76       455.80 o                         
  -2   6   2       9611.21       9444.39       239.45 o                         
  -1   6   2        773.48        914.20        51.69 o                         
   0   6   2       1421.89       1397.55        51.30 o                         
   1   6   2        756.58        834.87        50.73 o                         
   2   6   2      10215.94      10174.32       299.84 o                         
   3   6   2      19417.01      19576.86       487.38 o                         
   4   6   2      27830.14      27819.85       735.03 o                         
   5   6   2       9511.78       9007.42       300.71 o                         
   6   6   2       5535.27       5408.50       252.34 o                         
   7   6   2       6443.02       6393.42       282.90 o                         
   8   6   2       1077.88       1174.86       126.49 o                         
   9   6   2       4537.67       4316.84       227.32 o                         
  10   6   2       4927.82       5171.92       328.74 o                         
  11   6   2       3688.70       3491.98       354.43 o                         
  12   6   2       2602.22       2362.66       319.84 o                         
  13   6   2        589.82        676.99       163.10 o                         
  14   6   2        138.55         76.51       195.09 o                         
  15   6   2        216.44        371.10       146.80 o                         
 -15   7   2        274.21        715.96       253.48 o                         
 -14   7   2        620.08       1100.56       314.71 o                         
 -13   7   2        372.41        700.31       134.44 o                         
 -12   7   2       1683.32       1888.79       172.91 o                         
 -11   7   2        175.92        394.46       110.31 o                         
 -10   7   2        185.63        265.90        87.38 o                         
  -9   7   2       2621.89       2334.20       155.96 o                         
  -8   7   2       7714.59       7336.20       250.31 o                         
  -7   7   2       5313.37       5332.43       206.37 o                         
  -6   7   2       7073.93       7118.61       227.92 o                         
  -5   7   2      14139.73      13709.47       354.50 o                         
  -4   7   2       2369.55       2830.07       192.33 o                         
  -3   7   2        951.10       1018.92        94.02 o                         
  -2   7   2       8827.60       8809.62       244.87 o                         
  -1   7   2       9552.72       9740.76       220.59 o                         
   0   7   2      13348.01      13669.28       239.19 o                         
   1   7   2      10121.38      10069.94       196.46 o                         
   2   7   2       8362.10       8067.84       180.84 o                         
   3   7   2        928.19        962.71        53.28 o                         
   4   7   2       2397.16       2559.48       143.05 o                         
   5   7   2      14190.15      14067.13       369.38 o                         
   6   7   2       7209.38       7210.23       272.46 o                         
   7   7   2       5192.14       5256.17       245.34 o                         
   8   7   2       7745.73       7326.32       274.41 o                         
   9   7   2       2587.36       2433.89       181.03 o                         
  10   7   2        135.41        270.31       110.70 o                         
  11   7   2        158.74        284.78       116.20 o                         
  12   7   2       1678.49       1711.77       202.51 o                         
  13   7   2        393.91        565.97       146.69 o                         
  14   7   2        631.06        924.61       173.61 o                         
  15   7   2        263.25        362.91       199.15 o                         
 -14   8   2        824.54       1189.46       185.32 o                         
 -13   8   2        110.92        478.98       148.20 o                         
 -12   8   2        735.74        956.20       144.32 o                         
 -11   8   2        550.56        772.83       125.82 o                         
 -10   8   2        807.77        718.40       128.87 o                         
  -9   8   2        143.94        153.82        86.30 o                         
  -8   8   2       6383.88       6727.75       244.48 o                         
  -7   8   2       2558.79       2561.53       150.45 o                         
  -6   8   2       3870.02       4067.88       195.28 o                         
  -5   8   2       2981.74       3069.00       164.71 o                         
  -4   8   2       2669.98       2726.46       147.42 o                         
  -3   8   2       1148.45       1121.83       102.95 o                         
  -2   8   2       4779.86       4929.42       165.78 o                         
  -1   8   2       2309.90       2234.56       101.39 o                         
   0   8   2        206.60        140.82        33.63 o                         
   1   8   2       1938.52       1896.39        80.70 o                         
   2   8   2       4627.66       4645.75       128.09 o                         
   3   8   2       1273.72       1330.33        95.97 o                         
   4   8   2       2680.47       2944.75       158.03 o                         
   5   8   2       2996.03       3086.87       341.90 o                         
   6   8   2       3778.00       3618.55       239.33 o                         
   7   8   2       2397.35       2214.09       138.93 o                         
   8   8   2       6506.04       6337.23       382.26 o                         
   9   8   2        149.38        157.32       101.93 o                         
  10   8   2        863.09       1002.29       152.55 o                         
  11   8   2        488.10        575.80       136.03 o                         
  12   8   2        746.12        885.73       158.41 o                         
  13   8   2         81.46        216.49       148.60 o                         
  14   8   2        864.66       1108.82       187.63 o                         
 -14   9   2        212.19        362.67       147.06 o                         
 -13   9   2        112.03       -130.14       130.14 o                         
 -12   9   2       1720.70       1853.75       180.16 o                         
 -11   9   2       2284.17       2167.25       183.33 o                         
 -10   9   2        310.92        408.42       103.46 o                         
  -9   9   2        541.33        351.96        99.04 o                         
  -8   9   2       1793.83       1958.00       130.97 o                         
  -7   9   2        276.26        278.70        75.19 o                         
  -6   9   2       1110.18        695.51       103.92 o                         
  -5   9   2       6731.84       6460.46       227.29 o                         
  -4   9   2      20159.39      20895.78       498.95 o                         
  -3   9   2       1913.05       1879.60       135.34 o                         
  -2   9   2      28275.60      29834.39       706.65 o                         
  -1   9   2       3997.38       4245.77       149.46 o                         
   0   9   2      17166.81      18194.79       385.68 o                         
   1   9   2       3681.20       3827.30       127.68 o                         
   2   9   2      27891.70      29500.78       553.01 o                         
   3   9   2       1970.67       2074.46        86.25 o                         
   4   9   2      19649.27      20713.55       473.02 o                         
   5   9   2       6387.00       6585.00       417.29 o                         
   6   9   2       1126.60        842.41       135.48 o                         
   7   9   2        270.38        200.61       104.91 o                         
   8   9   2       1755.19       1981.01       203.18 o                         
   9   9   2        601.05        575.51       115.15 o                         
  10   9   2        342.24        519.31       115.11 o                         
  11   9   2       2348.14       2092.44       264.19 o                         
  12   9   2       1700.08       1767.64       186.32 o                         
  13   9   2        101.73         -1.55       157.83 o                         
  14   9   2        239.86        369.80       140.26 o                         
 -14  10   2       1008.69       1401.26       192.49 o                         
 -13  10   2        171.89        330.52       163.37 o                         
 -12  10   2       1283.33       1286.12       176.33 o                         
 -11  10   2        519.00        639.24       115.25 o                         
 -10  10   2        392.23        380.09       100.73 o                         
  -9  10   2       1940.09       1857.02       147.73 o                         
  -8  10   2       6795.15       6579.74       364.24 o                         
  -7  10   2       4244.61       4372.33       215.52 o                         
  -6  10   2       4683.89       4936.54       210.47 o                         
  -5  10   2       3216.99       3114.10       174.76 o                         
  -4  10   2        182.64        127.27        76.82 o                         
  -3  10   2       2466.05       2551.15       175.59 o                         
  -2  10   2       6861.58       6774.58       225.46 o                         
  -1  10   2       6358.07       6467.25       212.09 o                         
   0  10   2       4744.55       4808.45       154.70 o                         
   1  10   2       6346.19       6443.32       168.22 o                         
   2  10   2       6943.29       6942.24       172.77 o                         
   3  10   2       2345.24       2419.04       110.02 o                         
   4  10   2        208.04        236.03        65.64 o                         
   5  10   2       3072.21       2873.37       206.04 o                         
   6  10   2       4635.30       4529.07       268.35 o                         
   7  10   2       4345.72       3976.83       440.23 o                         
   8  10   2       6634.95       6400.96       320.88 o                         
   9  10   2       1927.74       2053.38       177.79 o                         
  10  10   2        426.48        297.18       113.05 o                         
  11  10   2        536.54        472.20       143.31 o                         
  12  10   2       1316.18       1245.01       169.19 o                         
  13  10   2        152.03        270.24       136.06 o                         
  14  10   2        983.74       1046.55       223.49 o                         
 -13  11   2        305.36        435.15       138.16 o                         
 -12  11   2         80.01        163.62       120.54 o                         
 -11  11   2        894.73        941.83       137.60 o                         
 -10  11   2        739.63        738.22       121.25 o                         
  -9  11   2        321.46        335.10        97.16 o                         
  -8  11   2       1152.55       1066.66       149.47 o                         
  -7  11   2        107.71        250.84       100.82 o                         
  -6  11   2        750.82        548.23       134.03 o                         
  -5  11   2        642.22        502.66       101.15 o                         
  -4  11   2       4790.16       4653.93       214.51 o                         
  -3  11   2       7844.66       8192.01       281.84 o                         
  -2  11   2       1475.00       1468.09       135.90 o                         
  -1  11   2        514.05        666.01        86.19 o                         
   0  11   2        243.50        177.39        63.15 o                         
   1  11   2        541.36        430.79        59.33 o                         
   2  11   2       1420.28       1721.65        99.25 o                         
   3  11   2       7794.52       7742.86       211.97 o                         
   4  11   2       5109.94       4872.22       205.35 o                         
   5  11   2        671.44        569.07       118.93 o                         
   6  11   2        670.20        836.84       141.22 o                         
   7  11   2        139.09         35.65       114.45 o                         
   8  11   2       1151.74       1184.01       254.13 o                         
   9  11   2        349.93        296.10       128.81 o                         
  10  11   2        735.83        850.53       145.92 o                         
  11  11   2        880.60        981.88       153.23 o                         
  12  11   2         81.98         94.94       125.18 o                         
  13  11   2        352.35        446.63       168.38 o                         
 -13  12   2          1.25        294.57       141.97 o                         
 -12  12   2        566.08        587.45       172.34 o                         
 -11  12   2        969.34        700.49       157.74 o                         
 -10  12   2        966.53        881.38       132.01 o                         
  -9  12   2        812.99       1001.13       171.27 o                         
  -8  12   2        224.29        342.79       109.07 o                         
  -7  12   2         43.08         22.38        97.74 o                         
  -6  12   2       1156.38       1168.01       143.43 o                         
  -5  12   2       3996.82       4299.83       253.64 o                         
  -4  12   2        466.74        304.09       103.95 o                         
  -3  12   2       1156.02       1054.01       127.26 o                         
  -2  12   2       3863.66       3993.49       270.62 o                         
  -1  12   2        551.58        603.29        96.60 o                         
   0  12   2        581.38        710.62       121.02 o                         
   1  12   2        562.94        457.92        65.45 o                         
   2  12   2       4024.17       4523.19       160.05 o                         
   3  12   2       1096.69       1020.88       103.50 o                         
   4  12   2        438.10        362.21        83.42 o                         
   5  12   2       4031.72       4207.34       350.00 o                         
   6  12   2       1165.07       1006.54       147.71 o                         
   7  12   2         44.50        103.35        86.16 o                         
   8  12   2        241.08        250.92       131.99 o                         
   9  12   2        813.67        887.23       192.31 o                         
  10  12   2        936.92        853.63       149.77 o                         
  11  12   2       1019.15        922.34       155.52 o                         
  12  12   2        546.35        796.15       161.42 o                         
  13  12   2          2.66        127.02       136.64 o                         
 -12  13   2         31.40        203.39       129.61 o                         
 -11  13   2        146.77        227.08       130.08 o                         
 -10  13   2        119.13         97.24       108.20 o                         
  -9  13   2       1043.72        831.27       153.41 o                         
  -8  13   2        109.22         86.07       120.10 o                         
  -7  13   2       2741.12       2743.03       240.07 o                         
  -6  13   2       2891.35       2950.62       209.54 o                         
  -5  13   2         65.16         50.26       132.63 o                         
  -4  13   2       1877.07       1762.20       168.68 o                         
  -3  13   2        465.92        361.43        97.65 o                         
  -2  13   2       1069.10       1201.90       122.93 o                         
  -1  13   2       1304.82       1227.00       130.16 o                         
   0  13   2       9921.39      10274.36       292.55 o                         
   1  13   2       1290.56       1398.83       124.93 o                         
   2  13   2       1236.33       1414.39        99.80 o                         
   3  13   2        427.48        334.51        76.20 o                         
   4  13   2       1842.34       1844.69       141.06 o                         
   5  13   2         69.65        -25.86        92.93 o                         
   6  13   2       2961.92       2755.07       348.76 o                         
   7  13   2       2619.36       2663.26       294.56 o                         
   8  13   2        104.88        -18.18        98.41 o                         
   9  13   2       1057.73        964.26       154.31 o                         
  10  13   2        105.25        163.97       104.49 o                         
  11  13   2        147.84        277.04       130.31 o                         
  12  13   2         33.67         63.27       162.74 o                         
 -12  14   2        653.30        664.69       157.49 o                         
 -11  14   2         52.93        170.85       129.51 o                         
 -10  14   2       1431.96       1522.09       166.48 o                         
  -9  14   2        363.89        471.28       174.74 o                         
  -8  14   2        157.78        239.28       168.59 o                         
  -7  14   2        206.27        314.28       136.64 o                         
  -6  14   2       1325.21       1192.54       159.65 o                         
  -5  14   2        337.31        185.39       115.55 o                         
  -4  14   2       3183.47       2875.16       220.39 o                         
  -3  14   2       2806.82       2763.56       248.47 o                         
  -2  14   2        253.05        277.58        97.83 o                         
  -1  14   2         37.71        -77.36        83.87 o                         
   0  14   2         10.16        -17.17        87.87 o                         
   1  14   2         40.09        125.59        73.76 o                         
   2  14   2        265.68        248.98        69.70 o                         
   3  14   2       2966.97       2981.25       156.99 o                         
   4  14   2       2963.15       3481.98       174.99 o                         
   5  14   2        348.47        315.16       105.95 o                         
   6  14   2       1399.00       1483.57       167.71 o                         
   7  14   2        190.63        176.05       125.09 o                         
   8  14   2        145.77        249.89       145.93 o                         
   9  14   2        387.12        264.72       150.85 o                         
  10  14   2       1450.14       1579.64       184.14 o                         
  11  14   2         58.63         63.07       126.60 o                         
  12  14   2        613.78        738.15       180.18 o                         
 -11  15   2         22.48        -35.21       137.48 o                         
 -10  15   2        282.26        529.35       144.39 o                         
  -9  15   2       1175.10       1305.54       158.19 o                         
  -8  15   2        629.79        781.16       212.57 o                         
  -7  15   2         70.80        -69.19       116.27 o                         
  -6  15   2       1260.43       1364.62       186.55 o                         
  -5  15   2        118.88         55.79       110.26 o                         
  -4  15   2        159.79        325.38       121.38 o                         
  -3  15   2       1581.77       1719.04       158.85 o                         
  -2  15   2        107.03         59.30        97.64 o                         
  -1  15   2        267.51        169.93        99.59 o                         
   0  15   2        507.76        315.53       114.28 o                         
   1  15   2        220.48         79.18        86.69 o                         
   2  15   2         61.07         38.93       105.63 o                         
   3  15   2       1632.58       1747.90       200.21 o                         
   4  15   2        184.32        318.48        94.96 o                         
   5  15   2        119.54        164.21       132.81 o                         
   6  15   2       1235.68       1164.57       184.25 o                         
   7  15   2         80.63         20.21       139.70 o                         
   8  15   2        652.44        681.46       176.62 o                         
   9  15   2       1132.21       1077.86       256.30 o                         
  10  15   2        276.49        331.66       140.95 o                         
  11  15   2         20.41         20.23       152.29 o                         
 -10  16   2         87.76        243.74       147.79 o                         
  -9  16   2        488.30        274.14       179.75 o                         
  -8  16   2        385.55        400.13       188.74 o                         
  -7  16   2       1593.83       1784.83       301.33 o                         
  -6  16   2        458.54        352.63       167.29 o                         
  -5  16   2        451.41        667.29       158.95 o                         
  -4  16   2        109.19        164.78       179.08 o                         
  -3  16   2        530.13        343.21       162.90 o                         
  -2  16   2        201.25        325.28       117.17 o                         
  -1  16   2       1834.59       1946.75       189.53 o                         
   0  16   2        658.54        731.87       129.02 o                         
   1  16   2       1771.33       1686.66       169.03 o                         
   2  16   2        186.98         69.08       120.07 o                         
   3  16   2        569.43        377.41       141.90 o                         
   4  16   2        110.96         77.63       115.34 o                         
   5  16   2        409.31        242.09       158.18 o                         
   6  16   2        438.41        524.54       205.21 o                         
   7  16   2       1492.56       1406.41       226.59 o                         
   8  16   2        389.25        276.89       176.39 o                         
   9  16   2        490.89        566.64       185.94 o                         
  10  16   2         97.00         21.00       155.57 o                         
  -9  17   2         17.23        277.05       170.93 o                         
  -8  17   2        424.86        436.84       305.35 o                         
  -7  17   2         38.27        -46.15       179.57 o                         
  -6  17   2         44.55        212.92       175.51 o                         
  -5  17   2        984.18       1017.28       227.08 o                         
  -4  17   2       1134.98       1069.04       206.83 o                         
  -3  17   2        674.58        489.93       197.71 o                         
  -2  17   2       2042.06       1978.79       187.86 o                         
  -1  17   2       1375.46       1463.62       186.12 o                         
   0  17   2        212.02        104.96       107.35 o                         
   1  17   2       1437.78       1583.28       170.43 o                         
   2  17   2       2104.67       1849.59       218.49 o                         
   3  17   2        632.71        710.24       159.29 o                         
   4  17   2       1124.69       1059.15       181.33 o                         
   5  17   2        983.93        691.49       184.47 o                         
   6  17   2         36.06         37.47       254.45 o                         
   7  17   2         29.86        300.56       192.22 o                         
   8  17   2        425.07        315.99       194.01 o                         
   9  17   2         13.62         22.98       187.38 o                         
  -8  18   2        787.97        849.21       302.26 o                         
  -7  18   2        269.53         83.94       221.87 o                         
  -6  18   2        352.93         13.93       273.93 o                         
  -5  18   2        116.42       -190.34       190.34 o                         
  -4  18   2        197.16         58.89       187.94 o                         
  -3  18   2        155.54        -21.21       194.61 o                         
  -2  18   2        582.56        341.65       157.80 o                         
  -1  18   2        474.51        143.93       143.94 o                         
   0  18   2         82.78        224.28       180.94 o                         
   1  18   2        490.61        344.47       148.73 o                         
   2  18   2        636.89        490.03       168.60 o                         
   3  18   2        167.85        176.06       139.06 o                         
   4  18   2        228.33         96.45       150.08 o                         
   5  18   2        137.18        378.05       191.16 o                         
   6  18   2        361.10        409.44       177.25 o                         
   7  18   2        295.09        532.59       189.50 o                         
   8  18   2        791.66        853.38       197.00 o                         
  -7  19   2        286.61         74.72       476.52 o                         
  -6  19   2         49.21       -189.02       189.02 o                         
  -5  19   2        109.51       -198.60       203.45 o                         
  -4  19   2        134.95       -146.34       186.23 o                         
  -3  19   2         92.42       -157.35       186.04 o                         
  -2  19   2         76.53         48.62       150.19 o                         
  -1  19   2         32.67        276.53       161.16 o                         
   0  19   2          2.89        -78.28       153.33 o                         
   1  19   2         35.98       -128.77       128.77 o                         
   2  19   2         77.22         24.81       155.88 o                         
   3  19   2         97.27        564.49       177.05 o                         
   4  19   2        131.29        190.15       160.71 o                         
   5  19   2        109.57        -13.32       212.62 o                         
   6  19   2         52.80       -166.07       166.07 o                         
   7  19   2        290.67         -0.06       250.78 o                         
  -5  20   2        406.21         36.71       209.53 o                         
  -4  20   2        124.17       -157.69       216.27 o                         
  -3  20   2        144.47       -212.55       212.55 o                         
  -2  20   2         78.81        105.31       148.34 o                         
  -1  20   2         34.67       -127.77       127.77 o                         
   0  20   2        127.06        142.13       169.54 o                         
   1  20   2         31.51         18.71       160.91 o                         
   2  20   2         81.71         42.79       145.96 o                         
   3  20   2        153.26        307.40       168.12 o                         
   4  20   2        115.28       -147.19       274.10 o                         
   5  20   2        406.00        307.66       203.73 o                         
  -2  21   2         23.93        174.18       222.37 o                         
  -1  21   2        604.69        468.19       232.85 o                         
   0  21   2        267.03        311.05       169.16 o                         
   1  21   2        587.19        835.47       204.15 o                         
   2  21   2         29.69         13.46       203.90 o                         
   1   0   3      32480.38      34411.05       532.24 o                         
   2   0   3       1992.07       2404.87       105.84 o                         
   3   0   3       5471.60       4504.17       139.87 o                         
   4   0   3      20917.08      20066.06       487.45 o                         
   5   0   3       9730.09       9303.13       351.73 o                         
   6   0   3      25361.06      27397.02       673.89 o                         
   7   0   3       1410.04       1269.18       134.60 o                         
   8   0   3       1502.32       1333.60       177.23 o                         
   9   0   3      11215.84      10370.69       350.40 o                         
  10   0   3       7897.76       7251.97       304.34 o                         
  11   0   3         12.27        -22.11        88.72 o                         
  12   0   3       3795.51       3538.63       252.51 o                         
  13   0   3          0.43        225.43       118.25 o                         
  14   0   3        317.89        879.66       177.31 o                         
  15   0   3       2225.96       2732.24       275.41 o                         
  16   0   3        762.62       1491.14       362.92 o                         
 -16   1   3        561.99       1697.10       282.58 o                         
 -15   1   3        365.12        954.68       176.09 o                         
 -14   1   3        649.78       1151.71       201.39 o                         
 -13   1   3        557.44        692.67       137.85 o                         
 -12   1   3        407.33        416.72       121.49 o                         
 -11   1   3        687.02        782.63       144.76 o                         
 -10   1   3       3772.43       3346.38       177.65 o                         
  -9   1   3        300.35        145.54        67.62 o                         
  -8   1   3       3151.36       2863.77       158.56 o                         
  -7   1   3       5914.67       5358.94       255.18 o                         
  -6   1   3      21552.85      20855.63       477.26 o                         
  -5   1   3       3854.64       3488.35       180.38 o                         
  -4   1   3      33420.06      33971.43       710.26 o                         
  -3   1   3       9782.83       9896.99       281.27 o                         
  -2   1   3      81318.80      86828.20      1398.01 o                         
  -1   1   3      25186.11      25383.90       473.68 o                         
   0   1   3      58873.06      67725.20      1086.46 o                         
   1   1   3      24561.96      25152.89       445.45 o                         
   2   1   3      81480.99      87295.27      1877.98 o                         
   3   1   3       9777.83       9424.19       245.43 o                         
   4   1   3      31420.81      30579.70       709.70 o                         
   5   1   3       3498.79       3297.12       146.04 o                         
   6   1   3      21415.70      22439.61       564.88 o                         
   7   1   3       5754.52       5200.68       213.10 o                         
   8   1   3       3260.19       3424.62       200.51 o                         
   9   1   3        270.99        140.41        89.11 o                         
  10   1   3       3773.04       3697.32       262.13 o                         
  11   1   3        639.23        914.67       134.97 o                         
  12   1   3        366.20        559.94       130.27 o                         
  13   1   3        558.35        895.55       193.99 o                         
  14   1   3        643.38       1080.49       193.29 o                         
  15   1   3        372.03        855.01       355.70 o                         
  16   1   3        575.36        808.03       346.26 o                         
 -15   2   3        354.10       1201.92       208.37 o                         
 -14   2   3       1577.84       1956.65       207.54 o                         
 -13   2   3        536.56        864.36       200.39 o                         
 -12   2   3       5160.35       5529.72       319.00 o                         
 -11   2   3        132.76        180.68        77.56 o                         
 -10   2   3       1526.71       1314.12       119.75 o                         
  -9   2   3        557.47        389.75        80.51 o                         
  -8   2   3      10506.37       9839.66       284.53 o                         
  -7   2   3       1243.19       1079.34       152.30 o                         
  -6   2   3      24391.00      23670.25       599.67 o                         
  -5   2   3       5087.44       5332.41       161.21 o                         
  -4   2   3       3421.91       3435.87       173.07 o                         
  -3   2   3       5342.12       5385.23       141.66 o                         
  -2   2   3       2319.96       2241.21        56.66 o                         
  -1   2   3      22304.67      24017.61       445.06 o                         
   0   2   3      34207.07      34083.29       525.17 o                         
   1   2   3      21807.93      23234.29       370.91 o                         
   2   2   3       2317.76       2143.35        82.57 o                         
   3   2   3       5526.58       5246.07       179.85 o                         
   4   2   3       3582.08       3569.64       209.68 o                         
   5   2   3       5486.83       5411.44       214.15 o                         
   6   2   3      24299.84      24228.59       604.31 o                         
   7   2   3       1275.70        992.03       107.46 o                         
   8   2   3      10731.46      10314.99       402.37 o                         
   9   2   3        482.99        383.41       103.30 o                         
  10   2   3       1582.11       1464.31       148.52 o                         
  11   2   3        147.84        152.48        96.13 o                         
  12   2   3       5276.07       5651.97       318.71 o                         
  13   2   3        568.10        941.33       163.38 o                         
  14   2   3       1547.16       1565.84       191.74 o                         
  15   2   3        321.01        889.32       419.06 o                         
 -15   3   3          3.05        933.90       233.00 o                         
 -14   3   3        367.26        891.51       267.75 o                         
 -13   3   3        765.12        754.72       227.80 o                         
 -12   3   3        204.01        290.05        93.31 o                         
 -11   3   3       1234.81       1168.64       121.36 o                         
 -10   3   3        560.83        499.48        90.00 o                         
  -9   3   3       1221.99        922.25       102.51 o                         
  -8   3   3      18258.35      18183.61       453.19 o                         
  -7   3   3       4767.11       4597.62       186.85 o                         
  -6   3   3       3020.95       2916.54       134.34 o                         
  -5   3   3       9466.63       8710.09       234.37 o                         
  -4   3   3       3328.34       3092.26        93.93 o                         
  -3   3   3         32.93         64.95        23.89 o                         
  -2   3   3      13988.04      13834.84       249.26 o                         
  -1   3   3      25859.08      26361.66       459.16 o                         
   0   3   3      67273.95      74257.20      1196.24 o                         
   1   3   3      26102.84      25966.09       414.34 o                         
   2   3   3      11486.65      11225.29       281.54 o                         
   3   3   3        145.27        193.53        44.53 o                         
   4   3   3       4029.98       3445.90       236.59 o                         
   5   3   3       9905.48       9345.71       367.31 o                         
   6   3   3       3002.98       2858.80       199.93 o                         
   7   3   3       4576.44       4135.44       192.62 o                         
   8   3   3      17647.66      16966.62       477.36 o                         
   9   3   3       1125.44        852.01       122.72 o                         
  10   3   3        570.52        527.64       112.77 o                         
  11   3   3       1137.88       1118.87       168.46 o                         
  12   3   3        222.18        406.63       132.22 o                         
  13   3   3        764.82        961.16       189.57 o                         
  14   3   3        377.73        717.85       238.70 o                         
  15   3   3          1.51        274.06       385.39 o                         
 -15   4   3        191.18       1295.07       329.10 o                         
 -14   4   3       1475.40       1955.39       313.83 o                         
 -13   4   3       2084.55       2342.96       183.95 o                         
 -12   4   3       3224.21       2948.77       359.00 o                         
 -11   4   3       2860.94       2669.02       188.04 o                         
 -10   4   3        596.77        629.16       105.69 o                         
  -9   4   3       4223.05       4279.30       212.15 o                         
  -8   4   3       9788.29       9285.67       354.02 o                         
  -7   4   3       2264.35       2607.66       133.82 o                         
  -6   4   3       8135.44       7918.59       218.60 o                         
  -5   4   3      13803.98      14293.81       313.29 o                         
  -4   4   3       1949.23       1863.13        73.50 o                         
  -3   4   3      37205.99      37692.06       732.02 o                         
  -2   4   3      12704.34      12964.91       291.53 o                         
  -1   4   3       3473.68       3432.16       110.27 o                         
   0   4   3        294.82        484.12        49.89 o                         
   1   4   3       3394.68       3578.59        87.81 o                         
   2   4   3      11946.81      12173.47       294.02 o                         
   3   4   3      37469.37      38247.31       862.19 o                         
   4   4   3       1706.57       1497.84       100.14 o                         
   5   4   3      13890.21      14221.71       428.69 o                         
   6   4   3       8108.11       7872.07       287.16 o                         
   7   4   3       2446.30       2184.41       170.98 o                         
   8   4   3       9122.07       8321.47       325.85 o                         
   9   4   3       4163.12       4236.07       332.60 o                         
  10   4   3        634.35        791.92       138.74 o                         
  11   4   3       2713.51       2428.29       478.51 o                         
  12   4   3       3176.26       3297.70       269.71 o                         
  13   4   3       2020.11       2131.49       260.28 o                         
  14   4   3       1515.36       1658.88       253.70 o                         
  15   4   3        199.33        397.81       142.36 o                         
 -15   5   3        172.61        720.89       433.04 o                         
 -14   5   3        679.25       1797.48       375.29 o                         
 -13   5   3        197.28         65.39       182.62 o                         
 -12   5   3        374.86        378.51       103.34 o                         
 -11   5   3       1136.64       1154.67       132.17 o                         
 -10   5   3        706.41        602.16        89.99 o                         
  -9   5   3       1339.23       1386.82       128.41 o                         
  -8   5   3      11790.79      11887.62       361.37 o                         
  -7   5   3       7449.25       7237.24       345.79 o                         
  -6   5   3       2931.59       2789.51       170.51 o                         
  -5   5   3       4418.38       4907.04       174.71 o                         
  -4   5   3       6537.32       6634.68       177.29 o                         
  -3   5   3         20.70         61.35        44.47 o                         
  -2   5   3      10719.76      10808.99       325.22 o                         
  -1   5   3       5813.98       5667.97       138.02 o                         
   0   5   3       6822.36       7156.76       132.56 o                         
   1   5   3       5798.41       5688.84       113.04 o                         
   2   5   3      12599.64      12016.27       252.20 o                         
   3   5   3          6.63         -9.38        41.48 o                         
   4   5   3       6664.35       6774.34       301.71 o                         
   5   5   3       4054.03       4166.56       183.17 o                         
   6   5   3       2832.73       2586.61       189.78 o                         
   7   5   3       7390.05       6746.28       245.52 o                         
   8   5   3      11712.74      11394.53       355.25 o                         
   9   5   3       1380.51       1132.47       154.87 o                         
  10   5   3        608.40        595.60       112.67 o                         
  11   5   3       1139.13       1063.01       153.64 o                         
  12   5   3        425.93        392.53       124.67 o                         
  13   5   3        232.06        254.36       123.18 o                         
  14   5   3        640.45        687.85       351.62 o                         
  15   5   3        169.56        581.84       187.60 o                         
 -15   6   3        508.54       1160.20       262.79 o                         
 -14   6   3        306.94        269.19       185.55 o                         
 -13   6   3       1188.48       1444.99       182.73 o                         
 -12   6   3       2645.99       2904.30       188.12 o                         
 -11   6   3       1266.11       1441.72       133.40 o                         
 -10   6   3       2042.14       2067.66       150.08 o                         
  -9   6   3       6183.60       6614.28       239.75 o                         
  -8   6   3       2256.30       2326.73       204.42 o                         
  -7   6   3       2861.43       3002.24       296.30 o                         
  -6   6   3       5482.26       5114.23       308.80 o                         
  -5   6   3       4145.99       4258.52       151.11 o                         
  -4   6   3      10462.70      10709.68       280.81 o                         
  -3   6   3       5888.85       6092.24       197.11 o                         
  -2   6   3      10033.12      10303.60       305.41 o                         
  -1   6   3       1218.40       1293.58        87.36 o                         
   0   6   3         71.26         79.75        28.72 o                         
   1   6   3       1138.21       1316.95        64.62 o                         
   2   6   3      10015.88      10426.77       202.86 o                         
   3   6   3       6524.29       6451.05       264.89 o                         
   4   6   3      10635.18      10561.92       342.16 o                         
   5   6   3       3994.76       4238.27       270.95 o                         
   6   6   3       5497.90       4938.60       219.86 o                         
   7   6   3       2863.85       2747.51       180.82 o                         
   8   6   3       2388.21       2097.59       157.29 o                         
   9   6   3       6217.86       6140.64       268.53 o                         
  10   6   3       1964.63       2089.52       200.33 o                         
  11   6   3       1303.72       1102.70       195.89 o                         
  12   6   3       2554.96       2127.44       214.89 o                         
  13   6   3       1274.48       1576.52       200.77 o                         
  14   6   3        291.90        363.05       162.12 o                         
  15   6   3        497.87       1074.91       397.32 o                         
 -15   7   3        161.45        306.91       367.04 o                         
 -14   7   3        446.34        722.40       168.85 o                         
 -13   7   3        583.49        959.56       160.20 o                         
 -12   7   3         54.17        -46.83       103.16 o                         
 -11   7   3       1617.60       1742.70       147.25 o                         
 -10   7   3       1263.61       1264.45       124.27 o                         
  -9   7   3        501.90        470.34        86.91 o                         
  -8   7   3        146.83        116.08        69.56 o                         
  -7   7   3       5367.85       5523.94       275.97 o                         
  -6   7   3       4730.22       4683.25       168.39 o                         
  -5   7   3      11519.92      10905.70       296.38 o                         
  -4   7   3       8070.87       8152.68       231.10 o                         
  -3   7   3       5278.98       5229.58       183.87 o                         
  -2   7   3       9363.95      10708.86       316.58 o                         
  -1   7   3      30812.72      33164.17       693.54 o                         
   0   7   3      15192.71      16719.11       316.40 o                         
   1   7   3      31274.85      32825.50       530.92 o                         
   2   7   3       9416.14      10155.80       199.80 o                         
   3   7   3       5521.40       5672.70       191.41 o                         
   4   7   3       7921.06       7350.43       269.18 o                         
   5   7   3      11528.90      10238.42       417.85 o                         
   6   7   3       4801.61       4771.34       354.13 o                         
   7   7   3       5551.76       5700.27       359.04 o                         
   8   7   3        177.13        165.32        79.59 o                         
   9   7   3        483.91        350.30       113.93 o                         
  10   7   3       1411.79       1604.87       182.02 o                         
  11   7   3       1596.84       1513.36       185.65 o                         
  12   7   3         63.18         18.31       111.29 o                         
  13   7   3        579.43        935.35       177.67 o                         
  14   7   3        499.25        668.18       180.54 o                         
  15   7   3        156.95        794.30       247.00 o                         
 -14   8   3         90.80        412.67       135.03 o                         
 -13   8   3       1688.99       1661.61       193.85 o                         
 -12   8   3        602.07        501.03       307.20 o                         
 -11   8   3       2252.88       2185.70       176.01 o                         
 -10   8   3       4401.56       4555.61       223.70 o                         
  -9   8   3       3649.42       3411.14       238.88 o                         
  -8   8   3        514.83        447.86        86.04 o                         
  -7   8   3       3120.97       3192.90       157.59 o                         
  -6   8   3       3255.41       3131.39       171.59 o                         
  -5   8   3      10916.28      10788.93       302.84 o                         
  -4   8   3       4263.27       4359.03       179.40 o                         
  -3   8   3       1810.67       1691.19       136.67 o                         
  -2   8   3       2055.24       2084.33       122.39 o                         
  -1   8   3       9789.86      10106.50       253.01 o                         
   0   8   3        509.87        422.01        40.59 o                         
   1   8   3       9925.31       9783.15       200.38 o                         
   2   8   3       2176.29       2240.15        85.25 o                         
   3   8   3       2057.69       1950.83       145.42 o                         
   4   8   3       4077.14       4250.41       189.43 o                         
   5   8   3      11263.04      11464.86       621.37 o                         
   6   8   3       3203.68       3271.20       216.60 o                         
   7   8   3       2934.35       3145.04       301.48 o                         
   8   8   3        504.29        345.06       136.50 o                         
   9   8   3       3902.42       4194.25       416.36 o                         
  10   8   3       4481.76       4111.34       280.87 o                         
  11   8   3       2207.60       1992.23       212.97 o                         
  12   8   3        608.36        638.72       212.20 o                         
  13   8   3       1630.21       1787.13       304.09 o                         
  14   8   3         82.13        228.66       142.26 o                         
 -14   9   3        191.22        308.75       120.01 o                         
 -13   9   3         63.74        180.80       121.22 o                         
 -12   9   3        222.04        338.84       121.58 o                         
 -11   9   3        433.36        396.03       121.21 o                         
 -10   9   3       3010.96       3249.09       194.24 o                         
  -9   9   3       1326.18       1225.93       121.48 o                         
  -8   9   3        391.85        282.93        74.48 o                         
  -7   9   3       2695.23       2484.48       146.30 o                         
  -6   9   3       4495.71       4336.28       200.62 o                         
  -5   9   3       6545.28       6482.93       393.84 o                         
  -4   9   3      15139.53      16151.41       438.29 o                         
  -3   9   3       7155.04       6873.49       257.07 o                         
  -2   9   3       3120.11       3072.93       161.64 o                         
  -1   9   3       5962.34       5995.43       271.74 o                         
   0   9   3       2018.15       2151.33        96.06 o                         
   1   9   3       6426.80       6570.75       150.45 o                         
   2   9   3       3023.62       2878.41       149.68 o                         
   3   9   3       7110.05       7095.12       167.61 o                         
   4   9   3      15036.49      15469.22       434.39 o                         
   5   9   3       6509.55       6499.96       277.39 o                         
   6   9   3       4228.76       4438.10       458.67 o                         
   7   9   3       2682.95       2223.78       195.58 o                         
   8   9   3        367.38        415.69       123.80 o                         
   9   9   3       1389.03       1268.04       147.39 o                         
  10   9   3       3015.69       3058.79       272.08 o                         
  11   9   3        415.85        480.80       163.72 o                         
  12   9   3        214.97        357.55       184.39 o                         
  13   9   3         49.17         98.89       188.26 o                         
  14   9   3        221.38        394.98       149.92 o                         
 -14  10   3        332.58        669.80       150.98 o                         
 -13  10   3       1014.39       1232.29       163.18 o                         
 -12  10   3        430.78        688.43       170.86 o                         
 -11  10   3        558.42        641.78       117.34 o                         
 -10  10   3        673.82        554.30       111.87 o                         
  -9  10   3       1224.63       1235.14       125.06 o                         
  -8  10   3         51.07        127.29        76.43 o                         
  -7  10   3       4629.54       4780.89       199.45 o                         
  -6  10   3       2305.95       2329.05       180.91 o                         
  -5  10   3        679.33        668.74       103.16 o                         
  -4  10   3        929.09        867.19       108.15 o                         
  -3  10   3        678.72        664.42       109.68 o                         
  -2  10   3          1.66         50.39        61.11 o                         
  -1  10   3       4632.68       4463.64       163.20 o                         
   0  10   3       8204.16       7825.09       201.19 o                         
   1  10   3       4474.24       4524.45       143.11 o                         
   2  10   3          0.01         58.47        45.27 o                         
   3  10   3        638.09        754.36        73.16 o                         
   4  10   3        958.85       1026.84        88.50 o                         
   5  10   3        704.07        480.13        92.56 o                         
   6  10   3       2487.07       2264.37       187.70 o                         
   7  10   3       4603.07       4878.45       318.49 o                         
   8  10   3         50.76        -20.61       108.61 o                         
   9  10   3       1161.37       1148.20       151.29 o                         
  10  10   3        740.28        662.42       137.53 o                         
  11  10   3        520.16        562.91       126.51 o                         
  12  10   3        456.09        879.20       154.47 o                         
  13  10   3       1045.63       1136.58       180.84 o                         
  14  10   3        339.69        467.93       267.55 o                         
 -13  11   3        210.14        524.11       139.21 o                         
 -12  11   3        240.27        323.82       130.02 o                         
 -11  11   3        577.06        802.77       144.20 o                         
 -10  11   3        264.38        290.47       100.79 o                         
  -9  11   3        401.02        502.39       133.07 o                         
  -8  11   3       1441.03       1309.72       124.00 o                         
  -7  11   3       1463.17       1233.34       132.08 o                         
  -6  11   3        228.82        208.37        93.82 o                         
  -5  11   3       5315.42       5749.88       243.19 o                         
  -4  11   3        651.33        480.63       107.44 o                         
  -3  11   3       7550.21       8380.69       301.46 o                         
  -2  11   3       1076.71       1025.22       108.23 o                         
  -1  11   3       4821.16       4971.47       223.98 o                         
   0  11   3        884.13        894.00        99.05 o                         
   1  11   3       4540.03       4976.07       153.66 o                         
   2  11   3       1091.60       1106.55        80.77 o                         
   3  11   3       7592.72       7506.05       240.48 o                         
   4  11   3        590.72        500.63        91.87 o                         
   5  11   3       5252.14       5395.49       252.62 o                         
   6  11   3        259.53        314.59       103.46 o                         
   7  11   3       1555.36       1456.97       167.61 o                         
   8  11   3       1471.62       1356.70       229.04 o                         
   9  11   3        406.79        451.55       143.81 o                         
  10  11   3        286.60        405.08       123.63 o                         
  11  11   3        586.71        612.73       135.32 o                         
  12  11   3        230.23        396.92       134.27 o                         
  13  11   3        218.88        657.09       153.79 o                         
 -13  12   3        721.62        772.46       192.38 o                         
 -12  12   3          1.95        276.04       124.92 o                         
 -11  12   3       1635.70       1619.44       184.10 o                         
 -10  12   3        363.72        420.84       109.22 o                         
  -9  12   3       1627.19       1325.58       143.44 o                         
  -8  12   3         92.49        186.49        92.98 o                         
  -7  12   3       1324.44       1409.78       161.81 o                         
  -6  12   3         87.82         15.20        87.01 o                         
  -5  12   3        818.41        638.10       111.05 o                         
  -4  12   3        274.08        347.56       107.18 o                         
  -3  12   3       9630.49      10901.67       464.10 o                         
  -2  12   3       1427.47       1538.77       131.77 o                         
  -1  12   3        714.90        499.43       115.97 o                         
   0  12   3       1759.18       1720.93       140.31 o                         
   1  12   3        769.39        823.28        76.23 o                         
   2  12   3       1413.22       1467.68        98.57 o                         
   3  12   3       9690.28      10219.35       289.97 o                         
   4  12   3        285.48        345.60        81.93 o                         
   5  12   3        819.79        874.93       110.42 o                         
   6  12   3         98.21        110.82        96.27 o                         
   7  12   3       1247.09       1326.74       176.69 o                         
   8  12   3        128.80         -1.46       113.63 o                         
   9  12   3       1585.11       1560.99       200.02 o                         
  10  12   3        345.11        411.95       134.39 o                         
  11  12   3       1616.68       1797.08       188.69 o                         
  12  12   3          1.62        374.15       175.11 o                         
  13  12   3        715.73       1137.12       225.94 o                         
 -12  13   3        120.05        383.82       186.85 o                         
 -11  13   3         48.56        143.81       158.54 o                         
 -10  13   3        135.29        142.01       117.98 o                         
  -9  13   3        170.72         80.31       100.03 o                         
  -8  13   3       2634.68       2141.49       194.75 o                         
  -7  13   3       1584.67       1476.26       165.85 o                         
  -6  13   3        521.25        673.20       126.93 o                         
  -5  13   3        468.30        248.52       111.46 o                         
  -4  13   3        417.19        217.97       112.11 o                         
  -3  13   3        218.73        160.09       103.17 o                         
  -2  13   3       2037.10       2288.51       162.26 o                         
  -1  13   3       4875.74       5441.05       283.15 o                         
   0  13   3          2.54         41.98        86.85 o                         
   1  13   3       4946.20       5179.68       257.43 o                         
   2  13   3       2084.04       2307.44       121.40 o                         
   3  13   3        171.43        152.03        69.66 o                         
   4  13   3        464.33        486.85        84.88 o                         
   5  13   3        504.30        458.36        99.02 o                         
   6  13   3        522.04        597.77       119.52 o                         
   7  13   3       1518.30       1446.31       161.18 o                         
   8  13   3       2681.75       2722.68       357.27 o                         
   9  13   3        198.70        285.94       140.83 o                         
  10  13   3        129.53        175.23       134.72 o                         
  11  13   3         37.61        318.44       149.07 o                         
  12  13   3        118.17        261.65       154.03 o                         
 -12  14   3        600.74       1156.23       181.17 o                         
 -11  14   3        594.74        794.15       163.25 o                         
 -10  14   3          6.20        -61.65       117.08 o                         
  -9  14   3        441.74        211.25       113.60 o                         
  -8  14   3        162.95        162.91       132.44 o                         
  -7  14   3        194.34        312.68       164.96 o                         
  -6  14   3       1080.03       1149.06       168.61 o                         
  -5  14   3       1237.57       1103.24       162.53 o                         
  -4  14   3        655.83        555.44       132.52 o                         
  -3  14   3       1644.48       1454.53       166.62 o                         
  -2  14   3       1808.82       1857.37       237.41 o                         
  -1  14   3        365.31        329.95       106.80 o                         
   0  14   3       1536.83       1555.27       184.35 o                         
   1  14   3        430.82        357.34        95.43 o                         
   2  14   3       1762.08       1760.66       121.70 o                         
   3  14   3       1699.36       1994.79       148.37 o                         
   4  14   3        695.63        683.75       108.76 o                         
   5  14   3       1189.59       1023.29       135.54 o                         
   6  14   3       1049.92        950.44       172.93 o                         
   7  14   3        175.37         16.15       122.18 o                         
   8  14   3        200.20         49.15       134.84 o                         
   9  14   3        406.97        493.39       158.44 o                         
  10  14   3         11.11        181.46       130.88 o                         
  11  14   3        568.96        750.39       156.95 o                         
  12  14   3        617.04        923.45       221.22 o                         
 -11  15   3        143.91        310.24       155.08 o                         
 -10  15   3        153.28        234.18       132.15 o                         
  -9  15   3        188.54        296.78       134.46 o                         
  -8  15   3        101.46         28.29       137.49 o                         
  -7  15   3       1242.78       1531.33       246.58 o                         
  -6  15   3        982.33        904.13       164.54 o                         
  -5  15   3        721.70        534.80       139.42 o                         
  -4  15   3       1503.30       1104.99       188.34 o                         
  -3  15   3        477.66        229.40       115.30 o                         
  -2  15   3        107.17         58.52       126.23 o                         
  -1  15   3       2669.76       2607.35       194.04 o                         
   0  15   3        790.71        732.75       123.88 o                         
   1  15   3       2702.49       2751.33       192.54 o                         
   2  15   3         91.99        119.85        98.33 o                         
   3  15   3        570.38        381.88       133.15 o                         
   4  15   3       1449.53       1184.88       250.58 o                         
   5  15   3        724.06        677.65       115.91 o                         
   6  15   3        867.93        793.47       175.27 o                         
   7  15   3       1219.84       1098.86       200.17 o                         
   8  15   3        108.96        133.71       150.57 o                         
   9  15   3        194.54        149.73       156.23 o                         
  10  15   3        142.73        222.82       156.84 o                         
  11  15   3        140.68         74.27       144.35 o                         
 -10  16   3          9.75        131.86       282.95 o                         
  -9  16   3        581.47        880.33       171.13 o                         
  -8  16   3        222.69        -20.02       150.56 o                         
  -7  16   3       1192.42        912.63       185.17 o                         
  -6  16   3         66.66        -37.20       123.37 o                         
  -5  16   3        965.99        515.11       175.11 o                         
  -4  16   3        246.42        202.32       141.25 o                         
  -3  16   3        181.14        200.14       235.91 o                         
  -2  16   3       1329.13       1390.78       160.30 o                         
  -1  16   3       1345.46       1096.36       153.56 o                         
   0  16   3         22.29        115.12       107.81 o                         
   1  16   3       1402.03       1169.23       148.23 o                         
   2  16   3       1225.47        810.63       151.34 o                         
   3  16   3        189.07        112.61       121.55 o                         
   4  16   3        271.43        225.45       126.38 o                         
   5  16   3        977.05        622.10       190.25 o                         
   6  16   3         72.57        105.79       151.26 o                         
   7  16   3       1202.50       1078.95       246.36 o                         
   8  16   3        224.69        375.20       203.71 o                         
   9  16   3        663.36        724.27       236.44 o                         
  10  16   3          8.66        272.11       238.53 o                         
  -9  17   3        323.08        378.56       197.49 o                         
  -8  17   3        340.36        247.43       322.38 o                         
  -7  17   3         43.69        -76.28       152.04 o                         
  -6  17   3         57.07        315.82       178.41 o                         
  -5  17   3        461.25        337.71       155.85 o                         
  -4  17   3       1431.17       1416.30       233.59 o                         
  -3  17   3        361.26        342.62       158.73 o                         
  -2  17   3        626.55        415.44       129.29 o                         
  -1  17   3        109.85          8.31       116.48 o                         
   0  17   3        157.23         98.61       115.07 o                         
   1  17   3         93.44         22.33       110.01 o                         
   2  17   3        597.02        673.72       164.13 o                         
   3  17   3        371.21        181.59       138.21 o                         
   4  17   3       1514.83       1576.53       187.37 o                         
   5  17   3        445.99        232.14       148.83 o                         
   6  17   3         51.85        202.95       237.17 o                         
   7  17   3         58.10        199.66       179.29 o                         
   8  17   3        348.49        684.45       218.01 o                         
   9  17   3        337.62        317.06       277.73 o                         
  -8  18   3        409.58        384.11       432.32 o                         
  -7  18   3        157.77       -241.26       241.26 o                         
  -6  18   3        412.22        411.87       285.32 o                         
  -5  18   3        173.84       -171.89       252.42 o                         
  -4  18   3        230.69          6.79       191.70 o                         
  -3  18   3        205.33        -56.46       190.24 o                         
  -2  18   3         10.51       -136.70       136.70 o                         
  -1  18   3        312.65        222.11       173.98 o                         
   0  18   3        948.82        718.84       205.48 o                         
   1  18   3        333.68        220.02       126.42 o                         
   2  18   3         13.63        -80.14       126.04 o                         
   3  18   3        205.65        226.42       174.91 o                         
   4  18   3        208.09        104.85       144.45 o                         
   5  18   3        163.69        317.13       173.37 o                         
   6  18   3        419.92        457.16       213.18 o                         
   7  18   3        171.13        143.04       171.84 o                         
   8  18   3        431.77        514.97       190.19 o                         
  -7  19   3         45.09        318.21       443.57 o                         
  -6  19   3        175.04       -187.99       252.05 o                         
  -5  19   3        674.85        321.49       232.94 o                         
  -4  19   3        102.98       -191.94       191.94 o                         
  -3  19   3        342.46        260.85       192.31 o                         
  -2  19   3        180.96       -213.34       213.34 o                         
  -1  19   3        377.33        353.96       165.01 o                         
   0  19   3        461.75        368.79       175.04 o                         
   1  19   3        402.34        475.92       164.72 o                         
   2  19   3        204.76        153.62       148.36 o                         
   3  19   3        355.10        126.08       153.14 o                         
   4  19   3        120.93         77.07       140.48 o                         
   5  19   3        727.43        769.93       294.99 o                         
   6  19   3        177.83        145.69       200.70 o                         
   7  19   3         50.99        139.29       323.09 o                         
  -5  20   3         12.93       -257.20       257.20 o                         
  -4  20   3         38.33       -178.86       178.86 o                         
  -3  20   3        215.18       -344.74       344.74 o                         
  -2  20   3         43.47       -224.06       273.34 o                         
  -1  20   3         30.95         13.92       196.32 o                         
   0  20   3        639.70        608.51       181.78 o                         
   1  20   3         25.85       -129.07       139.44 o                         
   2  20   3         37.25       -114.81       137.59 o                         
   3  20   3        216.56         40.60       136.91 o                         
   4  20   3         34.13       -105.91       161.22 o                         
   5  20   3         18.80       -145.05       145.05 o                         
  -2  21   3        289.54        192.93       256.47 o                         
  -1  21   3         39.42        -75.83       154.95 o                         
   0  21   3         12.44        -64.20       196.25 o                         
   1  21   3         35.37        123.52       167.38 o                         
   2  21   3        270.64        -36.87       322.39 o                         
   0   0   4       7825.32       7798.16       252.34 o                         
   1   0   4     101373.21     107007.48      1713.80 o                         
   2   0   4      25510.65      26571.92       506.01 o                         
   3   0   4         11.72         19.61        44.31 o                         
   4   0   4       4896.66       4564.25       165.74 o                         
   5   0   4        585.14        708.57        78.76 o                         
   6   0   4       6006.55       5600.92       201.61 o                         
   7   0   4      42029.80      40286.54       966.55 o                         
   8   0   4        355.59        215.78        86.28 o                         
   9   0   4       9286.64       9066.13       318.78 o                         
  10   0   4         18.00          5.51        88.98 o                         
  11   0   4        254.45        266.85       110.34 o                         
  12   0   4         67.41        238.11       111.70 o                         
  13   0   4       9198.71       9412.20       390.16 o                         
  14   0   4        485.05        736.20       196.97 o                         
  15   0   4        359.96        780.28       195.94 o                         
 -15   1   4        355.58        867.09       177.15 o                         
 -14   1   4        670.68       1045.55       168.67 o                         
 -13   1   4        714.16        932.77       159.95 o                         
 -12   1   4       3839.64       3843.47       268.04 o                         
 -11   1   4        245.12        298.09       112.57 o                         
 -10   1   4       2518.82       2163.28       186.03 o                         
  -9   1   4       8474.70       7037.18       280.32 o                         
  -8   1   4       1696.65       1524.28       138.52 o                         
  -7   1   4       2611.21       2404.53       176.79 o                         
  -6   1   4      13556.73      13469.39       426.34 o                         
  -5   1   4       6256.85       6483.80       212.59 o                         
  -4   1   4       9153.10       9721.52       272.26 o                         
  -3   1   4      18689.85      17508.18       358.74 o                         
  -2   1   4       9931.16      10498.41       225.34 o                         
  -1   1   4      13069.47      13905.28       241.74 o                         
   0   1   4      36648.14      37386.16       650.72 o                         
   1   1   4      13188.78      13993.17       244.02 o                         
   2   1   4      10424.47      10772.06       223.95 o                         
   3   1   4      20342.65      20219.03       591.73 o                         
   4   1   4       9305.18       9734.70       243.40 o                         
   5   1   4       6285.63       6549.88       210.63 o                         
   6   1   4      13215.32      13004.76       365.43 o                         
   7   1   4       2733.93       2654.80       165.78 o                         
   8   1   4       1745.20       1579.89       138.85 o                         
   9   1   4       8094.22       7411.48       295.99 o                         
  10   1   4       2585.67       2474.43       194.43 o                         
  11   1   4        181.04        111.41        99.03 o                         
  12   1   4       3839.29       3958.48       283.26 o                         
  13   1   4        648.17        981.97       219.00 o                         
  14   1   4        617.58        739.47       223.52 o                         
  15   1   4        341.01        538.44       346.20 o                         
 -15   2   4        635.10       1439.84       334.86 o                         
 -14   2   4       1060.91       1357.56       199.84 o                         
 -13   2   4        978.15       1212.75       164.74 o                         
 -12   2   4        721.43        972.38       179.83 o                         
 -11   2   4       1526.14       1410.96       159.81 o                         
 -10   2   4       2784.38       2841.60       211.27 o                         
  -9   2   4       1178.93        893.55       133.40 o                         
  -8   2   4       3347.92       3251.65       154.69 o                         
  -7   2   4       1906.26       1765.98       126.26 o                         
  -6   2   4       3717.60       4016.59       147.17 o                         
  -5   2   4       1539.59       1634.11        82.71 o                         
  -4   2   4      17697.15      17780.70       407.36 o                         
  -3   2   4       4548.18       4726.31       157.10 o                         
  -2   2   4      27084.51      26727.03       554.91 o                         
  -1   2   4       7135.10       7585.08       149.46 o                         
   0   2   4       6892.87       7007.31       132.61 o                         
   1   2   4       6999.79       7428.46       119.83 o                         
   2   2   4      27653.59      27012.13       515.63 o                         
   3   2   4       4770.18       5144.88       263.83 o                         
   4   2   4      17148.32      16938.93       479.02 o                         
   5   2   4       1621.23       1828.15       113.42 o                         
   6   2   4       3708.47       3889.47       172.51 o                         
   7   2   4       1872.10       1854.85       139.39 o                         
   8   2   4       3429.71       3115.65       191.98 o                         
   9   2   4       1278.89       1152.46       134.22 o                         
  10   2   4       2769.50       2525.23       220.86 o                         
  11   2   4       1526.16       1393.43       162.94 o                         
  12   2   4        657.94        675.94       162.13 o                         
  13   2   4        933.47       1385.46       172.54 o                         
  14   2   4       1099.13       1610.15       245.83 o                         
  15   2   4        628.84       1198.07       283.09 o                         
 -15   3   4       1128.87       2002.63       436.63 o                         
 -14   3   4       1078.40       1455.95       307.77 o                         
 -13   3   4        355.08        561.45       158.97 o                         
 -12   3   4       1076.80       1159.57       165.29 o                         
 -11   3   4       1176.90       1111.32       148.08 o                         
 -10   3   4        942.90        873.66       103.48 o                         
  -9   3   4       3458.10       3458.47       222.30 o                         
  -8   3   4         76.61         37.94        58.31 o                         
  -7   3   4      15689.55      14642.54       424.98 o                         
  -6   3   4       8578.15       8178.62       231.91 o                         
  -5   3   4      13475.73      13484.29       278.10 o                         
  -4   3   4       4599.45       4506.20       115.93 o                         
  -3   3   4        735.18        605.10        35.28 o                         
  -2   3   4       3336.35       3445.41       122.30 o                         
  -1   3   4      20315.35      21090.21       370.32 o                         
   0   3   4      93921.84      99400.55      1688.96 o                         
   1   3   4      20025.06      20327.88       373.47 o                         
   2   3   4       3782.99       3783.14        94.20 o                         
   3   3   4        876.86        814.82        66.77 o                         
   4   3   4       4707.87       4706.41       231.35 o                         
   5   3   4      12615.80      12203.17       457.29 o                         
   6   3   4       8420.72       8296.68       294.61 o                         
   7   3   4      16120.02      15859.91       496.94 o                         
   8   3   4        136.78         35.23        91.16 o                         
   9   3   4       3434.37       3099.79       233.80 o                         
  10   3   4        825.21        741.55       142.44 o                         
  11   3   4       1097.81        730.55       178.80 o                         
  12   3   4       1122.23        912.13       170.92 o                         
  13   3   4        366.42        432.95       190.35 o                         
  14   3   4       1099.88       1506.43       241.72 o                         
  15   3   4       1137.76       1346.30       422.03 o                         
 -15   4   4        141.90        143.04       303.75 o                         
 -14   4   4        661.16       1700.28       286.86 o                         
 -13   4   4         28.42        227.53       133.81 o                         
 -12   4   4        519.42        466.76       113.14 o                         
 -11   4   4      10600.15      10738.89       370.92 o                         
 -10   4   4         13.62          8.34        74.06 o                         
  -9   4   4       4036.92       3710.11       168.49 o                         
  -8   4   4       1861.09       1843.12       131.16 o                         
  -7   4   4        428.97        336.27        60.52 o                         
  -6   4   4        831.63        801.99        67.13 o                         
  -5   4   4      32476.84      33697.79       623.60 o                         
  -4   4   4        566.79        553.50        42.89 o                         
  -3   4   4      12841.58      13536.54       248.64 o                         
  -2   4   4      22355.87      23655.52       498.85 o                         
  -1   4   4       7452.81       7094.51       152.84 o                         
   0   4   4      14281.57      14914.64       301.00 o                         
   1   4   4       6828.90       6335.71       155.67 o                         
   2   4   4      23301.05      24319.58       470.10 o                         
   3   4   4      12171.16      13069.72       423.30 o                         
   4   4   4        922.44        805.13       113.24 o                         
   5   4   4      33106.34      33965.73      1060.91 o                         
   6   4   4        987.77        971.29       141.72 o                         
   7   4   4        383.19        501.26       111.58 o                         
   8   4   4       1847.39       1778.66       217.36 o                         
   9   4   4       3735.85       3483.02       245.32 o                         
  10   4   4         25.35         50.77        90.05 o                         
  11   4   4      10971.22      10929.98       531.42 o                         
  12   4   4        469.11        729.95       186.25 o                         
  13   4   4         30.00        622.94       478.04 o                         
  14   4   4        714.96        782.72       310.16 o                         
  15   4   4        161.22        628.28       196.59 o                         
 -15   5   4       1186.94       1970.59       525.23 o                         
 -14   5   4        588.56       1307.74       405.21 o                         
 -13   5   4         92.80        505.54       210.27 o                         
 -12   5   4        587.51        684.65       101.63 o                         
 -11   5   4        426.06        509.84       157.56 o                         
 -10   5   4       2528.28       2269.63       144.54 o                         
  -9   5   4       1410.79       1271.28       110.59 o                         
  -8   5   4       3939.10       3991.81       226.61 o                         
  -7   5   4       3208.03       3069.52       133.46 o                         
  -6   5   4       2413.85       2309.09       108.29 o                         
  -5   5   4       6801.74       6614.51       152.11 o                         
  -4   5   4       4101.31       3874.27       120.30 o                         
  -3   5   4        801.58        725.51        69.66 o                         
  -2   5   4       8450.47       8453.45       202.13 o                         
  -1   5   4      20762.40      22410.92       469.73 o                         
   0   5   4      16839.68      17044.81       370.93 o                         
   1   5   4      20995.13      21978.02       433.99 o                         
   2   5   4       8449.28       8310.04       191.32 o                         
   3   5   4        714.98        656.50        65.68 o                         
   4   5   4       4400.46       4032.77       190.19 o                         
   5   5   4       6699.20       6307.85       292.03 o                         
   6   5   4       2345.00       2218.01       199.45 o                         
   7   5   4       3257.22       3134.56       180.10 o                         
   8   5   4       3961.29       4004.29       208.82 o                         
   9   5   4       1424.70       1581.28       160.05 o                         
  10   5   4       2572.10       2266.19       181.76 o                         
  11   5   4        447.16        262.19       166.79 o                         
  12   5   4        582.65        353.88       133.76 o                         
  13   5   4         81.43        190.09       164.91 o                         
  14   5   4        665.92        887.33       171.69 o                         
  15   5   4       1220.86       1600.25       229.42 o                         
 -15   6   4         99.06        516.78       403.56 o                         
 -14   6   4       1418.66       1779.25       285.18 o                         
 -13   6   4        734.16        942.23       329.38 o                         
 -12   6   4       1086.84       1229.75       143.99 o                         
 -11   6   4        431.64        496.62        96.61 o                         
 -10   6   4        257.28        220.22        74.08 o                         
  -9   6   4        565.15        340.96        75.45 o                         
  -8   6   4       2605.48       2717.71       151.38 o                         
  -7   6   4       3907.06       4076.24       184.59 o                         
  -6   6   4        654.48        724.79        62.19 o                         
  -5   6   4       6848.92       6700.70       174.09 o                         
  -4   6   4       8122.04       7831.04       226.17 o                         
  -3   6   4       1578.42       1611.31       142.99 o                         
  -2   6   4      23549.10      24309.69       613.26 o                         
  -1   6   4       6494.09       6711.32       193.20 o                         
   0   6   4       1893.43       2025.08        84.50 o                         
   1   6   4       6318.62       6302.53       134.27 o                         
   2   6   4      22545.86      22387.78       487.02 o                         
   3   6   4       1431.86       1481.69       107.18 o                         
   4   6   4       7703.58       7638.39       272.89 o                         
   5   6   4       6891.39       6618.15       322.34 o                         
   6   6   4        678.17        475.92       127.26 o                         
   7   6   4       4021.83       4024.37       216.18 o                         
   8   6   4       2888.57       2942.91       185.50 o                         
   9   6   4        483.78        410.50       103.58 o                         
  10   6   4        318.51        294.66       112.66 o                         
  11   6   4        459.63        488.55       135.05 o                         
  12   6   4       1028.89        946.80       163.62 o                         
  13   6   4        782.81        850.70       170.85 o                         
  14   6   4       1370.90       1607.44       212.82 o                         
  15   6   4        110.35        657.36       313.35 o                         
 -15   7   4        712.78       1536.89       469.15 o                         
 -14   7   4         81.81        397.15       293.11 o                         
 -13   7   4       1193.67       1296.54       185.34 o                         
 -12   7   4       1108.00       1098.07       149.05 o                         
 -11   7   4       1748.41       1660.44       166.03 o                         
 -10   7   4        483.27        434.79        94.18 o                         
  -9   7   4       5111.99       4850.88       338.99 o                         
  -8   7   4       1665.56       1438.56       111.28 o                         
  -7   7   4       4910.36       4770.16       225.84 o                         
  -6   7   4       1001.64       1229.25        94.26 o                         
  -5   7   4       4007.93       4008.96       149.97 o                         
  -4   7   4       8508.17       8425.56       249.02 o                         
  -3   7   4      17324.07      17066.46       487.00 o                         
  -2   7   4      16055.46      16400.56       456.54 o                         
  -1   7   4       1077.46       1356.14        84.58 o                         
   0   7   4       3261.00       3203.05        89.27 o                         
   1   7   4       1131.42       1443.74        62.23 o                         
   2   7   4      15383.33      16235.61       284.26 o                         
   3   7   4      17319.28      16980.34       397.24 o                         
   4   7   4       8847.27       9166.19       306.81 o                         
   5   7   4       3993.93       4292.31       282.74 o                         
   6   7   4        985.92       1075.29       189.05 o                         
   7   7   4       4839.03       4319.06       313.97 o                         
   8   7   4       1618.56       1669.70       218.67 o                         
   9   7   4       4970.21       5222.43       359.30 o                         
  10   7   4        474.89        551.21       129.28 o                         
  11   7   4       1765.20       1425.89       314.30 o                         
  12   7   4       1094.95       1145.96       188.34 o                         
  13   7   4       1167.45       1393.48       242.39 o                         
  14   7   4         93.41        359.29       154.70 o                         
  15   7   4        663.57       1035.40       378.99 o                         
 -14   8   4        940.42       1259.46       250.74 o                         
 -13   8   4       1718.54       1647.05       163.38 o                         
 -12   8   4        966.82       1101.65       165.27 o                         
 -11   8   4        651.19        679.02       187.21 o                         
 -10   8   4       2614.97       2834.98       230.65 o                         
  -9   8   4       2495.16       2345.66       184.46 o                         
  -8   8   4       3336.24       3350.04       223.12 o                         
  -7   8   4       6530.64       6784.60       222.39 o                         
  -6   8   4       4669.55       4684.11       175.77 o                         
  -5   8   4       1178.20       1124.93       110.40 o                         
  -4   8   4       5055.33       4958.75       190.28 o                         
  -3   8   4       5607.97       5620.65       225.21 o                         
  -2   8   4       4559.47       4744.54       196.78 o                         
  -1   8   4      21156.24      22231.16       494.20 o                         
   0   8   4       1253.68       1299.04        60.39 o                         
   1   8   4      21158.74      22324.16       395.56 o                         
   2   8   4       4362.18       4813.27       121.26 o                         
   3   8   4       5673.37       5714.23       156.36 o                         
   4   8   4       4808.10       4936.13       237.47 o                         
   5   8   4       1229.73       1135.60       127.43 o                         
   6   8   4       4554.57       4635.92       319.46 o                         
   7   8   4       6314.73       6142.36       706.27 o                         
   8   8   4       3335.89       2440.92       258.15 o                         
   9   8   4       2443.67       2424.90       208.22 o                         
  10   8   4       2670.80       3021.01       240.49 o                         
  11   8   4        680.77        748.86       151.51 o                         
  12   8   4        962.94       1068.84       184.18 o                         
  13   8   4       1633.87       1918.13       225.08 o                         
  14   8   4       1008.76       1134.71       321.42 o                         
 -14   9   4         76.16        555.05       183.55 o                         
 -13   9   4        752.62        732.36       135.64 o                         
 -12   9   4       2113.81       2052.05       242.73 o                         
 -11   9   4        277.22        445.04       134.49 o                         
 -10   9   4        370.44        483.06       100.37 o                         
  -9   9   4        393.29        324.77        82.77 o                         
  -8   9   4        304.30        251.19        90.51 o                         
  -7   9   4        266.19        140.44        66.25 o                         
  -6   9   4       9746.30       9897.10       302.26 o                         
  -5   9   4        203.42        142.76        77.48 o                         
  -4   9   4        201.00        189.63        82.05 o                         
  -3   9   4       5679.35       6005.90       245.67 o                         
  -2   9   4         68.36        221.25        80.35 o                         
  -1   9   4       1596.42       1696.53       105.04 o                         
   0   9   4      26967.28      28127.04       564.02 o                         
   1   9   4       1616.30       1693.88        71.69 o                         
   2   9   4         71.94         99.81        40.52 o                         
   3   9   4       5711.38       5801.33       233.83 o                         
   4   9   4        182.51        145.56        71.40 o                         
   5   9   4        204.53        185.90        75.26 o                         
   6   9   4       9905.48      10552.55       381.28 o                         
   7   9   4        245.65        123.05       101.50 o                         
   8   9   4        295.68        181.27       103.49 o                         
   9   9   4        399.22        113.80       111.67 o                         
  10   9   4        362.11        412.54       146.58 o                         
  11   9   4        280.42        404.03       139.59 o                         
  12   9   4       2020.05       2020.04       222.49 o                         
  13   9   4        761.17        943.12       198.75 o                         
  14   9   4         74.25        331.81       258.62 o                         
 -14  10   4         73.51        482.23       190.66 o                         
 -13  10   4         91.25        257.53       109.87 o                         
 -12  10   4       1167.33       1324.42       216.76 o                         
 -11  10   4        249.30        378.69       118.50 o                         
 -10  10   4       3406.62       3304.19       299.33 o                         
  -9  10   4        293.00        189.61       110.67 o                         
  -8  10   4        122.03        138.18        79.34 o                         
  -7  10   4        716.51        534.47        86.16 o                         
  -6  10   4        937.22        784.46       113.91 o                         
  -5  10   4       1057.78       1089.16       123.86 o                         
  -4  10   4       7209.43       7382.73       264.12 o                         
  -3  10   4        167.76        101.69        82.26 o                         
  -2  10   4       8208.97       8278.67       338.17 o                         
  -1  10   4        530.16        637.94        81.20 o                         
   0  10   4       1323.27       1345.93        92.13 o                         
   1  10   4        559.93        523.45        50.92 o                         
   2  10   4       8157.01       7804.75       194.35 o                         
   3  10   4        144.18        110.43        58.49 o                         
   4  10   4       7300.97       6956.00       208.67 o                         
   5  10   4       1034.03        996.47       118.05 o                         
   6  10   4        897.50        771.90       132.64 o                         
   7  10   4        829.81       1036.86       196.32 o                         
   8  10   4         91.68         34.23        99.22 o                         
   9  10   4        259.12        625.59       140.85 o                         
  10  10   4       3350.75       3819.04       248.56 o                         
  11  10   4        275.92        383.91       123.10 o                         
  12  10   4       1109.21        956.95       167.20 o                         
  13  10   4         98.51        258.41       140.11 o                         
  14  10   4         92.72        408.16       245.55 o                         
 -13  11   4        476.99        705.46       169.51 o                         
 -12  11   4         10.14        175.51       115.01 o                         
 -11  11   4        764.73        905.61       146.28 o                         
 -10  11   4        280.12        169.06       105.22 o                         
  -9  11   4       2744.18       2971.24       186.34 o                         
  -8  11   4        474.83        367.20       101.83 o                         
  -7  11   4       1413.65       1195.88       116.41 o                         
  -6  11   4       1945.25       1470.44       142.13 o                         
  -5  11   4       2163.65       2170.99       166.74 o                         
  -4  11   4       2143.77       2385.31       178.34 o                         
  -3  11   4       7558.32       7781.90       297.71 o                         
  -2  11   4       1190.41       1348.40       120.73 o                         
  -1  11   4       1930.36       2035.07       138.67 o                         
   0  11   4      18537.77      20838.65       483.15 o                         
   1  11   4       1846.28       1881.00       106.41 o                         
   2  11   4       1247.51       1422.46        88.14 o                         
   3  11   4       7520.61       7720.66       210.69 o                         
   4  11   4       2184.01       2227.53       139.26 o                         
   5  11   4       2218.42       1919.68       204.34 o                         
   6  11   4       1773.89       1650.39       174.16 o                         
   7  11   4       1398.86       1416.18       169.86 o                         
   8  11   4        451.47        466.35       137.43 o                         
   9  11   4       2890.41       2814.48       243.70 o                         
  10  11   4        288.11        269.20       122.68 o                         
  11  11   4        782.39        796.79       162.25 o                         
  12  11   4          9.08        -75.35       113.72 o                         
  13  11   4        475.99        594.13       242.25 o                         
 -13  12   4        426.14        464.23       160.50 o                         
 -12  12   4        499.51        672.57       163.99 o                         
 -11  12   4       1289.02       1197.86       162.38 o                         
 -10  12   4        300.25        363.11       122.49 o                         
  -9  12   4        369.85        313.23        98.90 o                         
  -8  12   4       1817.16       1543.57       141.17 o                         
  -7  12   4         77.27         11.68       100.71 o                         
  -6  12   4       1575.90       1491.42       153.63 o                         
  -5  12   4       4069.22       4517.32       295.02 o                         
  -4  12   4        702.66        617.93       149.81 o                         
  -3  12   4        543.80        546.96       120.92 o                         
  -2  12   4        983.62        941.34       119.69 o                         
  -1  12   4       5758.31       6091.73       278.49 o                         
   0  12   4          0.98         61.96        74.54 o                         
   1  12   4       5717.88       5796.15       174.63 o                         
   2  12   4        856.86        780.74        76.78 o                         
   3  12   4        575.63        584.37        74.85 o                         
   4  12   4        760.51        655.71        85.43 o                         
   5  12   4       4208.80       3634.15       220.09 o                         
   6  12   4       1610.59       1429.58       164.62 o                         
   7  12   4         55.15        -96.90       113.34 o                         
   8  12   4       1814.29       1934.19       335.64 o                         
   9  12   4        373.42        424.48       152.34 o                         
  10  12   4        235.95        158.38       128.50 o                         
  11  12   4       1256.70       1194.84       194.45 o                         
  12  12   4        514.92        754.90       174.57 o                         
  13  12   4        434.17        598.19       175.96 o                         
 -12  13   4        243.37        451.44       143.97 o                         
 -11  13   4         66.79        149.37       180.78 o                         
 -10  13   4        847.49        921.43       149.49 o                         
  -9  13   4        251.70        110.11       103.99 o                         
  -8  13   4        762.59        748.32       149.70 o                         
  -7  13   4        154.96          3.66       104.95 o                         
  -6  13   4        336.41         26.16       109.33 o                         
  -5  13   4         21.34         25.02       105.29 o                         
  -4  13   4       2041.57       1850.97       178.97 o                         
  -3  13   4        104.75         46.66        94.37 o                         
  -2  13   4        937.38        854.93       120.75 o                         
  -1  13   4        188.62        112.63       103.63 o                         
   0  13   4       3337.96       3414.95       201.60 o                         
   1  13   4        141.17         63.84        74.96 o                         
   2  13   4        917.66        965.10        96.26 o                         
   3  13   4         89.00        123.93        75.94 o                         
   4  13   4       1993.72       1732.37       135.39 o                         
   5  13   4         16.46         60.73        87.37 o                         
   6  13   4        260.33        181.74       111.63 o                         
   7  13   4        131.87         92.16       140.81 o                         
   8  13   4        665.00        569.56       196.16 o                         
   9  13   4        229.27        262.91       183.92 o                         
  10  13   4        844.42        973.32       178.70 o                         
  11  13   4         56.94        199.28       152.12 o                         
  12  13   4        238.65        621.51       243.52 o                         
 -11  14   4        427.05        724.90       152.20 o                         
 -10  14   4        141.26        207.27       125.29 o                         
  -9  14   4        404.90        532.62       144.89 o                         
  -8  14   4       1093.18        824.73       196.80 o                         
  -7  14   4          9.63       -116.45       116.45 o                         
  -6  14   4        620.20        670.38       236.10 o                         
  -5  14   4       1452.26       1332.80       171.30 o                         
  -4  14   4       1234.61       1177.89       159.55 o                         
  -3  14   4         96.66          1.62       106.92 o                         
  -2  14   4       2699.40       2267.75       172.92 o                         
  -1  14   4        176.98         78.34        95.30 o                         
   0  14   4         34.79         23.92        83.87 o                         
   1  14   4        173.01        147.25        86.01 o                         
   2  14   4       2826.46       2449.77       252.00 o                         
   3  14   4        110.13         36.57        76.46 o                         
   4  14   4       1254.80       1211.18       125.61 o                         
   5  14   4       1430.33       1591.29       145.29 o                         
   6  14   4        607.71        618.21       136.38 o                         
   7  14   4          3.64         98.66       129.16 o                         
   8  14   4       1083.91       1124.89       240.99 o                         
   9  14   4        411.27        390.58       158.58 o                         
  10  14   4        131.50        285.03       156.41 o                         
  11  14   4        418.93        490.65       150.81 o                         
 -11  15   4        145.37        293.95       139.10 o                         
 -10  15   4        130.38        182.35       141.86 o                         
  -9  15   4        344.90        459.25       143.94 o                         
  -8  15   4        568.41        490.31       129.84 o                         
  -7  15   4        727.73        738.69       167.71 o                         
  -6  15   4        677.92        819.79       165.37 o                         
  -5  15   4       1161.47       1493.00       179.36 o                         
  -4  15   4        913.05        862.40       150.99 o                         
  -3  15   4        281.91         74.94       118.77 o                         
  -2  15   4       2364.45       1930.37       200.73 o                         
  -1  15   4       2138.21       1995.10       174.51 o                         
   0  15   4       1296.22       1256.63       149.78 o                         
   1  15   4       2065.88       2335.22       220.61 o                         
   2  15   4       2326.01       2003.52       174.16 o                         
   3  15   4        324.90        297.80       136.40 o                         
   4  15   4        916.58        645.69       167.31 o                         
   5  15   4       1066.56       1265.39       200.14 o                         
   6  15   4        669.76        718.35       148.43 o                         
   7  15   4        754.96        601.26       160.41 o                         
   8  15   4        591.38        512.97       171.71 o                         
   9  15   4        324.68        388.77       167.23 o                         
  10  15   4        145.11        336.49       155.43 o                         
  11  15   4        156.54        385.60       160.69 o                         
 -10  16   4       1349.39       1399.75       195.46 o                         
  -9  16   4         55.52        193.78       145.65 o                         
  -8  16   4        262.11        326.69       143.14 o                         
  -7  16   4        662.97        552.47       157.99 o                         
  -6  16   4        663.85        676.39       171.52 o                         
  -5  16   4        261.15        172.68       167.90 o                         
  -4  16   4       1314.86       1191.09       180.22 o                         
  -3  16   4        356.36        322.62       140.33 o                         
  -2  16   4        108.93         66.09       130.74 o                         
  -1  16   4       1404.17       1282.40       156.95 o                         
   0  16   4         45.20         89.94       104.87 o                         
   1  16   4       1380.22       1372.78       158.42 o                         
   2  16   4        121.02         34.72       103.11 o                         
   3  16   4        290.12        323.01       126.89 o                         
   4  16   4       1317.87       1053.04       192.23 o                         
   5  16   4        281.73        258.58       120.08 o                         
   6  16   4        685.63        569.56       165.34 o                         
   7  16   4        603.54        657.03       162.04 o                         
   8  16   4        267.89        204.19       204.02 o                         
   9  16   4         62.73         53.86       227.47 o                         
  10  16   4       1328.51       1991.64       321.24 o                         
  -9  17   4         13.67        185.17       161.73 o                         
  -8  17   4         18.38        207.54       162.00 o                         
  -7  17   4        108.77        209.90       160.57 o                         
  -6  17   4        946.57       1150.04       195.18 o                         
  -5  17   4        111.57         64.78       141.32 o                         
  -4  17   4        127.53        210.76       140.03 o                         
  -3  17   4        241.65        -75.61       133.97 o                         
  -2  17   4          3.41       -148.15       163.07 o                         
  -1  17   4         16.48        -98.36       105.03 o                         
   0  17   4       1324.64        884.90       147.96 o                         
   1  17   4         16.15        -76.24       103.54 o                         
   2  17   4          8.18         28.27       137.07 o                         
   3  17   4        248.67        261.38       131.98 o                         
   4  17   4        128.70        -41.90       131.61 o                         
   5  17   4        106.15        170.87       128.20 o                         
   6  17   4        971.02       1158.34       204.14 o                         
   7  17   4         97.17        312.33       158.99 o                         
   8  17   4         13.99        198.74       156.17 o                         
   9  17   4         10.00        184.23       274.02 o                         
  -8  18   4         43.48        -79.03       148.58 o                         
  -7  18   4        550.44        740.16       284.43 o                         
  -6  18   4        206.37        157.92       200.04 o                         
  -5  18   4          3.25        -58.34       246.89 o                         
  -4  18   4        362.68         55.47       252.39 o                         
  -3  18   4         87.09        -85.84       148.36 o                         
  -2  18   4        336.19         36.13       153.41 o                         
  -1  18   4        355.78        435.59       139.21 o                         
   0  18   4        604.22        808.30       183.98 o                         
   1  18   4        369.53        315.11       188.19 o                         
   2  18   4        352.93        200.36       137.15 o                         
   3  18   4        113.84         27.70       182.91 o                         
   4  18   4        338.34        184.04       157.43 o                         
   5  18   4          3.71        146.19       193.69 o                         
   6  18   4        215.27        315.56       200.19 o                         
   7  18   4        517.70        549.59       212.93 o                         
   8  18   4         56.14        268.52       281.07 o                         
  -6  19   4        113.95       -176.94       297.13 o                         
  -5  19   4         49.61       -205.25       225.00 o                         
  -4  19   4         76.53        -84.84       197.62 o                         
  -3  19   4       1393.63       1138.87       251.43 o                         
  -2  19   4         62.18         36.04       183.13 o                         
  -1  19   4        121.38         29.29       141.36 o                         
   0  19   4        524.17        377.91       154.99 o                         
   1  19   4         99.93        212.75       157.74 o                         
   2  19   4         70.45        183.03       201.12 o                         
   3  19   4       1348.24        976.48       199.08 o                         
   4  19   4         76.39        -41.05       136.47 o                         
   5  19   4         52.66         95.63       194.33 o                         
   6  19   4        134.69        262.06       175.84 o                         
  -5  20   4         27.01       -121.23       215.42 o                         
  -4  20   4         19.65       -152.25       421.85 o                         
  -3  20   4         92.72       -184.56       184.56 o                         
  -2  20   4        110.11       -319.78       337.53 o                         
  -1  20   4        104.77         62.02       204.80 o                         
   0  20   4          0.82       -231.69       254.45 o                         
   1  20   4         84.66         -3.24       153.87 o                         
   2  20   4        120.83         12.78       285.74 o                         
   3  20   4         88.01        -54.19       146.29 o                         
   4  20   4         20.13        -37.97       126.51 o                         
   5  20   4         32.62        184.03       225.95 o                         
  -1  21   4         22.75         55.91       207.13 o                         
   0  21   4        392.53        465.14       191.72 o                         
   1  21   4         21.40       -164.20       266.77 o                         
   1   0   5      33699.80      35321.12       587.42 o                         
   2   0   5       4102.49       4033.78        83.60 o                         
   3   0   5       1918.70       1984.61       119.65 o                         
   4   0   5       3683.64       4107.67       142.89 o                         
   5   0   5      21085.88      20385.41       542.28 o                         
   6   0   5       3702.55       4565.70       191.26 o                         
   7   0   5      13925.39      13598.47       394.10 o                         
   8   0   5       1471.92       1285.34       132.36 o                         
   9   0   5       2678.63       2702.93       196.91 o                         
  10   0   5       1539.68       1623.14       165.56 o                         
  11   0   5        840.03        982.64       144.50 o                         
  12   0   5        692.50        859.77       215.64 o                         
  13   0   5         33.24        354.11       117.94 o                         
  14   0   5          3.10        468.81       176.41 o                         
  15   0   5        834.33       1484.00       266.12 o                         
 -15   1   5        235.96        927.95       206.41 o                         
 -14   1   5        993.17       1165.20       228.88 o                         
 -13   1   5       1687.02       1615.33       222.23 o                         
 -12   1   5        722.29        920.91       142.65 o                         
 -11   1   5       7726.48       7523.13       340.51 o                         
 -10   1   5        438.81        418.94       106.76 o                         
  -9   1   5       2138.74       1751.07       162.69 o                         
  -8   1   5       4756.50       4679.66       232.55 o                         
  -7   1   5        355.82        275.01        83.59 o                         
  -6   1   5       7331.33       6703.68       230.97 o                         
  -5   1   5       9676.60       9121.78       273.13 o                         
  -4   1   5       1095.28       1035.65        73.86 o                         
  -3   1   5      15643.09      16306.15       335.39 o                         
  -2   1   5       2204.72       2130.76       104.76 o                         
  -1   1   5       7121.05       7017.69       152.67 o                         
   0   1   5      22020.72      21399.14       389.16 o                         
   1   1   5       7876.94       7830.26       147.45 o                         
   2   1   5       1681.18       1654.52       105.30 o                         
   3   1   5      16368.84      16647.91       388.32 o                         
   4   1   5        978.80       1047.25       119.67 o                         
   5   1   5       9891.76       9557.38       363.40 o                         
   6   1   5       7431.26       6850.65       227.19 o                         
   7   1   5        409.03        326.25        76.86 o                         
   8   1   5       4952.60       5020.92       338.04 o                         
   9   1   5       2220.54       2030.86       225.25 o                         
  10   1   5        479.43        444.94       113.31 o                         
  11   1   5       7704.18       8543.52       361.16 o                         
  12   1   5        647.44        654.98       135.05 o                         
  13   1   5       1734.19       1595.49       217.85 o                         
  14   1   5       1004.77       1256.85       356.28 o                         
  15   1   5        291.37        662.84       477.81 o                         
 -15   2   5        302.87        954.89       188.17 o                         
 -14   2   5        609.14        971.70       193.61 o                         
 -13   2   5        461.33        772.67       191.02 o                         
 -12   2   5       4020.96       3988.13       291.77 o                         
 -11   2   5        179.19        153.32       103.95 o                         
 -10   2   5       4721.62       4430.75       264.70 o                         
  -9   2   5       1887.24       1681.29       163.10 o                         
  -8   2   5       5787.45       5364.66       244.11 o                         
  -7   2   5       8228.94       7965.25       275.72 o                         
  -6   2   5      11144.77      10334.15       342.79 o                         
  -5   2   5       7005.70       6856.12       208.12 o                         
  -4   2   5      21093.62      22190.98       496.34 o                         
  -3   2   5       9526.46       9803.40       251.54 o                         
  -2   2   5       3401.89       3215.72       116.40 o                         
  -1   2   5      15266.99      15615.44       286.44 o                         
   0   2   5       7424.01       7144.45       144.73 o                         
   1   2   5      15321.09      15541.90       289.54 o                         
   2   2   5       3641.25       3734.59       103.54 o                         
   3   2   5       8008.37       8334.04       234.72 o                         
   4   2   5      21516.58      22696.62       710.79 o                         
   5   2   5       7391.97       7304.85       246.97 o                         
   6   2   5      11785.40      11614.88       331.76 o                         
   7   2   5       8250.12       7593.82       262.39 o                         
   8   2   5       5862.00       5297.18       227.90 o                         
   9   2   5       1912.35       1892.01       161.88 o                         
  10   2   5       4564.06       4860.93       314.52 o                         
  11   2   5        222.96         64.20        91.11 o                         
  12   2   5       4227.46       4054.40       269.90 o                         
  13   2   5        457.52        830.71       175.11 o                         
  14   2   5        614.48        849.35       198.75 o                         
  15   2   5        319.29        816.36       286.32 o                         
 -15   3   5       1007.72       1483.62       414.25 o                         
 -14   3   5        769.02       1150.86       197.76 o                         
 -13   3   5       3213.44       3514.84       264.69 o                         
 -12   3   5       2360.27       2261.97       215.60 o                         
 -11   3   5        586.67        796.03       139.72 o                         
 -10   3   5        534.97        427.97       116.47 o                         
  -9   3   5       3834.49       3919.41       242.98 o                         
  -8   3   5       6180.28       6066.12       268.09 o                         
  -7   3   5      18373.39      18419.38       510.41 o                         
  -6   3   5       1584.47       1518.21       116.76 o                         
  -5   3   5        315.19        193.00        40.88 o                         
  -4   3   5       3005.46       2830.91       107.18 o                         
  -3   3   5        404.34        482.12        36.41 o                         
  -2   3   5      20815.16      20665.28       442.41 o                         
  -1   3   5      18900.68      19322.29       377.48 o                         
   0   3   5       5613.47       5431.90       106.37 o                         
   1   3   5      19137.21      19328.95       333.32 o                         
   2   3   5      20743.42      20506.08       333.87 o                         
   3   3   5        312.66        299.11        42.61 o                         
   4   3   5       3203.55       3132.49       194.71 o                         
   5   3   5        361.34         33.23       150.27 o                         
   6   3   5       1439.79       1183.83       121.04 o                         
   7   3   5      18118.11      17995.22       551.27 o                         
   8   3   5       6122.54       6179.29       290.86 o                         
   9   3   5       4053.47       4892.02       496.03 o                         
  10   3   5        491.52        421.95       125.40 o                         
  11   3   5        509.21        485.12       143.30 o                         
  12   3   5       2256.72       2253.07       289.45 o                         
  13   3   5       3310.35       3206.26       445.73 o                         
  14   3   5        737.74        946.02       232.03 o                         
  15   3   5       1018.06       1722.65       499.22 o                         
 -15   4   5        210.00        727.31       304.46 o                         
 -14   4   5        496.67        898.58       327.50 o                         
 -13   4   5       1170.38       1643.10       267.47 o                         
 -12   4   5        480.61        600.30       231.69 o                         
 -11   4   5        533.72        754.01       121.02 o                         
 -10   4   5       1216.83       1130.47       126.79 o                         
  -9   4   5       2571.10       2958.49       183.81 o                         
  -8   4   5         94.26          4.41        43.65 o                         
  -7   4   5        120.20        114.77        47.56 o                         
  -6   4   5       1032.34       1021.22        61.88 o                         
  -5   4   5        664.11        665.37        46.96 o                         
  -4   4   5      13918.79      14634.45       268.11 o                         
  -3   4   5      18026.27      17815.41       366.78 o                         
  -2   4   5       1555.19       1465.75        61.78 o                         
  -1   4   5       1118.06       1046.80        44.81 o                         
   0   4   5      10448.85      10011.58       230.86 o                         
   1   4   5       1208.08       1130.72        62.88 o                         
   2   4   5       1926.21       1864.14        85.03 o                         
   3   4   5      17919.27      17576.32       362.22 o                         
   4   4   5      12814.35      13028.10       362.85 o                         
   5   4   5        717.06        742.12       122.55 o                         
   6   4   5        963.06        831.67       355.10 o                         
   7   4   5        114.37         -0.01        88.62 o                         
   8   4   5        115.41         60.23       118.54 o                         
   9   4   5       2433.24       2126.00       238.67 o                         
  10   4   5       1176.31       1205.73       165.14 o                         
  11   4   5        580.11        708.11       153.40 o                         
  12   4   5        441.29        205.03       148.09 o                         
  13   4   5       1170.43       1161.84       217.20 o                         
  14   4   5        496.30        585.03       191.33 o                         
  15   4   5        233.38        957.97       394.53 o                         
 -15   5   5       1146.41       1181.16       373.66 o                         
 -14   5   5         64.32        509.55       178.10 o                         
 -13   5   5       2018.86       2177.50       219.82 o                         
 -12   5   5        732.19        922.54       148.70 o                         
 -11   5   5         68.97          7.46        78.31 o                         
 -10   5   5       4968.31       5156.56       215.39 o                         
  -9   5   5       2418.59       2327.68       223.65 o                         
  -8   5   5       1788.22       1693.83       104.10 o                         
  -7   5   5      11003.71      11560.04       264.41 o                         
  -6   5   5       1614.93       1598.79       101.90 o                         
  -5   5   5       4925.40       4578.72       123.25 o                         
  -4   5   5       9931.42       9798.16       189.17 o                         
  -3   5   5       2032.88       2131.31        93.30 o                         
  -2   5   5       4640.14       4246.31       120.50 o                         
  -1   5   5      29905.65      32288.50       615.07 o                         
   0   5   5       5119.56       5785.89       217.00 o                         
   1   5   5      29898.06      32009.89       740.42 o                         
   2   5   5       4442.83       4374.11       155.95 o                         
   3   5   5       2017.81       2175.71        90.55 o                         
   4   5   5      10155.74       9892.40       280.87 o                         
   5   5   5       5383.87       4892.01       256.79 o                         
   6   5   5       1704.05       1641.30       210.37 o                         
   7   5   5      11101.87      10563.51       462.73 o                         
   8   5   5       1773.47       1753.05       150.23 o                         
   9   5   5       2344.43       2382.93       215.18 o                         
  10   5   5       4967.01       5165.11       311.40 o                         
  11   5   5         77.96         94.37       110.44 o                         
  12   5   5        723.20        829.82       161.34 o                         
  13   5   5       2102.87       2031.15       252.36 o                         
  14   5   5         76.02        280.18       220.97 o                         
  15   5   5       1169.08       1455.18       221.76 o                         
 -15   6   5        281.42        735.58       315.42 o                         
 -14   6   5         58.91        181.08       300.61 o                         
 -13   6   5         82.46        461.35       230.09 o                         
 -12   6   5       2598.45       3070.40       291.51 o                         
 -11   6   5        850.32        951.22       105.18 o                         
 -10   6   5       2270.82       2077.78       140.31 o                         
  -9   6   5        220.32        176.48        64.84 o                         
  -8   6   5       3885.93       4032.14       285.85 o                         
  -7   6   5        621.23        459.35        62.53 o                         
  -6   6   5      22634.36      23041.94       460.25 o                         
  -5   6   5       5381.14       5479.51       222.95 o                         
  -4   6   5       4450.76       4379.11       138.61 o                         
  -3   6   5        300.97        267.76        57.83 o                         
  -2   6   5       2886.83       2962.40       102.61 o                         
  -1   6   5      10538.63      10636.67       256.62 o                         
   0   6   5      19129.09      17965.36       398.03 o                         
   1   6   5      10724.32      10753.96       233.98 o                         
   2   6   5       3012.16       3143.34       141.97 o                         
   3   6   5        194.80        159.20        36.93 o                         
   4   6   5       4914.40       4666.72       394.53 o                         
   5   6   5       4958.13       4882.49       302.75 o                         
   6   6   5      22560.58      23156.06       789.53 o                         
   7   6   5        480.22        279.23       127.96 o                         
   8   6   5       3927.51       3708.44       243.66 o                         
   9   6   5        290.67        130.18       106.20 o                         
  10   6   5       2388.96       2288.40       208.62 o                         
  11   6   5        851.85        963.85       166.43 o                         
  12   6   5       2648.06       2593.31       245.89 o                         
  13   6   5         77.87        193.63       141.28 o                         
  14   6   5         45.41         72.87       278.13 o                         
  15   6   5        267.27        537.59       221.28 o                         
 -14   7   5        464.57        789.76       203.57 o                         
 -13   7   5        345.39        183.77       186.27 o                         
 -12   7   5        485.89        595.23       184.41 o                         
 -11   7   5       3645.38       3517.51       209.61 o                         
 -10   7   5       2164.96       2376.34       166.73 o                         
  -9   7   5        646.87        562.90        83.43 o                         
  -8   7   5        554.65        629.53        85.86 o                         
  -7   7   5       2537.23       2592.75       171.81 o                         
  -6   7   5       7339.47       7281.82       214.54 o                         
  -5   7   5      14161.98      14344.55       338.43 o                         
  -4   7   5       7995.31       8383.82       324.95 o                         
  -3   7   5       3202.54       2854.12       224.29 o                         
  -2   7   5       2622.77       2835.90       142.75 o                         
  -1   7   5      12213.68      12171.53       288.85 o                         
   0   7   5      13988.79      13528.61       287.38 o                         
   1   7   5      11916.28      11864.01       264.52 o                         
   2   7   5       2532.26       2507.05        85.51 o                         
   3   7   5       3162.75       3143.71        99.27 o                         
   4   7   5       8262.85       8178.04       301.84 o                         
   5   7   5      14341.78      15317.60       465.90 o                         
   6   7   5       7191.84       7020.89       358.59 o                         
   7   7   5       2691.69       2729.35       392.96 o                         
   8   7   5        584.46        409.26       152.09 o                         
   9   7   5        705.93        733.68       138.25 o                         
  10   7   5       2226.94       2458.15       278.16 o                         
  11   7   5       3701.11       3733.16       300.18 o                         
  12   7   5        457.99        445.27       135.46 o                         
  13   7   5        331.79        503.61       158.50 o                         
  14   7   5        444.54        713.79       327.03 o                         
 -14   8   5         88.60        255.56       269.29 o                         
 -13   8   5        163.19        420.67       168.76 o                         
 -12   8   5        298.39        360.34       116.60 o                         
 -11   8   5        296.25        456.40        95.20 o                         
 -10   8   5        746.10        726.05        98.86 o                         
  -9   8   5       2369.84       2280.68       138.62 o                         
  -8   8   5       2618.80       2783.92       211.57 o                         
  -7   8   5       2848.41       2467.99       147.39 o                         
  -6   8   5       2457.02       2342.30       155.93 o                         
  -5   8   5       4122.91       4289.10       163.01 o                         
  -4   8   5       6095.58       6383.43       240.07 o                         
  -3   8   5       4910.85       4754.28       340.28 o                         
  -2   8   5      16869.26      17693.19       501.12 o                         
  -1   8   5       4915.60       5074.20       161.87 o                         
   0   8   5      10759.25      11923.78       294.69 o                         
   1   8   5       5205.10       4884.88       141.68 o                         
   2   8   5      16980.63      17303.91       304.71 o                         
   3   8   5       4884.92       4676.37       149.99 o                         
   4   8   5       6466.23       6752.51       232.24 o                         
   5   8   5       4161.66       4019.21       257.90 o                         
   6   8   5       2718.73       3030.42       254.08 o                         
   7   8   5       2738.20       2300.83       252.66 o                         
   8   8   5       2750.39       2558.70       264.97 o                         
   9   8   5       2330.00       2053.35       204.27 o                         
  10   8   5        781.32        676.98       148.77 o                         
  11   8   5        295.12        375.91       138.31 o                         
  12   8   5        282.25        326.40       144.07 o                         
  13   8   5        175.65        584.90       209.45 o                         
  14   8   5         79.91        205.09       192.98 o                         
 -14   9   5       1012.19       1697.21       289.80 o                         
 -13   9   5        183.72         65.23       146.61 o                         
 -12   9   5       1258.19       1244.10       172.57 o                         
 -11   9   5       1153.79       1185.86       160.71 o                         
 -10   9   5         94.97        137.41        95.83 o                         
  -9   9   5        597.11        669.25        97.67 o                         
  -8   9   5       3750.96       3652.85       176.29 o                         
  -7   9   5        367.11        220.41        73.16 o                         
  -6   9   5       2987.53       3182.27       160.68 o                         
  -5   9   5       2785.48       2762.56       171.06 o                         
  -4   9   5       3013.00       3189.21       182.46 o                         
  -3   9   5      16069.90      15946.46       477.68 o                         
  -2   9   5       9237.43       9218.57       316.61 o                         
  -1   9   5       3012.48       3103.49       132.35 o                         
   0   9   5        690.08        671.14       106.22 o                         
   1   9   5       3040.71       2931.52       118.60 o                         
   2   9   5       9447.33       9747.36       192.45 o                         
   3   9   5      15533.10      15991.78       359.38 o                         
   4   9   5       3059.27       3272.83       168.29 o                         
   5   9   5       2741.00       2467.97       162.84 o                         
   6   9   5       3149.18       2912.93       206.61 o                         
   7   9   5        339.88        254.88       105.06 o                         
   8   9   5       3972.30       3655.40       336.46 o                         
   9   9   5        596.71        985.33       195.87 o                         
  10   9   5        102.28         42.42       107.68 o                         
  11   9   5       1160.12       1167.61       251.20 o                         
  12   9   5       1300.96       1171.17       187.06 o                         
  13   9   5        181.23        456.62       160.96 o                         
  14   9   5       1029.04       1024.41       194.57 o                         
 -13  10   5        906.76       1643.74       247.26 o                         
 -12  10   5        795.96        746.47       118.86 o                         
 -11  10   5         34.95         54.56        93.31 o                         
 -10  10   5        934.13        802.05       126.94 o                         
  -9  10   5       1022.21        775.70       103.05 o                         
  -8  10   5       3016.13       3101.93       199.36 o                         
  -7  10   5       1870.49       1965.69       132.38 o                         
  -6  10   5       1608.33       1886.92       129.60 o                         
  -5  10   5         79.50        -64.00        68.12 o                         
  -4  10   5       6658.65       6833.45       260.61 o                         
  -3  10   5       3159.31       3203.03       196.01 o                         
  -2  10   5      10636.36      11802.50       379.53 o                         
  -1  10   5       1264.53       1350.08        95.60 o                         
   0  10   5          5.51        -27.42        57.01 o                         
   1  10   5       1349.14       1390.72        73.22 o                         
   2  10   5      10763.22      11801.73       243.41 o                         
   3  10   5       3032.06       2827.79       159.76 o                         
   4  10   5       6494.74       6905.47       256.31 o                         
   5  10   5        106.55         64.55        78.49 o                         
   6  10   5       1708.38       1564.98       165.16 o                         
   7  10   5       1707.07       1552.99       173.40 o                         
   8  10   5       3070.36       3600.17       425.56 o                         
   9  10   5       1012.29        971.84       164.92 o                         
  10  10   5        860.16        820.74       145.72 o                         
  11  10   5         33.12        178.37       122.01 o                         
  12  10   5        771.99        696.73       151.68 o                         
  13  10   5        927.17        975.66       177.24 o                         
 -13  11   5        432.25       1290.77       291.80 o                         
 -12  11   5        951.52       1185.44       138.32 o                         
 -11  11   5        438.00        682.67       128.95 o                         
 -10  11   5        268.27        192.27       104.24 o                         
  -9  11   5        556.28        479.74       115.36 o                         
  -8  11   5       3005.53       2626.91       158.43 o                         
  -7  11   5        965.83       1007.15       111.59 o                         
  -6  11   5       1679.79       2021.22       199.55 o                         
  -5  11   5       1365.63       1174.38       141.16 o                         
  -4  11   5       1345.78       1208.44       146.51 o                         
  -3  11   5          0.53         55.14        85.71 o                         
  -2  11   5       1235.75       1334.31       141.14 o                         
  -1  11   5       5490.03       5482.03       201.11 o                         
   0  11   5        802.68        904.27       101.38 o                         
   1  11   5       5618.03       5775.69       164.26 o                         
   2  11   5       1224.28       1311.04        81.81 o                         
   3  11   5          1.10        -38.95        47.93 o                         
   4  11   5       1282.00        911.41       100.00 o                         
   5  11   5       1254.71       1033.28       121.80 o                         
   6  11   5       1835.75       1718.84       175.43 o                         
   7  11   5        962.09        964.29       151.44 o                         
   8  11   5       3032.35       2880.02       252.82 o                         
   9  11   5        497.42        579.21       163.52 o                         
  10  11   5        293.25        365.41       120.03 o                         
  11  11   5        500.26        360.50       132.14 o                         
  12  11   5        914.34       1274.88       198.19 o                         
  13  11   5        396.12        441.44       277.64 o                         
 -13  12   5        147.29       1022.36       264.75 o                         
 -12  12   5         34.03        308.33       197.32 o                         
 -11  12   5        435.20        625.96       197.24 o                         
 -10  12   5        754.94        700.83       145.75 o                         
  -9  12   5        466.38        458.28       121.31 o                         
  -8  12   5        220.72        149.21       157.03 o                         
  -7  12   5        269.71        263.57        93.59 o                         
  -6  12   5       1967.76       1682.44       162.09 o                         
  -5  12   5       1139.88       1079.41       143.21 o                         
  -4  12   5       1361.74       1418.22       157.10 o                         
  -3  12   5       2899.57       3020.86       211.59 o                         
  -2  12   5        198.92         84.58        93.84 o                         
  -1  12   5         46.32        122.80        90.72 o                         
   0  12   5       2131.79       2010.62       157.86 o                         
   1  12   5         14.60        -16.05        49.39 o                         
   2  12   5        249.24        313.99        59.76 o                         
   3  12   5       2958.40       2942.80       134.37 o                         
   4  12   5       1315.07       1261.61       102.59 o                         
   5  12   5       1138.52       1099.72       112.19 o                         
   6  12   5       2049.61       1809.17       180.17 o                         
   7  12   5        334.53        281.84       121.99 o                         
   8  12   5        231.57        344.48       172.23 o                         
   9  12   5        491.61        738.33       183.24 o                         
  10  12   5        739.76        985.94       178.86 o                         
  11  12   5        496.08        612.90       333.78 o                         
  12  12   5         42.16        -27.69       158.44 o                         
  13  12   5        143.28        220.46       155.43 o                         
 -12  13   5        317.44        399.24       232.18 o                         
 -11  13   5         97.91        180.84       215.72 o                         
 -10  13   5       1047.34       1440.70       178.88 o                         
  -9  13   5        660.47        527.86       134.44 o                         
  -8  13   5        209.22        168.81       103.50 o                         
  -7  13   5        687.61        581.36       119.86 o                         
  -6  13   5        430.03        310.78       122.25 o                         
  -5  13   5       1066.98       1142.82       147.13 o                         
  -4  13   5       1939.38       2093.64       196.52 o                         
  -3  13   5         10.97        -71.54        93.81 o                         
  -2  13   5       1204.60       1230.20       150.78 o                         
  -1  13   5       5095.19       5496.01       289.24 o                         
   0  13   5        123.21        153.33        81.39 o                         
   1  13   5       5157.32       5633.39       245.57 o                         
   2  13   5       1145.99       1011.43       108.37 o                         
   3  13   5         35.19         39.18        70.82 o                         
   4  13   5       1977.70       2208.60       160.58 o                         
   5  13   5       1115.00       1103.21       141.46 o                         
   6  13   5        422.35        446.54       140.71 o                         
   7  13   5        708.68        760.92       244.47 o                         
   8  13   5        211.32        540.28       182.76 o                         
   9  13   5        614.56        702.66       202.35 o                         
  10  13   5       1094.14       1243.67       244.14 o                         
  11  13   5         85.52        106.49       143.07 o                         
  12  13   5        339.56        570.95       173.34 o                         
 -11  14   5        251.57        394.14       136.89 o                         
 -10  14   5        405.59        550.58       142.92 o                         
  -9  14   5       1118.10       1185.99       168.90 o                         
  -8  14   5        247.28        359.73       128.63 o                         
  -7  14   5        221.87        167.14       160.99 o                         
  -6  14   5       3665.91       3840.75       265.63 o                         
  -5  14   5       1584.90       1419.13       170.06 o                         
  -4  14   5        814.70        839.09       227.82 o                         
  -3  14   5        654.14        523.99       136.15 o                         
  -2  14   5        330.46        148.36       141.00 o                         
  -1  14   5        675.26       1002.05       149.62 o                         
   0  14   5       3753.68       3820.94       370.13 o                         
   1  14   5        695.49        754.13       111.50 o                         
   2  14   5        295.86        307.37        93.05 o                         
   3  14   5        652.71        797.29       116.70 o                         
   4  14   5        826.86        777.26       133.29 o                         
   5  14   5       1720.40       1617.19       145.42 o                         
   6  14   5       3623.59       3780.55       241.73 o                         
   7  14   5        235.44        380.98       132.98 o                         
   8  14   5        239.47        288.49       140.20 o                         
   9  14   5       1156.88       1004.74       186.39 o                         
  10  14   5        455.02        801.31       379.37 o                         
  11  14   5        221.73        337.22       167.94 o                         
 -11  15   5         75.57        312.51       134.92 o                         
 -10  15   5        589.43        691.90       217.80 o                         
  -9  15   5        176.46        159.21       138.95 o                         
  -8  15   5        349.50        396.82       134.89 o                         
  -7  15   5        860.93        695.39       247.70 o                         
  -6  15   5       1226.57       1218.22       182.76 o                         
  -5  15   5        165.00        -54.06       119.15 o                         
  -4  15   5        101.81       -112.38       112.38 o                         
  -3  15   5        139.92       -114.30       114.30 o                         
  -2  15   5        294.31        172.76       185.05 o                         
  -1  15   5        824.22        677.39       130.51 o                         
   0  15   5        957.07       1150.83       147.40 o                         
   1  15   5        827.04        825.84       124.36 o                         
   2  15   5        280.81        272.77        97.84 o                         
   3  15   5        113.73        221.79       103.85 o                         
   4  15   5        106.06         67.29       115.57 o                         
   5  15   5        144.89        269.90       125.13 o                         
   6  15   5       1219.59       1005.02       174.56 o                         
   7  15   5        879.76        922.36       179.03 o                         
   8  15   5        355.81        744.13       216.50 o                         
   9  15   5        162.05        416.68       206.84 o                         
  10  15   5        553.07        495.84       193.35 o                         
  11  15   5         92.22        405.51       168.77 o                         
 -10  16   5        122.17        173.98       141.28 o                         
  -9  16   5        284.03        306.23       186.97 o                         
  -8  16   5        492.84        576.01       153.10 o                         
  -7  16   5         26.70        176.87       177.72 o                         
  -6  16   5        535.82        414.89       159.85 o                         
  -5  16   5        218.37        172.98       146.87 o                         
  -4  16   5       1124.05       1092.53       186.05 o                         
  -3  16   5       1133.66        844.84       207.05 o                         
  -2  16   5       1190.79       1262.38       370.65 o                         
  -1  16   5        203.31        179.31       116.65 o                         
   0  16   5        267.06         30.12       102.43 o                         
   1  16   5        202.73        151.97       115.04 o                         
   2  16   5       1328.88       1262.63       146.30 o                         
   3  16   5       1097.24       1170.48       159.27 o                         
   4  16   5       1090.53       1064.67       152.02 o                         
   5  16   5        254.17        342.68       129.89 o                         
   6  16   5        520.00        339.40       144.87 o                         
   7  16   5         27.85         65.00       152.91 o                         
   8  16   5        514.78       1003.08       254.05 o                         
   9  16   5        287.18        478.48       394.40 o                         
  10  16   5        146.21        509.84       215.02 o                         
  -9  17   5         53.46        208.45       144.67 o                         
  -8  17   5        459.05        571.34       160.73 o                         
  -7  17   5         75.14        415.38       185.87 o                         
  -6  17   5        150.30        294.28       159.23 o                         
  -5  17   5        202.49        211.04       146.75 o                         
  -4  17   5        117.06        173.67       179.54 o                         
  -3  17   5       1065.72       1062.47       258.23 o                         
  -2  17   5       1444.49       1008.24       190.15 o                         
  -1  17   5        485.47        228.58       131.90 o                         
   0  17   5        386.67        354.30       131.21 o                         
   1  17   5        488.03        594.36       132.73 o                         
   2  17   5       1425.90       1093.53       161.94 o                         
   3  17   5       1075.44       1372.73       178.22 o                         
   4  17   5        100.29        -56.44       172.65 o                         
   5  17   5        203.91        221.14       116.32 o                         
   6  17   5        159.74        117.60       156.19 o                         
   7  17   5         77.79        141.91       142.19 o                         
   8  17   5        474.47        633.53       237.95 o                         
   9  17   5         52.09        136.26       221.52 o                         
  -8  18   5         64.17       -129.67       154.37 o                         
  -7  18   5        639.34        397.55       266.44 o                         
  -6  18   5         31.53        -63.29       226.77 o                         
  -5  18   5        219.71         87.83       154.30 o                         
  -4  18   5        179.70        -21.00       172.35 o                         
  -3  18   5        318.71        237.65       177.20 o                         
  -2  18   5        129.76         37.75       145.82 o                         
  -1  18   5        450.88        323.46       160.99 o                         
   0  18   5          7.33         35.11       126.99 o                         
   1  18   5        413.60        354.75       136.92 o                         
   2  18   5        108.27        190.90       145.96 o                         
   3  18   5        309.90        278.74       165.16 o                         
   4  18   5        194.55        212.79       139.77 o                         
   5  18   5        240.50        627.06       157.87 o                         
   6  18   5         21.40        228.47       149.58 o                         
   7  18   5        655.09        555.35       237.95 o                         
   8  18   5         60.67        323.50       633.97 o                         
  -6  19   5         48.61        562.50       462.86 o                         
  -5  19   5        411.62        228.09       412.23 o                         
  -4  19   5         32.49       -194.98       194.98 o                         
  -3  19   5        136.33       -201.03       201.03 o                         
  -2  19   5         96.97          0.93       201.98 o                         
  -1  19   5        354.32        211.30       224.07 o                         
   0  19   5        115.33       -116.57       151.48 o                         
   1  19   5        363.59        317.42       160.42 o                         
   2  19   5         82.50        -72.71       136.57 o                         
   3  19   5        126.88        137.25       161.68 o                         
   4  19   5         36.79         31.79       150.26 o                         
   5  19   5        386.75         76.92       360.30 o                         
   6  19   5         47.21        214.36       232.64 o                         
  -4  20   5         81.90        246.76       229.34 o                         
  -3  20   5         16.10       -184.93       203.43 o                         
  -2  20   5          0.17        -65.10       203.90 o                         
  -1  20   5        299.80       -172.09       172.09 o                         
   0  20   5        309.75        154.12       150.24 o                         
   1  20   5        328.22        264.45       196.46 o                         
   2  20   5          0.10       -135.16       142.71 o                         
   3  20   5         15.62       -148.44       148.44 o                         
   4  20   5         81.29        150.14       155.53 o                         
   0   0   6      18259.46      21021.47       631.45 o                         
   1   0   6        638.41        608.85        39.52 o                         
   2   0   6      11955.65      11091.36       204.29 o                         
   3   0   6       2282.60       2239.66       107.43 o                         
   4   0   6       2478.88       2298.59       101.82 o                         
   5   0   6       8251.43       7860.91       237.55 o                         
   6   0   6        595.50        765.22        88.94 o                         
   7   0   6       1932.69       2018.65       149.38 o                         
   8   0   6       8914.82       8390.44       350.36 o                         
   9   0   6          2.53          6.51        74.57 o                         
  10   0   6       2056.61       2036.61       181.99 o                         
  11   0   6        316.58        397.39       116.16 o                         
  12   0   6        332.82        470.64       124.37 o                         
  13   0   6        394.71        503.05       148.67 o                         
  14   0   6        406.46        773.32       175.31 o                         
  15   0   6          2.37        318.36       341.61 o                         
 -15   1   6        246.47        637.73       237.72 o                         
 -14   1   6       2326.69       2663.02       277.24 o                         
 -13   1   6        206.07        473.74       155.69 o                         
 -12   1   6       3696.87       3612.22       257.12 o                         
 -11   1   6       1143.09        946.59       145.95 o                         
 -10   1   6       1757.62       1631.25       253.73 o                         
  -9   1   6       3470.83       3659.24       228.80 o                         
  -8   1   6      14106.21      12818.46       509.13 o                         
  -7   1   6       2510.13       2176.90       177.30 o                         
  -6   1   6      12360.09      12082.71       352.42 o                         
  -5   1   6      11293.98      10973.54       282.32 o                         
  -4   1   6        624.02        639.29       140.44 o                         
  -3   1   6       3337.49       3335.69       208.78 o                         
  -2   1   6       4187.35       3827.39       109.29 o                         
  -1   1   6       4492.22       4349.68       113.37 o                         
   0   1   6         91.43         30.50        27.04 o                         
   1   1   6       4379.20       4160.16       114.10 o                         
   2   1   6       4471.45       4079.84       126.14 o                         
   3   1   6       3050.03       3048.63       169.27 o                         
   4   1   6        598.88        587.03        63.90 o                         
   5   1   6      11429.20      10584.77       356.96 o                         
   6   1   6      12685.45      12184.27       555.29 o                         
   7   1   6       2292.14       2199.52       152.65 o                         
   8   1   6      13640.83      13345.85       401.91 o                         
   9   1   6       3435.41       3774.56       274.12 o                         
  10   1   6       1907.96       1979.48       226.06 o                         
  11   1   6       1262.05       1474.18       165.13 o                         
  12   1   6       3721.69       3270.60       320.79 o                         
  13   1   6        199.30        444.05       166.44 o                         
  14   1   6       2283.34       2356.41       648.56 o                         
  15   1   6        223.89        418.50       430.51 o                         
 -15   2   6        761.36       1280.25       265.49 o                         
 -14   2   6       1158.58       1235.89       204.03 o                         
 -13   2   6        182.45        455.53       160.06 o                         
 -12   2   6        126.24        104.54       109.07 o                         
 -11   2   6        582.62        552.72       125.16 o                         
 -10   2   6        305.92        351.32       113.83 o                         
  -9   2   6       2957.47       2760.77       197.46 o                         
  -8   2   6       3175.17       3604.00       219.06 o                         
  -7   2   6       4210.15       4571.07       229.96 o                         
  -6   2   6       3648.91       3411.95       166.88 o                         
  -5   2   6       5190.78       5259.64       183.29 o                         
  -4   2   6      30752.14      32754.96       594.46 o                         
  -3   2   6       4314.58       4283.94       141.93 o                         
  -2   2   6       5966.99       5648.92       154.95 o                         
  -1   2   6       7698.18       7549.26       154.49 o                         
   0   2   6      50608.55      53893.44       934.92 o                         
   1   2   6       7513.46       7242.48       183.96 o                         
   2   2   6       6206.44       5861.57       216.91 o                         
   3   2   6       4262.15       3884.53       187.06 o                         
   4   2   6      30857.24      32981.32      1012.26 o                         
   5   2   6       4781.27       4425.44       744.02 o                         
   6   2   6       3176.07       2637.96       245.40 o                         
   7   2   6       4493.52       4433.23       196.73 o                         
   8   2   6       3043.86       3220.32       214.23 o                         
   9   2   6       3090.04       3054.21       202.97 o                         
  10   2   6        309.96        431.51       107.62 o                         
  11   2   6        684.67        770.48       137.78 o                         
  12   2   6        141.85        344.33       141.12 o                         
  13   2   6        167.85        514.72       246.84 o                         
  14   2   6       1172.82       1305.56       322.53 o                         
  15   2   6        773.05       1318.29       472.95 o                         
 -15   3   6        229.51        476.64       346.77 o                         
 -14   3   6        362.66        623.47       207.28 o                         
 -13   3   6         99.71        483.07       151.02 o                         
 -12   3   6       2800.37       2870.17       236.24 o                         
 -11   3   6        251.27        370.30       148.55 o                         
 -10   3   6       6471.51       7017.75       334.20 o                         
  -9   3   6       1072.52       1009.98       138.43 o                         
  -8   3   6        389.65        325.83        85.06 o                         
  -7   3   6       6819.61       6416.81       223.04 o                         
  -6   3   6       4488.36       4369.67       146.23 o                         
  -5   3   6       1326.68       1448.73       137.64 o                         
  -4   3   6      14254.61      14820.84       410.23 o                         
  -3   3   6       7058.85       7809.10       214.86 o                         
  -2   3   6       6960.82       7144.87       174.96 o                         
  -1   3   6       1502.73       1643.48        78.33 o                         
   0   3   6      15137.71      15685.09       311.96 o                         
   1   3   6       1909.14       2097.35        88.56 o                         
   2   3   6       6477.55       6421.06       133.51 o                         
   3   3   6       6309.35       6697.94       144.13 o                         
   4   3   6      14747.71      14946.37       425.79 o                         
   5   3   6       1384.54       1285.91       311.46 o                         
   6   3   6       4306.51       4188.24       502.89 o                         
   7   3   6       6607.39       6758.86       352.07 o                         
   8   3   6        377.95        261.76       126.71 o                         
   9   3   6       1022.14       1003.66       151.67 o                         
  10   3   6       6644.00       6383.31       329.04 o                         
  11   3   6        192.98        105.21       113.62 o                         
  12   3   6       2809.82       2788.89       502.44 o                         
  13   3   6         98.84        382.18       171.80 o                         
  14   3   6        358.13        607.65       227.66 o                         
  15   3   6        205.27        460.89       309.15 o                         
 -15   4   6         57.14        357.24       254.35 o                         
 -14   4   6         33.42        156.32       334.01 o                         
 -13   4   6        750.40       1016.70       195.19 o                         
 -12   4   6       2199.78       1994.63       205.80 o                         
 -11   4   6        859.89        862.04       147.61 o                         
 -10   4   6        367.37        334.51        86.60 o                         
  -9   4   6       1203.90       1005.08       108.41 o                         
  -8   4   6          7.58        -21.71        53.89 o                         
  -7   4   6       7072.14       7054.55       217.97 o                         
  -6   4   6      11451.27      11359.48       381.37 o                         
  -5   4   6       1868.80       1934.92        96.96 o                         
  -4   4   6       6628.34       6616.29       187.22 o                         
  -3   4   6       3701.67       3741.90       173.07 o                         
  -2   4   6       3150.13       3213.25       106.26 o                         
  -1   4   6       3892.67       3575.34       104.10 o                         
   0   4   6       2692.03       2356.52       104.63 o                         
   1   4   6       4353.62       4299.34        98.25 o                         
   2   4   6       3230.97       3229.80        97.29 o                         
   3   4   6       3800.41       3757.38       102.60 o                         
   4   4   6       6483.07       6850.98       187.76 o                         
   5   4   6       1844.90       1751.37       140.99 o                         
   6   4   6      11211.12      11178.04       572.62 o                         
   7   4   6       6923.16       7257.58       353.46 o                         
   8   4   6         14.02        -75.99       186.27 o                         
   9   4   6       1350.41       1065.46       183.15 o                         
  10   4   6        334.81        346.45       117.72 o                         
  11   4   6        796.73        825.45       185.36 o                         
  12   4   6       2254.87       2450.28       287.22 o                         
  13   4   6        779.03        811.83       206.75 o                         
  14   4   6         40.41        330.36       236.93 o                         
  15   4   6         53.58        373.34       257.46 o                         
 -15   5   6         74.75        292.62       273.67 o                         
 -14   5   6        110.27        207.38       136.90 o                         
 -13   5   6       2557.46       2730.74       261.10 o                         
 -12   5   6       2196.61       2046.28       189.11 o                         
 -11   5   6       1379.98       1513.71       164.65 o                         
 -10   5   6       3201.38       2961.96       210.39 o                         
  -9   5   6       3520.63       3561.93       169.83 o                         
  -8   5   6        206.16         59.89        66.39 o                         
  -7   5   6      21480.96      21512.76       481.37 o                         
  -6   5   6       3222.06       3091.93       136.14 o                         
  -5   5   6        713.78        834.65        65.47 o                         
  -4   5   6      13921.28      14493.53       290.57 o                         
  -3   5   6       7773.21       7974.76       171.06 o                         
  -2   5   6      20497.33      21976.87       431.52 o                         
  -1   5   6      22465.86      22652.98       420.41 o                         
   0   5   6        409.42        380.45        60.22 o                         
   1   5   6      23260.80      23746.14       495.47 o                         
   2   5   6      20116.52      22006.00       441.47 o                         
   3   5   6       6902.38       7081.05       167.92 o                         
   4   5   6      14017.47      14568.61       375.27 o                         
   5   5   6        615.82        487.98       115.96 o                         
   6   5   6       3365.15       3437.42       279.58 o                         
   7   5   6      21504.45      21748.66       769.77 o                         
   8   5   6        162.78         -0.85        83.16 o                         
   9   5   6       3323.72       2844.09       226.72 o                         
  10   5   6       3119.83       3484.44       255.46 o                         
  11   5   6       1398.04       1609.75       203.44 o                         
  12   5   6       2091.64       2561.98       243.96 o                         
  13   5   6       2540.68       2766.30       259.59 o                         
  14   5   6        104.75        403.52       165.37 o                         
  15   5   6         71.03        438.92       209.89 o                         
 -15   6   6         19.07        234.06       557.60 o                         
 -14   6   6        764.34       1295.79       223.94 o                         
 -13   6   6        911.93       1272.74       184.65 o                         
 -12   6   6       1016.41       1035.76       146.56 o                         
 -11   6   6        237.26        452.75       123.75 o                         
 -10   6   6        536.76        596.47       118.34 o                         
  -9   6   6       3663.30       3934.35       287.09 o                         
  -8   6   6       1800.68       1596.00       118.76 o                         
  -7   6   6        950.26        843.91        70.56 o                         
  -6   6   6       1831.36       1780.76       140.03 o                         
  -5   6   6         47.64         90.29        36.17 o                         
  -4   6   6       9075.37       9131.97       198.53 o                         
  -3   6   6      17687.53      18449.48       369.87 o                         
  -2   6   6      18922.05      19025.11       387.52 o                         
  -1   6   6       4358.30       4760.11       143.64 o                         
   0   6   6      16987.96      19854.83       480.92 o                         
   1   6   6       4487.49       4992.73       143.83 o                         
   2   6   6      19503.04      19217.87       366.87 o                         
   3   6   6      17598.00      17699.09       349.92 o                         
   4   6   6       9164.61       8617.33       232.55 o                         
   5   6   6         59.29        -49.64        81.43 o                         
   6   6   6       1904.85       2115.95       214.18 o                         
   7   6   6        938.93        646.57       145.91 o                         
   8   6   6       1726.11       1734.48       172.52 o                         
   9   6   6       3662.17       3700.38       258.69 o                         
  10   6   6        494.45        507.34       125.72 o                         
  11   6   6        209.39        327.21       125.69 o                         
  12   6   6       1057.24        973.13       301.98 o                         
  13   6   6        903.21        953.35       181.41 o                         
  14   6   6        717.24        812.32       180.01 o                         
  15   6   6         11.82        179.84       138.19 o                         
 -14   7   6        723.44       1324.51       287.74 o                         
 -13   7   6       1570.52       1637.26       236.05 o                         
 -12   7   6        700.95        829.10       171.30 o                         
 -11   7   6        410.92        608.90       157.39 o                         
 -10   7   6        495.62        626.86       121.02 o                         
  -9   7   6       2133.72       2058.21       103.13 o                         
  -8   7   6       9472.24       9713.61       244.38 o                         
  -7   7   6       1713.77       1622.63        95.78 o                         
  -6   7   6       7566.81       7751.27       208.98 o                         
  -5   7   6        763.31        728.41        67.26 o                         
  -4   7   6       4718.00       4519.18       136.82 o                         
  -3   7   6       6447.70       6599.11       201.93 o                         
  -2   7   6      12793.47      13627.98       329.50 o                         
  -1   7   6       2025.40       2066.15       112.60 o                         
   0   7   6       2755.93       3181.22       143.57 o                         
   1   7   6       1834.97       1883.79        79.34 o                         
   2   7   6      12974.99      13572.57       298.14 o                         
   3   7   6       6356.49       6686.61       163.80 o                         
   4   7   6       4688.96       4652.89       184.83 o                         
   5   7   6        851.16        707.50       116.73 o                         
   6   7   6       7535.56       8359.26       462.16 o                         
   7   7   6       1622.42       1695.27       208.35 o                         
   8   7   6       9359.94       9080.79       453.66 o                         
   9   7   6       2084.16       1869.97       186.15 o                         
  10   7   6        460.62        455.80       126.14 o                         
  11   7   6        405.57        367.72       180.68 o                         
  12   7   6        710.45        914.99       170.21 o                         
  13   7   6       1642.33       1630.97       220.14 o                         
  14   7   6        764.19       1359.04       261.74 o                         
 -14   8   6         69.69        317.87       467.84 o                         
 -13   8   6         52.30        194.43       258.39 o                         
 -12   8   6        275.19        516.42       169.14 o                         
 -11   8   6       1637.90       1644.54       194.99 o                         
 -10   8   6       1701.48       1613.48       108.47 o                         
  -9   8   6        219.29        279.35       123.06 o                         
  -8   8   6       1000.05        917.41        88.63 o                         
  -7   8   6       2980.95       3294.06       164.69 o                         
  -6   8   6       1313.79       1109.01        97.02 o                         
  -5   8   6       8415.73       8456.45       309.27 o                         
  -4   8   6       1825.56       1986.04       139.80 o                         
  -3   8   6       1320.82       1503.28       119.98 o                         
  -2   8   6       4892.02       4900.23       153.50 o                         
  -1   8   6       8685.07       8249.53       240.52 o                         
   0   8   6       1975.16       1872.49       106.07 o                         
   1   8   6       8227.02       8218.71       199.59 o                         
   2   8   6       4823.16       4681.52       160.31 o                         
   3   8   6       1238.93       1314.21        81.55 o                         
   4   8   6       1778.65       1572.39        77.41 o                         
   5   8   6       8463.72       8202.76       330.13 o                         
   6   8   6       1053.86        817.54       171.36 o                         
   7   8   6       2972.37       3294.27       445.07 o                         
   8   8   6       1083.32        912.22       250.09 o                         
   9   8   6        248.73        607.96       135.49 o                         
  10   8   6       1661.28       1709.53       196.66 o                         
  11   8   6       1660.70       1746.88       204.35 o                         
  12   8   6        261.05        355.65       200.86 o                         
  13   8   6         68.31        246.71       141.37 o                         
  14   8   6         68.78        226.40       203.88 o                         
 -14   9   6        188.71        730.53       415.26 o                         
 -13   9   6        227.22        365.42       168.12 o                         
 -12   9   6        469.39        574.41       199.22 o                         
 -11   9   6       3887.51       4303.61       488.95 o                         
 -10   9   6        653.27        487.43       114.61 o                         
  -9   9   6       2932.29       2905.85       255.92 o                         
  -8   9   6        603.08        566.51        91.52 o                         
  -7   9   6       1888.06       1735.79       120.58 o                         
  -6   9   6       2849.04       2886.07       178.11 o                         
  -5   9   6      11306.48      11350.09       355.27 o                         
  -4   9   6        742.80        608.45       100.88 o                         
  -3   9   6       1763.75       2034.17       128.65 o                         
  -2   9   6       1561.81       1421.28       103.37 o                         
  -1   9   6        458.30        535.93        69.55 o                         
   0   9   6       4609.18       4279.65       159.87 o                         
   1   9   6        460.51        414.22        41.16 o                         
   2   9   6       1673.62       1784.60        85.76 o                         
   3   9   6       1959.54       1851.62       121.76 o                         
   4   9   6        673.54        336.17        65.61 o                         
   5   9   6      11554.74      12178.21       312.35 o                         
   6   9   6       2862.17       2703.43       205.07 o                         
   7   9   6       1843.20       1441.74       296.53 o                         
   8   9   6        683.66        527.67       157.34 o                         
   9   9   6       2853.15       2954.96       302.39 o                         
  10   9   6        645.27        563.18       153.29 o                         
  11   9   6       4042.68       3659.52       290.32 o                         
  12   9   6        462.48        707.45       213.39 o                         
  13   9   6        229.88        121.08       176.99 o                         
  14   9   6        188.35        324.72       195.99 o                         
 -13  10   6          0.89        243.04       157.79 o                         
 -12  10   6        124.03        418.75       177.08 o                         
 -11  10   6        148.81        126.97       149.71 o                         
 -10  10   6        941.08        920.71       111.20 o                         
  -9  10   6        515.15        698.22       100.90 o                         
  -8  10   6        444.37        251.55        77.56 o                         
  -7  10   6       2666.90       2616.07       189.13 o                         
  -6  10   6       1461.84       1439.55       116.61 o                         
  -5  10   6       6381.26       6331.13       272.08 o                         
  -4  10   6       3464.73       3729.42       207.58 o                         
  -3  10   6        136.27        202.78        79.36 o                         
  -2  10   6       2335.67       2408.96       232.02 o                         
  -1  10   6      13886.62      14428.64       357.39 o                         
   0  10   6       4285.76       4525.29       184.16 o                         
   1  10   6      13997.20      14208.66       294.66 o                         
   2  10   6       2458.62       2275.38       115.55 o                         
   3  10   6         91.54         86.85        51.61 o                         
   4  10   6       3519.19       3464.84       180.68 o                         
   5  10   6       6307.88       6704.39       270.78 o                         
   6  10   6       1238.56       1240.64       164.21 o                         
   7  10   6       2767.49       2523.52       211.79 o                         
   8  10   6        507.30        512.23       138.70 o                         
   9  10   6        470.82        466.42       151.60 o                         
  10  10   6        913.64        822.65       159.95 o                         
  11  10   6        163.92        254.21       129.76 o                         
  12  10   6        100.35         51.59       127.28 o                         
  13  10   6          2.27        205.35       141.11 o                         
 -13  11   6        323.37        810.60       312.67 o                         
 -12  11   6         71.90        452.99       202.33 o                         
 -11  11   6        663.88        567.47       132.06 o                         
 -10  11   6       1326.12       1399.28       146.16 o                         
  -9  11   6       1041.02       1213.26       141.41 o                         
  -8  11   6        147.16        124.87        89.58 o                         
  -7  11   6         96.95        -44.81        74.35 o                         
  -6  11   6        218.18         89.47        72.40 o                         
  -5  11   6       1237.25       1255.44       146.07 o                         
  -4  11   6       2808.99       2693.82       195.64 o                         
  -3  11   6        367.43        239.84       132.45 o                         
  -2  11   6       3353.59       3627.71       222.76 o                         
  -1  11   6       1174.16        994.82       127.75 o                         
   0  11   6         11.80        -13.27        73.76 o                         
   1  11   6       1235.31       1080.18        81.57 o                         
   2  11   6       3391.56       3531.14       154.56 o                         
   3  11   6        425.93        388.61        63.95 o                         
   4  11   6       2664.78       2648.05       141.64 o                         
   5  11   6       1175.12       1123.26       200.39 o                         
   6  11   6        209.16        208.45        98.98 o                         
   7  11   6        104.28        182.89       110.24 o                         
   8  11   6        154.45        126.00       118.72 o                         
   9  11   6       1053.15       1090.59       186.42 o                         
  10  11   6       1330.13       1292.11       327.29 o                         
  11  11   6        660.55        507.02       150.50 o                         
  12  11   6         43.02        254.98       158.35 o                         
  13  11   6        317.29        463.66       169.75 o                         
 -12  12   6        289.86        803.65       319.24 o                         
 -11  12   6         87.98        143.84        84.26 o                         
 -10  12   6         96.93         91.83        91.15 o                         
  -9  12   6        788.76        793.12       129.91 o                         
  -8  12   6        397.53        315.14       110.60 o                         
  -7  12   6       1062.81        861.70       116.81 o                         
  -6  12   6        914.77        765.80       133.93 o                         
  -5  12   6        938.81        560.97       118.35 o                         
  -4  12   6       1207.40        978.81       142.76 o                         
  -3  12   6       1168.29       1403.91       154.84 o                         
  -2  12   6        777.14        661.85       125.16 o                         
  -1  12   6       2306.99       2383.52       185.17 o                         
   0  12   6        177.45        -19.47        80.50 o                         
   1  12   6       2236.86       2082.68       177.38 o                         
   2  12   6        833.79        891.92        87.65 o                         
   3  12   6       1122.80       1142.22       103.43 o                         
   4  12   6       1278.29       1299.58       134.62 o                         
   5  12   6        902.73        755.10       123.90 o                         
   6  12   6        944.55        987.37       150.05 o                         
   7  12   6       1023.20       1151.70       215.84 o                         
   8  12   6        393.01        104.01       167.32 o                         
   9  12   6        780.93       1103.28       222.11 o                         
  10  12   6         98.24         57.28       177.15 o                         
  11  12   6         77.73        232.05       237.51 o                         
  12  12   6        283.51        556.65       256.30 o                         
 -12  13   6        266.62        568.23       224.66 o                         
 -11  13   6        188.89        230.22       114.36 o                         
 -10  13   6         51.28        -62.04        95.65 o                         
  -9  13   6       1070.30       1006.11       149.71 o                         
  -8  13   6        538.82        638.16       129.50 o                         
  -7  13   6       4744.73       4334.48       361.30 o                         
  -6  13   6        357.91        258.64       149.29 o                         
  -5  13   6        806.30        653.17       140.89 o                         
  -4  13   6        499.36        408.04       127.17 o                         
  -3  13   6       1786.09       1581.23       166.36 o                         
  -2  13   6        178.94         83.75       120.11 o                         
  -1  13   6       1859.44       1791.68       208.57 o                         
   0  13   6         32.20         -9.08        71.48 o                         
   1  13   6       1826.07       1867.86       145.21 o                         
   2  13   6        195.36        310.37        94.56 o                         
   3  13   6       1703.69       1716.32       127.95 o                         
   4  13   6        514.96        491.44       108.15 o                         
   5  13   6        774.11        599.70       100.39 o                         
   6  13   6        324.77        397.43       138.69 o                         
   7  13   6       4702.54       5544.75       449.75 o                         
   8  13   6        579.14        621.71       200.70 o                         
   9  13   6       1073.44        998.47       206.87 o                         
  10  13   6         52.15        296.03       188.52 o                         
  11  13   6        183.44        156.59       146.27 o                         
  12  13   6        229.36        436.16       169.91 o                         
 -11  14   6         54.78        147.22        94.20 o                         
 -10  14   6         19.23         94.21       113.56 o                         
  -9  14   6        728.33        766.97       143.62 o                         
  -8  14   6        736.24        505.18       176.81 o                         
  -7  14   6        409.51        384.29       120.88 o                         
  -6  14   6        122.86        161.46       118.69 o                         
  -5  14   6        230.70        260.97       117.01 o                         
  -4  14   6        191.08        149.32       121.27 o                         
  -3  14   6       5250.45       5498.59       308.39 o                         
  -2  14   6        430.37        647.25       168.03 o                         
  -1  14   6       2203.79       2197.68       238.15 o                         
   0  14   6        532.11        458.68       110.67 o                         
   1  14   6       2216.96       2022.50       159.18 o                         
   2  14   6        482.07        409.99       103.92 o                         
   3  14   6       5234.37       5547.69       256.50 o                         
   4  14   6        160.03        101.48       105.94 o                         
   5  14   6        242.59        298.14       113.08 o                         
   6  14   6        120.04         46.91       110.01 o                         
   7  14   6        369.16        463.62       127.45 o                         
   8  14   6        755.70        806.12       243.38 o                         
   9  14   6        735.97       1191.91       248.20 o                         
  10  14   6         20.93        -45.42       163.05 o                         
  11  14   6         51.09        349.81       170.71 o                         
 -10  15   6        171.30        175.53       126.01 o                         
  -9  15   6         95.74         44.15       149.85 o                         
  -8  15   6        350.90        756.61       180.66 o                         
  -7  15   6        362.11        218.94       123.76 o                         
  -6  15   6        223.23        301.05       150.11 o                         
  -5  15   6        228.79        144.49       138.77 o                         
  -4  15   6        274.59        221.52       139.24 o                         
  -3  15   6        193.56         87.53       156.10 o                         
  -2  15   6        920.25        597.74       178.01 o                         
  -1  15   6        208.25         36.78       116.46 o                         
   0  15   6        516.09        405.00       143.50 o                         
   1  15   6        217.61        324.40       103.44 o                         
   2  15   6        888.22        906.95       139.19 o                         
   3  15   6        143.61        180.30        99.11 o                         
   4  15   6        246.08        372.87       122.00 o                         
   5  15   6        204.05        293.01       119.50 o                         
   6  15   6        231.13        262.90       133.71 o                         
   7  15   6        393.99        430.05       153.53 o                         
   8  15   6        357.00        865.53       235.69 o                         
   9  15   6         99.93        330.16       190.00 o                         
  10  15   6        182.24        557.37       412.14 o                         
 -10  16   6         17.60        197.86       127.01 o                         
  -9  16   6         48.53          5.26       126.31 o                         
  -8  16   6        259.00        351.04       134.75 o                         
  -7  16   6        390.28        475.79       145.75 o                         
  -6  16   6       1277.03       1646.36       404.71 o                         
  -5  16   6       1314.17       1081.58       191.18 o                         
  -4  16   6        183.64         75.89       131.54 o                         
  -3  16   6         12.90       -147.49       168.98 o                         
  -2  16   6        720.08        340.63       180.41 o                         
  -1  16   6        219.38        114.65       246.33 o                         
   0  16   6       3502.61       3370.26       227.95 o                         
   1  16   6        233.46        234.17       112.78 o                         
   2  16   6        742.74        725.36       125.99 o                         
   3  16   6         10.03        144.47       123.88 o                         
   4  16   6        188.40        259.54       140.53 o                         
   5  16   6       1328.32       1573.97       181.17 o                         
   6  16   6       1249.19       1451.94       197.66 o                         
   7  16   6        397.50        394.55       172.66 o                         
   8  16   6        242.22        563.05       258.56 o                         
   9  16   6         64.01        207.96       316.15 o                         
  10  16   6         20.24         51.07       498.93 o                         
  -9  17   6        481.52        485.83       199.47 o                         
  -8  17   6        278.40        309.59       147.19 o                         
  -7  17   6         95.92         94.36       135.50 o                         
  -6  17   6        985.42       1087.46       235.82 o                         
  -5  17   6       1676.34       1861.66       287.13 o                         
  -4  17   6        393.67        405.13       163.22 o                         
  -3  17   6        251.31        476.70       197.41 o                         
  -2  17   6        110.20       -114.40       146.55 o                         
  -1  17   6        490.66        166.93       146.37 o                         
   0  17   6        159.37        210.37       124.20 o                         
   1  17   6        468.08        356.87       130.95 o                         
   2  17   6        113.08        213.69       115.22 o                         
   3  17   6        281.38        381.53       130.42 o                         
   4  17   6        382.62        345.10       150.78 o                         
   5  17   6       1723.43       1860.30       257.71 o                         
   6  17   6        996.02        792.72       178.03 o                         
   7  17   6         78.63         39.21       299.86 o                         
   8  17   6        248.50        590.95       385.70 o                         
   9  17   6        486.64        574.84       240.38 o                         
  -7  18   6        142.42        194.96       157.60 o                         
  -6  18   6         55.36         25.69       187.60 o                         
  -5  18   6        462.82        562.38       188.80 o                         
  -4  18   6        222.07        149.31       334.79 o                         
  -3  18   6        114.49        -75.55       164.83 o                         
  -2  18   6         76.40        -43.02       156.81 o                         
  -1  18   6       1234.79       1083.68       214.55 o                         
   0  18   6          4.01         76.66       122.82 o                         
   1  18   6       1291.28       1226.37       174.99 o                         
   2  18   6         66.77       -105.69       118.93 o                         
   3  18   6        111.27        -25.19       134.87 o                         
   4  18   6        229.19        177.03       146.41 o                         
   5  18   6        466.80        643.64       187.12 o                         
   6  18   6         67.84         43.79       203.41 o                         
   7  18   6        146.96        609.47       243.24 o                         
  -6  19   6         25.33         48.21       422.68 o                         
  -5  19   6         43.56        -28.93       424.28 o                         
  -4  19   6        260.13        226.83       222.51 o                         
  -3  19   6         33.60       -240.36       240.36 o                         
  -2  19   6        123.32         -0.21       173.91 o                         
  -1  19   6         91.79         78.37       169.19 o                         
   0  19   6        156.68        217.80       165.16 o                         
   1  19   6         71.86         75.38       125.34 o                         
   2  19   6        124.07        215.85       154.15 o                         
   3  19   6         35.06       -133.49       182.10 o                         
   4  19   6        226.57        230.21       174.33 o                         
   5  19   6         38.25         78.96       210.63 o                         
   6  19   6         28.04        222.58       293.39 o                         
  -4  20   6        294.75         44.15       258.03 o                         
  -3  20   6        140.09        292.33       234.15 o                         
  -2  20   6        457.97        448.01       215.87 o                         
  -1  20   6         15.19        -42.34       204.46 o                         
   0  20   6         20.16        109.12       344.00 o                         
   1  20   6         15.36        190.71       199.26 o                         
   2  20   6        432.74        230.27       161.01 o                         
   3  20   6        137.38        398.51       170.06 o                         
   4  20   6        285.02       -143.80       239.60 o                         
   1   0   7      15667.84      15760.63       327.30 o                         
   2   0   7       8962.77       8370.05       210.25 o                         
   3   0   7      30102.80      31821.84       740.35 o                         
   4   0   7       7604.25       7918.88       210.74 o                         
   5   0   7       4306.86       4338.49       157.32 o                         
   6   0   7       1932.79       2189.80       219.70 o                         
   7   0   7       1179.49       1177.37       135.09 o                         
   8   0   7       2235.22       2289.63       298.27 o                         
   9   0   7       1302.07       1453.31       150.87 o                         
  10   0   7       4098.63       4112.35       269.82 o                         
  11   0   7        187.82        158.52       101.45 o                         
  12   0   7        255.24        534.83       160.42 o                         
  13   0   7       1233.04       1327.22       209.11 o                         
  14   0   7          1.81        410.50       152.73 o                         
  15   0   7        168.41        612.17       196.48 o                         
 -15   1   7        964.58       1114.92       347.01 o                         
 -14   1   7         87.49        305.97       153.92 o                         
 -13   1   7       2287.91       2493.30       266.31 o                         
 -12   1   7        724.06        958.33       180.82 o                         
 -11   1   7       2169.59       2436.52       204.69 o                         
 -10   1   7         65.95         88.02        94.50 o                         
  -9   1   7       5423.24       5146.11       268.95 o                         
  -8   1   7        969.90        885.68       120.53 o                         
  -7   1   7       8971.12       8214.35       273.05 o                         
  -6   1   7      18356.29      17337.09       422.74 o                         
  -5   1   7       2713.31       2719.93       134.41 o                         
  -4   1   7        472.35        515.68        64.19 o                         
  -3   1   7       9841.34       9721.83       245.83 o                         
  -2   1   7       9769.87      10224.33       228.23 o                         
  -1   1   7       2572.11       2530.61       106.37 o                         
   0   1   7      36299.62      37392.61       712.84 o                         
   1   1   7       2674.83       2665.54       233.93 o                         
   2   1   7       9303.13       9506.97       208.06 o                         
   3   1   7      10578.88      10224.71       273.33 o                         
   4   1   7        541.31        521.79        91.13 o                         
   5   1   7       2735.00       2360.46       147.67 o                         
   6   1   7      18019.01      16948.19       547.87 o                         
   7   1   7       9210.08       9796.05       396.20 o                         
   8   1   7        927.39        815.84       140.53 o                         
   9   1   7       5185.97       5585.13       332.87 o                         
  10   1   7         93.92        222.84        94.67 o                         
  11   1   7       2023.61       2252.68       342.57 o                         
  12   1   7        743.79        909.56       176.48 o                         
  13   1   7       2288.68       2542.38       260.56 o                         
  14   1   7        100.49        325.39       167.84 o                         
  15   1   7        948.17       1612.01       331.78 o                         
 -15   2   7         50.57        416.90       208.35 o                         
 -14   2   7        247.88        671.73       260.69 o                         
 -13   2   7       1305.15       1473.66       222.56 o                         
 -12   2   7       1347.68       1521.40       183.42 o                         
 -11   2   7       1281.12       1384.07       161.65 o                         
 -10   2   7       1123.82       1356.56       157.09 o                         
  -9   2   7        152.57        259.59       100.90 o                         
  -8   2   7        928.03        683.98        94.70 o                         
  -7   2   7      13932.08      13913.62       370.62 o                         
  -6   2   7       7033.52       7047.00       234.88 o                         
  -5   2   7       9848.75       9566.78       239.04 o                         
  -4   2   7       1252.92       1301.73        90.31 o                         
  -3   2   7       1634.09       1809.20       121.79 o                         
  -2   2   7       3959.06       4024.91       126.87 o                         
  -1   2   7      10858.64      10389.64       195.77 o                         
   0   2   7       3642.90       3378.23       119.60 o                         
   1   2   7      10541.15      10271.22       247.32 o                         
   2   2   7       4161.21       4370.97       127.47 o                         
   3   2   7       1395.20       1271.89       104.82 o                         
   4   2   7       1400.24       1349.37       138.09 o                         
   5   2   7      10214.15       9634.20       387.38 o                         
   6   2   7       7143.79       7261.32       300.99 o                         
   7   2   7      13931.27      13164.38       520.35 o                         
   8   2   7        827.05        609.31       121.07 o                         
   9   2   7        155.69        105.49       104.68 o                         
  10   2   7       1120.29       1299.40       212.69 o                         
  11   2   7       1284.53       1436.81       220.79 o                         
  12   2   7       1350.10       1694.78       352.15 o                         
  13   2   7       1315.00       1206.58       223.02 o                         
  14   2   7        251.51        735.95       194.96 o                         
  15   2   7         62.89        300.14       246.32 o                         
 -15   3   7        289.57        546.98       275.39 o                         
 -14   3   7         59.51        428.98       185.11 o                         
 -13   3   7       1110.92        890.34       165.95 o                         
 -12   3   7        977.76       1079.67       139.65 o                         
 -11   3   7       2004.95       1985.52       159.36 o                         
 -10   3   7       4047.28       4094.74       230.54 o                         
  -9   3   7       5758.70       5580.95       245.19 o                         
  -8   3   7       3520.96       3323.70       148.11 o                         
  -7   3   7       2528.00       2468.55       124.27 o                         
  -6   3   7       6803.82       6431.29       188.40 o                         
  -5   3   7       6384.52       6865.26       193.52 o                         
  -4   3   7      10104.03      10361.20       295.41 o                         
  -3   3   7       5128.25       5011.94       168.54 o                         
  -2   3   7      16118.03      16104.35       374.28 o                         
  -1   3   7      10176.20      10105.44       203.70 o                         
   0   3   7          1.85         62.69        26.12 o                         
   1   3   7       9890.68       9981.85       239.50 o                         
   2   3   7      16190.63      16101.27       307.29 o                         
   3   3   7       4345.10       4104.20       128.77 o                         
   4   3   7      10058.04       9845.91       262.99 o                         
   5   3   7       6473.48       6143.69       400.80 o                         
   6   3   7       6746.71       6393.57       627.51 o                         
   7   3   7       2636.82       2518.19       298.81 o                         
   8   3   7       3718.11       3717.24       284.53 o                         
   9   3   7       5730.06       5332.04       507.19 o                         
  10   3   7       4013.06       3521.98       310.90 o                         
  11   3   7       2010.60       2070.33       252.57 o                         
  12   3   7       1001.07       1020.73       199.61 o                         
  13   3   7       1121.35       1022.43       213.72 o                         
  14   3   7         75.75        347.38       165.82 o                         
  15   3   7        243.77        883.54       214.36 o                         
 -15   4   7        708.62       1097.65       183.38 o                         
 -14   4   7       1625.12       1960.26       223.86 o                         
 -13   4   7        713.10        932.57       179.21 o                         
 -12   4   7         28.43        169.34       114.19 o                         
 -11   4   7        735.93        873.64       134.39 o                         
 -10   4   7       1539.12       1404.37       163.00 o                         
  -9   4   7        762.95        755.62        89.17 o                         
  -8   4   7       6063.20       6215.54       211.91 o                         
  -7   4   7       2754.88       2852.65       135.04 o                         
  -6   4   7        965.22        968.67        79.50 o                         
  -5   4   7       5155.35       5358.90       165.97 o                         
  -4   4   7      11147.27      11010.13       248.69 o                         
  -3   4   7       6369.38       6554.24       182.14 o                         
  -2   4   7      17796.41      18229.21       397.86 o                         
  -1   4   7      48863.85      53259.82       966.10 o                         
   0   4   7       5824.59       5024.78       138.06 o                         
   1   4   7      46911.21      49630.66       958.89 o                         
   2   4   7      17977.28      17643.78       365.36 o                         
   3   4   7       6922.87       7069.63       147.59 o                         
   4   4   7      11692.83      11215.27       246.43 o                         
   5   4   7       5197.13       4910.75       191.00 o                         
   6   4   7       1013.05        805.28       198.10 o                         
   7   4   7       2600.83       2490.27       229.52 o                         
   8   4   7       6297.92       6392.61       362.44 o                         
   9   4   7        716.92        662.76       156.00 o                         
  10   4   7       1512.84       1538.64       227.09 o                         
  11   4   7        696.49        743.99       295.42 o                         
  12   4   7         15.78         39.90       123.32 o                         
  13   4   7        688.60        904.68       245.78 o                         
  14   4   7       1614.05       1666.81       261.47 o                         
  15   4   7        714.70        940.71       190.52 o                         
 -15   5   7        816.20       1638.31       470.09 o                         
 -14   5   7        500.90       1177.98       484.05 o                         
 -13   5   7        529.96        935.53       184.92 o                         
 -12   5   7        612.89        705.23       133.75 o                         
 -11   5   7       1041.47       1209.15       188.06 o                         
 -10   5   7       2284.69       1965.99       171.52 o                         
  -9   5   7       4794.99       4879.57       248.48 o                         
  -8   5   7        136.03         92.30        60.49 o                         
  -7   5   7       7004.26       6791.34       230.72 o                         
  -6   5   7       1120.03       1168.39        98.62 o                         
  -5   5   7      17771.57      18459.03       528.45 o                         
  -4   5   7       7424.05       7400.36       174.64 o                         
  -3   5   7       6327.17       6154.54       164.87 o                         
  -2   5   7       3298.80       3592.25       126.37 o                         
  -1   5   7      14544.03      14524.10       337.00 o                         
   0   5   7       6689.79       7221.37       183.81 o                         
   1   5   7      14050.24      13917.92       290.85 o                         
   2   5   7       3370.75       3799.62       112.59 o                         
   3   5   7       6636.58       6437.70       139.78 o                         
   4   5   7       7259.49       7440.45       184.04 o                         
   5   5   7      17510.08      17783.78       466.03 o                         
   6   5   7       1078.08        844.61       147.47 o                         
   7   5   7       6841.85       6713.88       383.42 o                         
   8   5   7        194.49        186.30        99.95 o                         
   9   5   7       4832.98       4754.11       294.99 o                         
  10   5   7       2427.57       2317.47       243.06 o                         
  11   5   7       1058.89       1104.57       171.86 o                         
  12   5   7        636.94        831.18       163.35 o                         
  13   5   7        500.99        757.24       190.09 o                         
  14   5   7        508.30        803.04       186.92 o                         
  15   5   7        767.49       1109.56       345.36 o                         
 -14   6   7          3.58         42.95       205.04 o                         
 -13   6   7        144.08        519.15       130.78 o                         
 -12   6   7        574.92        660.84       127.14 o                         
 -11   6   7       4149.26       3879.69       318.96 o                         
 -10   6   7       1402.34       1372.69       153.38 o                         
  -9   6   7        798.26        749.00       123.57 o                         
  -8   6   7        880.47        947.44        99.08 o                         
  -7   6   7        813.42        746.36       101.20 o                         
  -6   6   7       2384.66       2343.17       118.38 o                         
  -5   6   7       8062.03       7635.54       303.63 o                         
  -4   6   7       7885.54       8235.69       181.44 o                         
  -3   6   7         77.60        125.95        43.97 o                         
  -2   6   7        506.53        446.10        58.25 o                         
  -1   6   7       8297.34       8057.64       188.54 o                         
   0   6   7       1712.36       1918.09       106.62 o                         
   1   6   7       8020.16       7582.67       199.82 o                         
   2   6   7        742.85        723.30        57.15 o                         
   3   6   7         85.01         41.95        27.92 o                         
   4   6   7       8021.20       8080.12       241.15 o                         
   5   6   7       7936.17       8210.42       293.82 o                         
   6   6   7       2375.16       1963.03       215.78 o                         
   7   6   7        971.38        773.40       164.50 o                         
   8   6   7        890.91        566.87       219.56 o                         
   9   6   7        753.18        724.38       143.81 o                         
  10   6   7       1344.81       1288.59       175.00 o                         
  11   6   7       4154.23       4515.19       314.12 o                         
  12   6   7        569.60        485.65       152.47 o                         
  13   6   7        142.77        514.91       248.86 o                         
  14   6   7          4.28        134.28       152.64 o                         
 -14   7   7       1104.86       1282.43       394.65 o                         
 -13   7   7        865.93       1456.10       206.35 o                         
 -12   7   7       1895.66       2329.20       248.51 o                         
 -11   7   7        574.87        730.05       138.26 o                         
 -10   7   7       3546.19       3920.69       299.00 o                         
  -9   7   7         44.42        -55.64        86.97 o                         
  -8   7   7       9106.42       9140.17       316.29 o                         
  -7   7   7       3377.84       3094.31       183.62 o                         
  -6   7   7       9542.59       9330.48       268.22 o                         
  -5   7   7       3097.38       2930.36       147.59 o                         
  -4   7   7       4713.81       4701.96       181.39 o                         
  -3   7   7       1382.40       1319.92        52.29 o                         
  -2   7   7       4213.74       4281.85       137.49 o                         
  -1   7   7       7555.07       7583.33       205.19 o                         
   0   7   7      27229.92      28261.29       669.79 o                         
   1   7   7       7657.93       7792.58       280.45 o                         
   2   7   7       3870.55       3960.68       150.25 o                         
   3   7   7       1342.51       1335.77        88.25 o                         
   4   7   7       4508.34       4280.22       157.16 o                         
   5   7   7       3115.84       2935.88       137.61 o                         
   6   7   7       9754.51       9726.34       506.21 o                         
   7   7   7       3204.55       2861.90       263.59 o                         
   8   7   7       9248.70       9156.01       439.60 o                         
   9   7   7         18.83        -62.83       101.05 o                         
  10   7   7       3490.21       3370.87       324.73 o                         
  11   7   7        629.54        729.43       154.95 o                         
  12   7   7       1891.72       2183.45       229.56 o                         
  13   7   7        877.63        863.92       186.41 o                         
  14   7   7       1104.14       1383.19       282.52 o                         
 -14   8   7        226.64        170.36       366.43 o                         
 -13   8   7        795.85        807.10       218.82 o                         
 -12   8   7        111.08        213.31       133.83 o                         
 -11   8   7        337.93        461.10       147.24 o                         
 -10   8   7       1662.93       1901.76       201.68 o                         
  -9   8   7        400.51        336.33       127.45 o                         
  -8   8   7       2501.88       2162.84       214.90 o                         
  -7   8   7        400.40        308.49        79.05 o                         
  -6   8   7        380.93        359.37        49.90 o                         
  -5   8   7       2981.36       2943.66       107.04 o                         
  -4   8   7      11768.70      12808.02       289.73 o                         
  -3   8   7       7011.98       6719.37       213.96 o                         
  -2   8   7      13948.14      14876.58       352.66 o                         
  -1   8   7       8260.82       8282.38       225.41 o                         
   0   8   7      13421.76      13272.65       359.44 o                         
   1   8   7       8261.70       8318.09       230.28 o                         
   2   8   7      14350.91      15002.11       332.46 o                         
   3   8   7       7422.49       7245.17       177.49 o                         
   4   8   7      11530.51      12079.82       266.83 o                         
   5   8   7       2907.54       2436.54       138.12 o                         
   6   8   7        404.00        279.72        81.64 o                         
   7   8   7        380.77        276.93       131.71 o                         
   8   8   7       2410.80       2575.59       269.05 o                         
   9   8   7        423.49        251.79       114.50 o                         
  10   8   7       1624.20       1339.84       187.78 o                         
  11   8   7        324.50        261.81       135.06 o                         
  12   8   7        124.83        171.94       135.71 o                         
  13   8   7        757.06       1005.22       188.31 o                         
  14   8   7        236.81        564.94       301.05 o                         
 -14   9   7         55.51        810.29       769.74 o                         
 -13   9   7        393.40        602.19       331.87 o                         
 -12   9   7       1036.49       1192.13       233.36 o                         
 -11   9   7        333.21        800.14       178.64 o                         
 -10   9   7        679.65        759.81       172.37 o                         
  -9   9   7       3608.03       3304.86       268.02 o                         
  -8   9   7          8.47        -67.55       115.82 o                         
  -7   9   7       2316.09       2045.68        93.73 o                         
  -6   9   7       1896.96       1841.18        95.91 o                         
  -5   9   7         40.16         35.16        46.75 o                         
  -4   9   7        663.74        545.49        77.05 o                         
  -3   9   7      16221.93      17528.02       450.90 o                         
  -2   9   7        668.26        522.07        68.28 o                         
  -1   9   7        723.86        616.96        84.53 o                         
   0   9   7         10.25         14.53        59.47 o                         
   1   9   7        615.51        582.91        75.52 o                         
   2   9   7        676.22        632.02        62.33 o                         
   3   9   7      15839.09      17072.51       353.49 o                         
   4   9   7        720.69        773.68        78.47 o                         
   5   9   7         33.02         -3.12        37.79 o                         
   6   9   7       1706.85       1464.46       132.07 o                         
   7   9   7       2309.66       1952.88       239.56 o                         
   8   9   7         16.85        113.53       141.07 o                         
   9   9   7       3477.30       3926.60       577.06 o                         
  10   9   7        667.77        523.73       146.21 o                         
  11   9   7        328.31        429.60       155.16 o                         
  12   9   7        948.45        907.37       351.39 o                         
  13   9   7        429.80        725.20       178.27 o                         
  14   9   7         45.78        416.65       223.36 o                         
 -13  10   7        544.74       1165.75       232.38 o                         
 -12  10   7         83.79        294.79       187.34 o                         
 -11  10   7        101.50        395.98       227.14 o                         
 -10  10   7        105.63        196.43       159.44 o                         
  -9  10   7        377.84        333.16       143.64 o                         
  -8  10   7       2311.61       2252.37       125.41 o                         
  -7  10   7       5294.97       5265.18       172.69 o                         
  -6  10   7       3665.72       3796.48       171.52 o                         
  -5  10   7        408.24        291.04        62.02 o                         
  -4  10   7        284.14        412.89        83.34 o                         
  -3  10   7          8.72        -43.05        65.14 o                         
  -2  10   7       4678.38       4820.75       195.00 o                         
  -1  10   7       2318.32       2499.95       148.53 o                         
   0  10   7       3071.56       3057.97       170.01 o                         
   1  10   7       2251.72       2289.52       114.68 o                         
   2  10   7       4700.26       4573.02       154.62 o                         
   3  10   7         36.55         10.66        44.37 o                         
   4  10   7        348.61        399.71        68.84 o                         
   5  10   7        419.35        376.20        78.78 o                         
   6  10   7       3791.50       3796.62       242.97 o                         
   7  10   7       5322.31       5356.68       320.54 o                         
   8  10   7       2257.57       2330.16       265.33 o                         
   9  10   7        347.66         56.77       139.32 o                         
  10  10   7         90.72        182.63       133.72 o                         
  11  10   7         92.67        400.84       151.40 o                         
  12  10   7        101.39         49.61       206.66 o                         
  13  10   7        577.81        628.16       171.08 o                         
 -13  11   7          4.14        470.85       300.53 o                         
 -12  11   7       1215.89       1874.40       268.44 o                         
 -11  11   7         95.35        565.86       189.71 o                         
 -10  11   7       1346.69       1299.33       221.69 o                         
  -9  11   7        425.84        389.76        66.30 o                         
  -8  11   7       1442.59       1390.21       125.12 o                         
  -7  11   7        309.10        321.98       109.50 o                         
  -6  11   7       5205.39       5604.15       214.53 o                         
  -5  11   7        175.99         50.13        91.53 o                         
  -4  11   7       2206.56       2028.36       168.96 o                         
  -3  11   7        930.93        901.05       115.72 o                         
  -2  11   7       1047.26        869.80       115.07 o                         
  -1  11   7        158.53         78.68        91.70 o                         
   0  11   7        389.18        465.66       117.13 o                         
   1  11   7        168.20         49.31        41.51 o                         
   2  11   7        905.25        947.72        90.00 o                         
   3  11   7       1067.00       1111.76       130.21 o                         
   4  11   7       2393.60       2366.48       182.12 o                         
   5  11   7        198.06        177.11        91.65 o                         
   6  11   7       5096.95       4951.05       274.31 o                         
   7  11   7        286.37        229.13       148.83 o                         
   8  11   7       1430.85       1703.70       274.94 o                         
   9  11   7        413.43        412.70       215.04 o                         
  10  11   7       1428.93       1445.15       252.85 o                         
  11  11   7        106.71         -3.16       122.04 o                         
  12  11   7       1156.93        939.82       194.82 o                         
  13  11   7          5.21        232.61       153.62 o                         
 -12  12   7         48.20        400.00       197.53 o                         
 -11  12   7        309.75        376.67       196.42 o                         
 -10  12   7        630.91        850.33       215.43 o                         
  -9  12   7        199.80        137.03        75.36 o                         
  -8  12   7        311.39        297.19       157.03 o                         
  -7  12   7         70.79        -20.98        85.60 o                         
  -6  12   7        693.69        604.82        95.26 o                         
  -5  12   7        706.97        541.85       126.96 o                         
  -4  12   7       4394.22       4567.01       263.10 o                         
  -3  12   7        156.58         94.70       103.33 o                         
  -2  12   7       4395.16       4302.54       274.14 o                         
  -1  12   7       1119.85       1106.52       147.83 o                         
   0  12   7       3275.29       3810.97       298.04 o                         
   1  12   7       1245.70       1102.34       144.81 o                         
   2  12   7       4333.54       4429.92       195.47 o                         
   3  12   7        182.64        128.12        68.92 o                         
   4  12   7       4369.25       4811.06       235.07 o                         
   5  12   7        729.64        818.46       152.24 o                         
   6  12   7        680.49        645.15       118.56 o                         
   7  12   7         83.76       -106.75       106.75 o                         
   8  12   7        277.69        177.80       147.92 o                         
   9  12   7        243.29        474.72       178.83 o                         
  10  12   7        589.48       1010.80       244.69 o                         
  11  12   7        297.51        620.91       169.95 o                         
  12  12   7         48.06        178.63       175.88 o                         
 -12  13   7         68.27        -25.53       234.64 o                         
 -11  13   7        123.45        295.79       184.71 o                         
 -10  13   7         39.59         77.61       154.86 o                         
  -9  13   7       1069.78       1272.18       176.89 o                         
  -8  13   7        181.83        183.16        98.36 o                         
  -7  13   7        827.74       1019.18       132.32 o                         
  -6  13   7        351.39        346.67       108.24 o                         
  -5  13   7        892.71        841.83       149.53 o                         
  -4  13   7        126.62        148.27       114.56 o                         
  -3  13   7        371.78        266.73       124.34 o                         
  -2  13   7         12.23         -6.13       126.27 o                         
  -1  13   7       2897.71       2310.72       236.33 o                         
   0  13   7       2189.19       1967.72       211.40 o                         
   1  13   7       2894.62       2849.92       173.85 o                         
   2  13   7         21.30        -71.19        71.19 o                         
   3  13   7        424.20        503.57       103.49 o                         
   4  13   7        123.80        -24.89        71.90 o                         
   5  13   7        912.72       1149.53       141.45 o                         
   6  13   7        326.22        130.66        77.27 o                         
   7  13   7        886.32        884.49       153.32 o                         
   8  13   7        190.35        356.92       176.01 o                         
   9  13   7       1084.64       1363.87       274.74 o                         
  10  13   7         31.09        252.98       227.06 o                         
  11  13   7        113.80        211.25       188.10 o                         
  12  13   7         66.36        236.56       230.88 o                         
 -11  14   7        529.05        411.06       211.77 o                         
 -10  14   7         28.32        360.43       203.31 o                         
  -9  14   7        124.64        167.62       100.66 o                         
  -8  14   7        582.72        619.77       266.49 o                         
  -7  14   7        376.77        356.17       120.69 o                         
  -6  14   7        163.83        126.95       109.22 o                         
  -5  14   7       2615.49       2817.97       220.72 o                         
  -4  14   7        981.87        619.83       243.29 o                         
  -3  14   7        525.53        429.98       132.56 o                         
  -2  14   7        434.45        374.78       158.81 o                         
  -1  14   7       1905.47       1776.36       216.69 o                         
   0  14   7        109.97        242.96       128.41 o                         
   1  14   7       1854.71       1841.12       150.25 o                         
   2  14   7        463.15        477.48       108.36 o                         
   3  14   7        499.71        591.76       109.05 o                         
   4  14   7        966.68        877.22       127.37 o                         
   5  14   7       2620.98       2909.67       207.18 o                         
   6  14   7        170.66        440.80       119.85 o                         
   7  14   7        385.78        396.05       168.70 o                         
   8  14   7        577.50        958.87       235.08 o                         
   9  14   7        126.77        362.40       233.87 o                         
  10  14   7         45.88        390.35       187.14 o                         
  11  14   7        535.92        592.47       181.52 o                         
 -10  15   7        460.21        458.82       217.96 o                         
  -9  15   7         92.92         39.27        98.32 o                         
  -8  15   7       1310.41       1154.24       156.39 o                         
  -7  15   7        427.74        416.07       129.72 o                         
  -6  15   7       1657.26       1401.23       235.77 o                         
  -5  15   7        625.46        497.25       159.02 o                         
  -4  15   7       1026.19       1116.05       172.65 o                         
  -3  15   7        202.98        221.85       130.31 o                         
  -2  15   7        985.75        921.10       228.05 o                         
  -1  15   7         49.59        -82.78       134.83 o                         
   0  15   7        644.71        643.84       147.84 o                         
   1  15   7         59.00        -28.29       100.38 o                         
   2  15   7        987.46       1055.04       134.66 o                         
   3  15   7        215.12        258.57       103.18 o                         
   4  15   7       1125.18       1170.51       151.11 o                         
   5  15   7        656.90        767.91       142.35 o                         
   6  15   7       1521.02       1223.40       184.11 o                         
   7  15   7        391.32        450.45       174.72 o                         
   8  15   7       1285.21       1723.01       337.78 o                         
   9  15   7         78.01        247.97       308.62 o                         
  10  15   7        453.77        787.27       232.81 o                         
  -9  16   7         53.70         83.43       198.33 o                         
  -8  16   7       1045.17       1083.47       169.78 o                         
  -7  16   7         71.11        274.21       123.18 o                         
  -6  16   7        381.38        644.09       199.14 o                         
  -5  16   7        199.93        138.20       148.50 o                         
  -4  16   7        650.04        589.78       171.37 o                         
  -3  16   7         73.70         37.68       176.67 o                         
  -2  16   7       1539.83       1470.50       333.38 o                         
  -1  16   7        202.31        256.69       138.51 o                         
   0  16   7       2659.60       2329.29       449.28 o                         
   1  16   7        223.73        234.51       116.02 o                         
   2  16   7       1479.96       1502.74       171.34 o                         
   3  16   7         85.32        113.61       102.77 o                         
   4  16   7        655.53        794.00       145.38 o                         
   5  16   7        205.28        195.70       113.50 o                         
   6  16   7        372.48        579.03       169.89 o                         
   7  16   7         61.95        283.02       233.69 o                         
   8  16   7       1034.95       1052.82       405.73 o                         
   9  16   7         47.33        420.01       301.36 o                         
  -8  17   7         56.85         42.77       121.77 o                         
  -7  17   7        151.92        353.91       141.28 o                         
  -6  17   7         32.92        176.13       255.85 o                         
  -5  17   7         82.03        151.22       176.67 o                         
  -4  17   7        484.46        260.45       191.91 o                         
  -3  17   7       1331.13       1532.86       390.17 o                         
  -2  17   7        262.47        205.85       149.07 o                         
  -1  17   7          5.34         84.89       153.73 o                         
   0  17   7        250.53        298.62       158.91 o                         
   1  17   7          3.71        -12.31       104.93 o                         
   2  17   7        245.91         48.10       117.90 o                         
   3  17   7       1412.77       1555.79       209.61 o                         
   4  17   7        485.73        417.12       131.24 o                         
   5  17   7         99.06        382.34       141.54 o                         
   6  17   7         33.72        255.46       200.78 o                         
   7  17   7        151.26        364.92       282.19 o                         
   8  17   7         71.53        158.95       468.58 o                         
  -7  18   7        395.97        436.90       178.36 o                         
  -6  18   7         25.51       -171.12       171.12 o                         
  -5  18   7        122.28        165.70       195.15 o                         
  -4  18   7        143.49         -5.70       194.80 o                         
  -3  18   7        401.14        479.61       291.42 o                         
  -2  18   7        117.05       -123.48       149.55 o                         
  -1  18   7        664.20        706.45       184.78 o                         
   0  18   7         45.71         55.15       136.60 o                         
   1  18   7        632.35        510.15       139.54 o                         
   2  18   7        132.19        150.79       126.73 o                         
   3  18   7        421.05        173.36       145.19 o                         
   4  18   7        138.12        114.01       182.59 o                         
   5  18   7        113.88        431.51       163.67 o                         
   6  18   7         25.52         21.53       367.93 o                         
   7  18   7        403.76        530.43       486.71 o                         
  -5  19   7        105.31        -12.75       239.21 o                         
  -4  19   7         78.54         67.56       275.23 o                         
  -3  19   7        397.57        305.21       188.27 o                         
  -2  19   7         41.44       -202.28       202.28 o                         
  -1  19   7         52.65        -92.76       148.40 o                         
   0  19   7        234.84        505.13       182.00 o                         
   1  19   7         66.02         39.20       164.23 o                         
   2  19   7         52.09       -160.44       174.21 o                         
   3  19   7        363.06        130.91       215.73 o                         
   4  19   7         85.82       -135.57       135.57 o                         
   5  19   7        114.47        228.05       176.11 o                         
  -3  20   7         34.35       -267.59       267.59 o                         
  -2  20   7        294.51        141.71       216.85 o                         
  -1  20   7        227.15        165.67       227.26 o                         
   0  20   7         29.18         23.95       204.00 o                         
   1  20   7        218.27         63.80       359.60 o                         
   2  20   7        253.99        374.74       175.22 o                         
   3  20   7         32.20         50.86       221.93 o                         
   0   0   8      39064.93      40810.80      2068.22 o                         
   1   0   8       1790.79       1727.86        94.56 o                         
   2   0   8         10.69         38.29        35.76 o                         
   3   0   8      10609.04      10724.80       294.79 o                         
   4   0   8        174.76        221.51        62.17 o                         
   5   0   8       7615.19       7276.31       209.07 o                         
   6   0   8      21793.47      21887.95       512.63 o                         
   7   0   8      15903.70      14766.67       416.54 o                         
   8   0   8        652.23        462.76       132.88 o                         
   9   0   8       1478.37       1738.71       195.90 o                         
  10   0   8        674.25        542.05       151.32 o                         
  11   0   8       6006.69       5803.80       514.13 o                         
  12   0   8       1179.81       1562.08       243.93 o                         
  13   0   8       2084.54       1866.02       281.82 o                         
  14   0   8        167.17        317.57       164.00 o                         
  15   0   8        181.39        392.89       172.79 o                         
 -15   1   8        127.19        278.38       200.04 o                         
 -14   1   8        238.58        612.40       170.97 o                         
 -13   1   8       1031.78       1192.45       200.65 o                         
 -12   1   8       1391.22       1586.69       208.85 o                         
 -11   1   8        670.90        790.10       162.15 o                         
 -10   1   8       3459.26       3533.14       248.58 o                         
  -9   1   8       1251.13       1151.32       133.10 o                         
  -8   1   8         22.56         13.02        74.53 o                         
  -7   1   8       8174.60       7658.86       245.83 o                         
  -6   1   8       1982.86       1838.56       123.59 o                         
  -5   1   8      15737.67      16272.32       355.21 o                         
  -4   1   8      14279.84      14328.08       347.93 o                         
  -3   1   8      11105.39      10510.92       266.18 o                         
  -2   1   8       5300.94       4972.96       172.24 o                         
  -1   1   8      26101.79      26075.05       620.75 o                         
   0   1   8         57.79         73.96        39.41 o                         
   1   1   8      27074.22      27190.83       716.89 o                         
   2   1   8       5784.42       5812.90       140.25 o                         
   3   1   8      11079.95      10587.81       266.31 o                         
   4   1   8      15050.36      14833.03       451.28 o                         
   5   1   8      15034.90      15339.77       451.74 o                         
   6   1   8       1893.89       1969.69       176.50 o                         
   7   1   8       8317.94       7810.18       326.41 o                         
   8   1   8         28.80        -42.12        61.52 o                         
   9   1   8       1299.53       1349.54       135.66 o                         
  10   1   8       3744.98       3525.05       323.68 o                         
  11   1   8        631.78        407.50       161.08 o                         
  12   1   8       1385.79       1129.81       219.07 o                         
  13   1   8       1051.86       1032.99       211.06 o                         
  14   1   8        214.40        538.06       165.14 o                         
  15   1   8        124.82        420.51       204.57 o                         
 -15   2   8       1407.31       1586.92       313.16 o                         
 -14   2   8        205.18        513.34       271.15 o                         
 -13   2   8       1549.27       1267.80       281.39 o                         
 -12   2   8        147.86        116.35       118.07 o                         
 -11   2   8        615.98        701.08       119.01 o                         
 -10   2   8        835.07        760.98       130.17 o                         
  -9   2   8       6540.59       6183.30       254.13 o                         
  -8   2   8        932.46        853.72       107.10 o                         
  -7   2   8       2715.20       2296.29       148.76 o                         
  -6   2   8        465.62        395.74        57.09 o                         
  -5   2   8        695.17        571.72        75.45 o                         
  -4   2   8       1300.90       1291.41        89.25 o                         
  -3   2   8       8081.83       7653.00       290.30 o                         
  -2   2   8      11393.55      11585.68       286.93 o                         
  -1   2   8       2619.42       2461.89        76.41 o                         
   0   2   8       7592.69       7270.44       174.99 o                         
   1   2   8       2312.13       2447.45       110.38 o                         
   2   2   8      11801.67      12455.78       291.16 o                         
   3   2   8       8521.23       8301.28       217.60 o                         
   4   2   8       1055.05       1201.12       154.49 o                         
   5   2   8        737.19        459.50       106.72 o                         
   6   2   8        525.70        547.88       104.84 o                         
   7   2   8       2893.21       2651.54       243.78 o                         
   8   2   8        897.68        584.93       125.52 o                         
   9   2   8       6193.23       6255.27       378.28 o                         
  10   2   8        811.21        510.48       166.74 o                         
  11   2   8        637.69        765.11       191.19 o                         
  12   2   8        131.76        302.99       170.08 o                         
  13   2   8       1574.20       1598.88       249.46 o                         
  14   2   8        209.99        407.99       179.65 o                         
  15   2   8       1494.42       2215.83       256.83 o                         
 -15   3   8         62.22        511.40       343.62 o                         
 -14   3   8       1920.36       2199.68       472.85 o                         
 -13   3   8       1076.48       1151.33       191.31 o                         
 -12   3   8        508.69        641.42       155.48 o                         
 -11   3   8        424.67        624.20       132.00 o                         
 -10   3   8        629.79        555.26       134.14 o                         
  -9   3   8        194.36        131.49        77.49 o                         
  -8   3   8       3388.56       3704.15       156.62 o                         
  -7   3   8       4240.30       3857.63       149.10 o                         
  -6   3   8       3356.70       3106.70       123.13 o                         
  -5   3   8       4178.24       4040.62       181.27 o                         
  -4   3   8       6911.60       6301.11       214.67 o                         
  -3   3   8       4202.68       4042.15       212.04 o                         
  -2   3   8      19679.34      20570.56       398.38 o                         
  -1   3   8      21789.97      22533.13       413.20 o                         
   0   3   8       1665.35       1667.27        65.79 o                         
   1   3   8      21534.94      21722.78       480.81 o                         
   2   3   8      19754.42      21159.26       392.96 o                         
   3   3   8       4141.42       4389.35       136.23 o                         
   4   3   8       6493.38       6488.77       210.03 o                         
   5   3   8       3887.23       4059.39       522.73 o                         
   6   3   8       3432.37       3154.64       253.46 o                         
   7   3   8       4227.00       3492.14       301.05 o                         
   8   3   8       3507.91       3254.11       428.17 o                         
   9   3   8        214.95        254.64       139.17 o                         
  10   3   8        642.53        411.16       145.75 o                         
  11   3   8        470.46        367.77       159.65 o                         
  12   3   8        503.59        267.93       157.52 o                         
  13   3   8       1089.18       1479.15       247.21 o                         
  14   3   8       1795.04       1992.80       288.97 o                         
  15   3   8         73.76        406.96       280.99 o                         
 -15   4   8        407.10       1040.25       281.55 o                         
 -14   4   8        755.53        907.23       284.35 o                         
 -13   4   8        655.11        722.90       232.85 o                         
 -12   4   8       1443.35       1239.64       197.90 o                         
 -11   4   8       3863.86       3791.67       250.51 o                         
 -10   4   8       1847.19       1782.23       270.01 o                         
  -9   4   8       5079.18       5039.39       339.22 o                         
  -8   4   8       1899.37       1883.13       158.72 o                         
  -7   4   8       7386.68       7563.37       259.32 o                         
  -6   4   8       2155.57       1853.87        92.75 o                         
  -5   4   8      10778.19      10403.35       319.77 o                         
  -4   4   8       6581.05       6327.41       224.52 o                         
  -3   4   8       7556.44       7741.91       193.40 o                         
  -2   4   8       7025.01       6746.96       167.28 o                         
  -1   4   8       1318.18       1345.61        81.04 o                         
   0   4   8       7564.83       7439.57       209.87 o                         
   1   4   8       1503.53       1430.21        69.60 o                         
   2   4   8       7308.58       7194.79       192.89 o                         
   3   4   8       7806.09       7997.01       225.49 o                         
   4   4   8       6802.57       6790.43       216.09 o                         
   5   4   8      10736.65      10421.89       294.77 o                         
   6   4   8       1864.06       1441.47       171.68 o                         
   7   4   8       7373.84       6859.76       359.68 o                         
   8   4   8       1942.84       1653.14       211.55 o                         
   9   4   8       5011.73       4618.53       618.92 o                         
  10   4   8       1847.22       1317.18       282.09 o                         
  11   4   8       3832.38       3757.28       341.79 o                         
  12   4   8       1567.19       1193.14       228.66 o                         
  13   4   8        706.26        660.33       189.17 o                         
  14   4   8        751.87       1213.41       240.25 o                         
  15   4   8        392.16        815.85       261.85 o                         
 -14   5   8        929.04       1421.09       267.00 o                         
 -13   5   8        801.38        884.97       245.61 o                         
 -12   5   8        516.42        884.14       153.41 o                         
 -11   5   8       2323.92       2331.93       213.04 o                         
 -10   5   8       1498.13       1342.38       152.67 o                         
  -9   5   8       1107.77       1005.47       138.91 o                         
  -8   5   8       3741.15       4096.65       234.90 o                         
  -7   5   8       1346.42       1264.75        96.21 o                         
  -6   5   8        841.80        697.61        72.70 o                         
  -5   5   8       6604.77       6537.48       202.56 o                         
  -4   5   8       1697.16       1727.03        84.98 o                         
  -3   5   8       3640.71       3637.36       123.02 o                         
  -2   5   8       8224.75       8357.84       217.63 o                         
  -1   5   8      23531.06      24762.38       494.58 o                         
   0   5   8          9.59         34.34        29.31 o                         
   1   5   8      24019.61      25234.92       497.94 o                         
   2   5   8       8325.55       8522.59       199.78 o                         
   3   5   8       3213.43       2916.20       117.79 o                         
   4   5   8       1524.62       1448.35       109.23 o                         
   5   5   8       6807.29       6628.94       174.48 o                         
   6   5   8        929.10        926.32        99.00 o                         
   7   5   8       1163.66       1135.71       143.02 o                         
   8   5   8       3564.08       3058.70       238.47 o                         
   9   5   8       1125.23        978.60       158.34 o                         
  10   5   8       1494.70       1051.18       161.75 o                         
  11   5   8       2323.22       2262.48       227.80 o                         
  12   5   8        564.80        641.91       218.51 o                         
  13   5   8        785.87        978.79       184.17 o                         
  14   5   8        936.77       1385.09       204.62 o                         
 -14   6   8        371.01       1176.22       359.82 o                         
 -13   6   8        559.25        831.46       190.36 o                         
 -12   6   8       1684.62       1640.95       225.50 o                         
 -11   6   8        463.88        858.37       140.62 o                         
 -10   6   8          5.00         87.39        99.83 o                         
  -9   6   8       1352.25       1461.95       161.98 o                         
  -8   6   8        358.65        125.43        97.19 o                         
  -7   6   8       1603.79       1781.77       120.12 o                         
  -6   6   8       4479.68       4393.23       175.67 o                         
  -5   6   8       3672.90       3668.97       116.81 o                         
  -4   6   8        897.96        913.83        64.42 o                         
  -3   6   8       3994.04       3773.60       135.75 o                         
  -2   6   8       2348.18       2612.92       117.66 o                         
  -1   6   8      14986.21      15706.77       327.31 o                         
   0   6   8       4451.67       4643.19       155.32 o                         
   1   6   8      14241.82      14891.26       347.89 o                         
   2   6   8       2241.85       2203.17       111.99 o                         
   3   6   8       3941.05       3668.04       116.14 o                         
   4   6   8        819.02        778.09        61.96 o                         
   5   6   8       3617.43       3616.00       130.71 o                         
   6   6   8       4633.16       4647.68       243.40 o                         
   7   6   8       1747.79       1628.96       230.11 o                         
   8   6   8        414.14        166.83       137.16 o                         
   9   6   8       1333.82       1513.39       223.16 o                         
  10   6   8          4.62          6.12        97.90 o                         
  11   6   8        495.24        608.13       155.25 o                         
  12   6   8       1664.53       1680.70       214.34 o                         
  13   6   8        578.51       1051.47       187.56 o                         
  14   6   8        387.51        799.84       218.01 o                         
 -14   7   8        202.73        207.70       265.13 o                         
 -13   7   8        139.88        661.06       225.94 o                         
 -12   7   8        233.56        595.22       233.86 o                         
 -11   7   8        768.11       1077.16       156.74 o                         
 -10   7   8       3169.84       3302.23       240.76 o                         
  -9   7   8         41.39         89.93       106.55 o                         
  -8   7   8        148.28        111.85        99.17 o                         
  -7   7   8        745.72        757.22       121.84 o                         
  -6   7   8       5798.92       5743.43       219.88 o                         
  -5   7   8       2381.05       2395.33       133.63 o                         
  -4   7   8      18133.05      18362.25       448.84 o                         
  -3   7   8       2168.49       2505.56       112.74 o                         
  -2   7   8      25417.48      26891.33       585.82 o                         
  -1   7   8       1490.74       1718.02       145.52 o                         
   0   7   8      27924.97      28567.68       610.14 o                         
   1   7   8       1469.71       1558.43       111.06 o                         
   2   7   8      25191.29      26215.45       582.53 o                         
   3   7   8       2073.88       2113.91       106.45 o                         
   4   7   8      18239.35      18812.76       375.18 o                         
   5   7   8       2410.69       2474.97       113.86 o                         
   6   7   8       5753.65       5427.42       463.93 o                         
   7   7   8        785.62        590.12       106.68 o                         
   8   7   8        197.31        126.17       106.71 o                         
   9   7   8         40.58        112.96       109.21 o                         
  10   7   8       3119.81       3500.67       450.95 o                         
  11   7   8        778.46        836.53       165.71 o                         
  12   7   8        215.71        257.19       143.36 o                         
  13   7   8        136.18        224.68       139.05 o                         
  14   7   8        215.92        310.98       154.26 o                         
 -14   8   8        324.56        609.10       396.96 o                         
 -13   8   8        429.94        868.36       233.60 o                         
 -12   8   8       1551.67       2028.48       304.79 o                         
 -11   8   8        780.11       1055.82       189.74 o                         
 -10   8   8       1541.86       1406.59       173.33 o                         
  -9   8   8       1025.35        902.11       148.19 o                         
  -8   8   8       2522.66       2306.72       211.21 o                         
  -7   8   8       6782.33       6098.90       296.28 o                         
  -6   8   8       4028.35       3778.12       177.58 o                         
  -5   8   8       1715.38       1879.41       129.81 o                         
  -4   8   8       2618.54       2618.38       226.16 o                         
  -3   8   8       2420.66       2375.92       113.93 o                         
  -2   8   8       1570.36       1570.21       140.51 o                         
  -1   8   8       2717.26       2797.83       143.67 o                         
   0   8   8      16796.60      17922.25       406.77 o                         
   1   8   8       2799.38       2756.62       152.41 o                         
   2   8   8       1679.69       1824.44        77.97 o                         
   3   8   8       2463.25       2454.73        84.24 o                         
   4   8   8       2705.25       2547.58       124.82 o                         
   5   8   8       1956.38       1992.82       130.24 o                         
   6   8   8       4341.77       3941.72       216.64 o                         
   7   8   8       6954.62       6621.34       296.49 o                         
   8   8   8       2373.49       1933.04       264.94 o                         
   9   8   8       1108.39       1095.75       195.64 o                         
  10   8   8       1598.08       1390.59       188.30 o                         
  11   8   8        770.30       1092.08       236.87 o                         
  12   8   8       1542.84       1670.61       223.52 o                         
  13   8   8        455.26        663.50       177.38 o                         
  14   8   8        345.33        474.59       253.75 o                         
 -13   9   8       1148.42       1727.56       386.01 o                         
 -12   9   8        592.51        785.30       200.87 o                         
 -11   9   8        259.44        442.24       177.24 o                         
 -10   9   8        624.96        808.93       205.30 o                         
  -9   9   8         55.22        -63.78       128.78 o                         
  -8   9   8        882.06        924.37       166.38 o                         
  -7   9   8       4865.25       4348.15       296.68 o                         
  -6   9   8       2209.54       2285.73       162.52 o                         
  -5   9   8       1369.54       1296.51       130.82 o                         
  -4   9   8       3568.83       3677.86       169.77 o                         
  -3   9   8       1634.03       1592.02       106.49 o                         
  -2   9   8       1947.23       2090.31       184.93 o                         
  -1   9   8       6051.01       6044.66       209.38 o                         
   0   9   8       1466.66       1380.18       158.63 o                         
   1   9   8       6126.15       5968.68       221.46 o                         
   2   9   8       2057.34       2164.47       105.72 o                         
   3   9   8       1634.49       1749.02        98.69 o                         
   4   9   8       3486.95       3537.51       143.47 o                         
   5   9   8       1515.55       1316.61       104.80 o                         
   6   9   8       2213.48       2163.67       174.41 o                         
   7   9   8       4812.78       5294.81       383.61 o                         
   8   9   8        894.44        346.82       183.76 o                         
   9   9   8         42.86        145.42       211.18 o                         
  10   9   8        594.50        579.86       149.07 o                         
  11   9   8        243.91        365.66       146.21 o                         
  12   9   8        663.06        819.37       178.18 o                         
  13   9   8       1173.86       1563.30       229.54 o                         
 -13  10   8        297.25        735.96       291.63 o                         
 -12  10   8        245.05        757.64       287.64 o                         
 -11  10   8        152.18        420.93       285.93 o                         
 -10  10   8        960.43        692.71       168.68 o                         
  -9  10   8       1821.95       1748.63       220.37 o                         
  -8  10   8        215.02       -109.12       124.44 o                         
  -7  10   8        688.21        544.27       140.96 o                         
  -6  10   8        146.39         -5.16       101.93 o                         
  -5  10   8         68.97         87.39        58.43 o                         
  -4  10   8       1736.94       1914.58        99.80 o                         
  -3  10   8      10919.31      11149.62       322.57 o                         
  -2  10   8         91.92        151.72        58.99 o                         
  -1  10   8         95.13        142.37        70.80 o                         
   0  10   8         48.79         90.70        71.54 o                         
   1  10   8         86.52         68.43        46.80 o                         
   2  10   8         89.55        113.18        47.84 o                         
   3  10   8      10633.55      10793.87       311.51 o                         
   4  10   8       1940.64       1944.46       137.63 o                         
   5  10   8         93.03         51.99        66.95 o                         
   6  10   8        147.47        206.62        81.93 o                         
   7  10   8        654.83        739.18       119.08 o                         
   8  10   8        244.85        212.65       142.80 o                         
   9  10   8       1736.85       1809.06       260.82 o                         
  10  10   8       1022.10        788.23       171.13 o                         
  11  10   8        190.54        253.39       148.21 o                         
  12  10   8        246.11        375.61       176.04 o                         
  13  10   8        314.85         96.25       137.53 o                         
 -12  11   8        117.03        214.64       397.92 o                         
 -11  11   8         55.37         56.32       180.30 o                         
 -10  11   8        540.04        693.24       203.92 o                         
  -9  11   8        480.69         71.57       147.66 o                         
  -8  11   8       1379.33       1663.76       264.60 o                         
  -7  11   8        580.87        767.37       234.01 o                         
  -6  11   8       2160.22       2036.26       102.10 o                         
  -5  11   8         80.78        -40.64        54.30 o                         
  -4  11   8       3482.87       3807.22       173.72 o                         
  -3  11   8         44.66        -35.87        70.39 o                         
  -2  11   8       5572.23       5920.70       341.37 o                         
  -1  11   8        577.41        718.48       101.55 o                         
   0  11   8       7577.27       7702.24       309.84 o                         
   1  11   8        575.54        414.13       117.44 o                         
   2  11   8       5889.75       6254.76       237.46 o                         
   3  11   8         17.16         89.98        49.59 o                         
   4  11   8       3061.74       3116.56       182.15 o                         
   5  11   8         66.26         97.47        78.19 o                         
   6  11   8       2132.92       2466.78       178.43 o                         
   7  11   8        550.22        668.22       191.87 o                         
   8  11   8       1414.26       1500.94       239.62 o                         
   9  11   8        481.60        465.73       204.98 o                         
  10  11   8        554.81        733.21       258.56 o                         
  11  11   8         60.95        120.08       212.72 o                         
  12  11   8        111.85        -24.46       133.82 o                         
 -12  12   8       1373.60       2303.24       332.64 o                         
 -11  12   8         27.66         70.20       174.96 o                         
 -10  12   8       1116.75        802.68       222.87 o                         
  -9  12   8        263.91        301.79       178.29 o                         
  -8  12   8       1081.07        925.32       190.84 o                         
  -7  12   8        431.38        529.45       105.80 o                         
  -6  12   8       3588.71       3262.02       193.97 o                         
  -5  12   8       1262.16       1185.23       113.28 o                         
  -4  12   8        617.05        527.37       124.74 o                         
  -3  12   8        447.01        270.56       112.27 o                         
  -2  12   8        735.63        776.46       149.46 o                         
  -1  12   8       1271.20       1137.18       150.89 o                         
   0  12   8       3794.61       4014.51       289.22 o                         
   1  12   8       1274.10       1289.40       119.22 o                         
   2  12   8        713.95        826.85       107.14 o                         
   3  12   8        438.28        387.41        91.41 o                         
   4  12   8        522.87        264.17       110.91 o                         
   5  12   8       1320.33       1478.92       220.53 o                         
   6  12   8       3519.89       3575.73       221.11 o                         
   7  12   8        454.59        602.56       216.99 o                         
   8  12   8       1121.72       1150.72       327.97 o                         
   9  12   8        262.47        316.36       177.74 o                         
  10  12   8       1123.92       1066.24       234.04 o                         
  11  12   8         48.40        254.16       143.47 o                         
  12  12   8       1367.99       1822.79       242.69 o                         
 -11  13   8        893.18       1322.12       256.92 o                         
 -10  13   8         80.16        135.80       184.52 o                         
  -9  13   8        308.25        553.09       198.65 o                         
  -8  13   8        177.62        451.27       177.46 o                         
  -7  13   8        157.13         66.87        91.87 o                         
  -6  13   8        134.83         16.88        85.59 o                         
  -5  13   8       2093.05       1905.30       142.52 o                         
  -4  13   8        146.34         35.16       115.32 o                         
  -3  13   8        128.42         89.38        97.50 o                         
  -2  13   8        292.27        129.14       127.71 o                         
  -1  13   8       1370.73       1244.65       189.80 o                         
   0  13   8         25.12        -27.52       103.35 o                         
   1  13   8       1308.22       1184.18       178.35 o                         
   2  13   8        323.73        398.35        89.46 o                         
   3  13   8        118.33        280.52        95.62 o                         
   4  13   8        154.49        134.81        88.81 o                         
   5  13   8       2109.32       2094.85       177.22 o                         
   6  13   8        125.88        149.86       105.95 o                         
   7  13   8        158.93        291.87       217.67 o                         
   8  13   8        167.75        366.27       189.66 o                         
   9  13   8        323.78        465.65       267.88 o                         
  10  13   8         86.52        271.90       316.57 o                         
  11  13   8        946.27        808.16       196.39 o                         
 -11  14   8        242.66        832.22       229.53 o                         
 -10  14   8        151.21        114.40       186.15 o                         
  -9  14   8        599.34        676.53       224.13 o                         
  -8  14   8        210.92        194.41       166.01 o                         
  -7  14   8       1271.69       1015.24       128.87 o                         
  -6  14   8        345.48        486.38       113.22 o                         
  -5  14   8       1367.29       1470.28       189.38 o                         
  -4  14   8          0.62         24.23       123.84 o                         
  -3  14   8        671.06        640.56       175.79 o                         
  -2  14   8         34.70         80.05       128.40 o                         
  -1  14   8       1271.73       1102.34       189.06 o                         
   0  14   8        423.30        356.00       127.90 o                         
   1  14   8       1271.13        802.92       162.18 o                         
   2  14   8         35.61         44.26        84.57 o                         
   3  14   8        641.86        597.25       117.70 o                         
   4  14   8          0.32        -25.70       117.00 o                         
   5  14   8       1445.07       1541.78       198.25 o                         
   6  14   8        325.69        476.29       139.15 o                         
   7  14   8       1290.05       1214.36       225.19 o                         
   8  14   8        194.16        496.04       277.76 o                         
   9  14   8        611.76        798.12       215.43 o                         
  10  14   8        140.52        320.20       241.93 o                         
  11  14   8        232.88        585.65       185.67 o                         
 -10  15   8        215.85        564.96       273.66 o                         
  -9  15   8         28.91        312.62       201.39 o                         
  -8  15   8        310.27        333.00        90.49 o                         
  -7  15   8         67.71        -26.08        96.50 o                         
  -6  15   8        253.25        247.46       107.67 o                         
  -5  15   8        527.77        521.20       170.04 o                         
  -4  15   8       1623.29       1555.79       188.67 o                         
  -3  15   8       1041.17        856.61       191.31 o                         
  -2  15   8       2650.35       2119.32       305.96 o                         
  -1  15   8       1361.52       1640.80       369.35 o                         
   0  15   8       2880.91       2523.84       230.93 o                         
   1  15   8       1344.82       1344.11       258.65 o                         
   2  15   8       2557.46       2950.11       194.43 o                         
   3  15   8        986.57        961.97       140.97 o                         
   4  15   8       1622.21       1604.98       275.73 o                         
   5  15   8        493.88        471.62       153.86 o                         
   6  15   8        255.68        427.57       152.59 o                         
   7  15   8         80.14        325.33       193.64 o                         
   8  15   8        337.59        976.05       285.80 o                         
   9  15   8         21.78        242.42       472.39 o                         
  10  15   8        197.02        472.26       214.03 o                         
  -9  16   8        136.63        204.70       200.81 o                         
  -8  16   8        543.37        529.67       139.65 o                         
  -7  16   8         64.01        -26.33        99.75 o                         
  -6  16   8        725.89        756.13       201.09 o                         
  -5  16   8         53.26       -143.38       143.38 o                         
  -4  16   8        834.51        726.29       163.38 o                         
  -3  16   8        360.18        198.71       179.95 o                         
  -2  16   8        646.42        593.25       178.78 o                         
  -1  16   8         58.00       -113.36       125.39 o                         
   0  16   8        739.02        748.09       180.66 o                         
   1  16   8         53.01        240.08       136.43 o                         
   2  16   8        644.11        874.98       137.03 o                         
   3  16   8        389.45        386.54       107.05 o                         
   4  16   8        827.56        683.08       263.06 o                         
   5  16   8         61.35         11.81       122.25 o                         
   6  16   8        787.03       1137.77       200.18 o                         
   7  16   8         73.19        199.99       391.06 o                         
   8  16   8        525.02        836.16       227.44 o                         
   9  16   8        121.21        279.46       400.02 o                         
  -8  17   8         19.64        -22.88       193.04 o                         
  -7  17   8        396.65        546.25       128.01 o                         
  -6  17   8         65.68        161.82       121.59 o                         
  -5  17   8         45.64        -82.45       170.14 o                         
  -4  17   8         62.39       -200.41       209.81 o                         
  -3  17   8         92.23        170.57       229.61 o                         
  -2  17   8        122.52        -22.68       200.81 o                         
  -1  17   8        569.02        733.58       180.10 o                         
   0  17   8          0.39        -35.82       129.04 o                         
   1  17   8        512.46        501.51       158.62 o                         
   2  17   8        133.38         70.21       110.91 o                         
   3  17   8         87.67        -82.55       155.65 o                         
   4  17   8         65.70        306.26       131.19 o                         
   5  17   8         42.57        254.00       153.90 o                         
   6  17   8         71.74        115.19       298.34 o                         
   7  17   8        387.47        594.76       220.05 o                         
   8  17   8         20.94        384.69       411.21 o                         
  -7  18   8        421.07        545.82       139.24 o                         
  -6  18   8         42.57        -69.72       182.97 o                         
  -5  18   8        205.92        117.55       252.32 o                         
  -4  18   8         43.04       -148.03       244.98 o                         
  -3  18   8        370.36        240.36       198.37 o                         
  -2  18   8         63.36        -73.60       149.47 o                         
  -1  18   8         57.42        148.28       214.67 o                         
   0  18   8        428.72        768.64       196.91 o                         
   1  18   8         59.70        228.33       182.30 o                         
   2  18   8         48.86         37.52       118.44 o                         
   3  18   8        332.78        324.16       158.65 o                         
   4  18   8         33.92         94.60       183.49 o                         
   5  18   8        207.59        397.60       196.25 o                         
   6  18   8         38.80        467.46       321.90 o                         
   7  18   8        420.16        883.40       416.90 o                         
  -5  19   8        157.56       -356.78       356.78 o                         
  -4  19   8        286.96        442.67       274.30 o                         
  -3  19   8        175.36        115.23       317.17 o                         
  -2  19   8        646.72        399.33       198.08 o                         
  -1  19   8        560.37        480.55       252.82 o                         
   0  19   8         41.77       -129.71       199.49 o                         
   1  19   8        608.55        561.15       186.55 o                         
   2  19   8        658.00        561.21       189.06 o                         
   3  19   8        180.03        126.44       291.33 o                         
   4  19   8        278.02       -110.69       383.26 o                         
   5  19   8        163.34        367.63       327.76 o                         
  -2  20   8        132.20         67.42       226.11 o                         
  -1  20   8        114.08       -222.35       398.90 o                         
   0  20   8        272.66        437.50       200.17 o                         
   1  20   8        130.66         60.70       175.25 o                         
   2  20   8        127.16         -6.15       195.51 o                         
   1   0   9       2740.74       2833.73       152.26 o                         
   2   0   9       7150.20       7184.89       198.10 o                         
   3   0   9          3.45         13.34        56.84 o                         
   4   0   9       1268.19       1168.37        74.98 o                         
   5   0   9       1096.12        810.10       120.98 o                         
   6   0   9       1072.99       1103.94        99.41 o                         
   7   0   9       3800.07       3295.53       241.96 o                         
   8   0   9      22268.90      20990.23       522.90 o                         
   9   0   9       1668.72       1364.16       151.35 o                         
  10   0   9          3.25         16.84        98.12 o                         
  11   0   9        118.58        219.26       122.60 o                         
  12   0   9       1125.47       1048.55       173.99 o                         
  13   0   9         57.21        224.07       131.26 o                         
  14   0   9       2354.81       2159.27       290.43 o                         
  15   0   9        482.60        518.63       152.90 o                         
 -15   1   9        529.57        877.09       232.38 o                         
 -14   1   9        280.52        490.73       175.64 o                         
 -13   1   9        222.94        435.88       146.39 o                         
 -12   1   9        619.84        662.86       139.32 o                         
 -11   1   9        406.43        343.05       131.39 o                         
 -10   1   9       2417.06       2008.55       187.47 o                         
  -9   1   9       1218.58        951.96       122.40 o                         
  -8   1   9       3969.60       4001.14       223.61 o                         
  -7   1   9       1555.54       1298.75       114.33 o                         
  -6   1   9        986.98       1020.16        94.57 o                         
  -5   1   9       8102.56       7947.96       234.30 o                         
  -4   1   9      28057.42      28667.86       630.64 o                         
  -3   1   9        422.35        424.39        57.77 o                         
  -2   1   9      25899.59      26640.99       634.05 o                         
  -1   1   9       6130.28       6077.70       384.10 o                         
   0   1   9      13420.18      14070.69       364.74 o                         
   1   1   9       6303.81       5838.07       167.40 o                         
   2   1   9      25748.67      25904.60       567.03 o                         
   3   1   9        360.66        295.40        53.38 o                         
   4   1   9      28112.94      28170.77       783.52 o                         
   5   1   9       8027.88       7844.46       259.82 o                         
   6   1   9        975.12        789.20        98.32 o                         
   7   1   9       1585.39       1570.00       114.52 o                         
   8   1   9       4084.04       4138.66       200.87 o                         
   9   1   9       1350.28       1335.23       261.87 o                         
  10   1   9       2361.35       2531.56       235.84 o                         
  11   1   9        387.08        393.75       192.51 o                         
  12   1   9        629.64        651.82       165.50 o                         
  13   1   9        201.89        161.68       140.15 o                         
  14   1   9        275.23        304.97       150.01 o                         
  15   1   9        519.73        833.67       168.45 o                         
 -15   2   9         42.75        230.16       188.80 o                         
 -14   2   9       1067.35       1247.32       194.71 o                         
 -13   2   9        183.42        473.87       164.05 o                         
 -12   2   9       3417.65       3431.03       259.57 o                         
 -11   2   9       2614.09       2486.06       218.12 o                         
 -10   2   9       5625.90       5726.55       278.60 o                         
  -9   2   9        667.84        638.99       107.10 o                         
  -8   2   9       4205.27       4235.07       203.56 o                         
  -7   2   9       1815.60       1808.07       129.80 o                         
  -6   2   9      18176.98      18819.13       464.27 o                         
  -5   2   9       7624.45       7305.50       227.52 o                         
  -4   2   9      10898.84      11124.47       295.09 o                         
  -3   2   9         36.06         22.85        48.09 o                         
  -2   2   9       5482.48       5580.89       146.79 o                         
  -1   2   9       8370.81       8669.67       211.57 o                         
   0   2   9      10682.19      10090.91       279.73 o                         
   1   2   9       8092.45       7786.61       241.62 o                         
   2   2   9       5817.13       5975.58       136.85 o                         
   3   2   9         34.30         40.03        42.94 o                         
   4   2   9      10923.73      11016.76       366.46 o                         
   5   2   9       7507.87       7226.33       283.83 o                         
   6   2   9      18601.57      18462.07       668.93 o                         
   7   2   9       1878.28       1817.01       169.95 o                         
   8   2   9       4149.33       3521.77       270.45 o                         
   9   2   9        783.04        658.43       140.59 o                         
  10   2   9       5586.25       5166.78       324.33 o                         
  11   2   9       2682.67       2236.95       227.02 o                         
  12   2   9       3359.22       2607.10       252.41 o                         
  13   2   9        215.46        176.67       132.80 o                         
  14   2   9       1045.30       1075.47       243.70 o                         
  15   2   9         52.82        499.41       242.15 o                         
 -15   3   9         20.28        586.74       556.46 o                         
 -14   3   9        177.46        358.71       248.05 o                         
 -13   3   9        785.90        599.48       173.26 o                         
 -12   3   9        807.15        765.08       166.43 o                         
 -11   3   9       1751.54       1456.11       170.50 o                         
 -10   3   9        149.23        154.75        93.09 o                         
  -9   3   9        804.35        596.25       106.24 o                         
  -8   3   9        420.13        438.58        94.54 o                         
  -7   3   9       3429.54       3196.52       189.83 o                         
  -6   3   9      16975.87      17318.00       477.21 o                         
  -5   3   9       5047.71       5074.71       210.37 o                         
  -4   3   9       1228.07       1155.78       105.54 o                         
  -3   3   9       5449.92       5211.62       194.28 o                         
  -2   3   9       2958.28       2954.46       116.91 o                         
  -1   3   9      10703.86      10345.81       236.31 o                         
   0   3   9      48400.62      50473.98       955.32 o                         
   1   3   9      10817.83      11021.94       265.79 o                         
   2   3   9       3012.19       3226.65       124.72 o                         
   3   3   9       5372.98       5285.85       177.20 o                         
   4   3   9       1405.55       1394.22       103.29 o                         
   5   3   9       5217.13       5185.73       237.13 o                         
   6   3   9      16718.51      16132.80       773.91 o                         
   7   3   9       3510.96       3162.83       211.63 o                         
   8   3   9        338.19        331.65       104.79 o                         
   9   3   9        807.30        655.97       131.52 o                         
  10   3   9        180.88        135.02       109.79 o                         
  11   3   9       1688.66       1462.40       192.70 o                         
  12   3   9        825.85       1138.88       180.10 o                         
  13   3   9        705.72        897.70       178.75 o                         
  14   3   9        192.53        352.65       223.36 o                         
  15   3   9         20.59        450.18       238.65 o                         
 -14   4   9         41.06        215.84       239.83 o                         
 -13   4   9        758.44        703.79       180.68 o                         
 -12   4   9       1579.83       1594.51       286.92 o                         
 -11   4   9       1333.88        974.20       201.14 o                         
 -10   4   9       1270.74       1343.04       213.05 o                         
  -9   4   9       1719.34       1679.89       225.06 o                         
  -8   4   9        751.65        611.18       122.08 o                         
  -7   4   9        494.04        369.12        94.91 o                         
  -6   4   9       2361.58       2295.59       163.11 o                         
  -5   4   9        724.27        870.33        99.99 o                         
  -4   4   9       4362.11       4233.08       186.68 o                         
  -3   4   9       5271.22       5054.97       178.00 o                         
  -2   4   9       9782.59       9786.29       220.33 o                         
  -1   4   9        218.14        205.94        43.29 o                         
   0   4   9       6340.85       6346.72       146.48 o                         
   1   4   9        281.69        280.15        49.47 o                         
   2   4   9       9224.39       9106.88       244.34 o                         
   3   4   9       5642.32       5259.69       154.41 o                         
   4   4   9       4581.71       4434.23       149.34 o                         
   5   4   9        785.05        732.07       101.61 o                         
   6   4   9       2311.08       2191.99       177.49 o                         
   7   4   9        463.65        217.64       114.12 o                         
   8   4   9        717.19        295.33        97.76 o                         
   9   4   9       1613.24       1446.82       171.10 o                         
  10   4   9       1292.89       1800.17       269.85 o                         
  11   4   9       1242.01       1214.28       179.14 o                         
  12   4   9       1582.55       1362.74       198.06 o                         
  13   4   9        784.57       1172.27       190.83 o                         
  14   4   9         41.28        245.37       140.45 o                         
 -14   5   9        102.91        370.60       254.73 o                         
 -13   5   9       1073.90        987.28       198.72 o                         
 -12   5   9        914.86       1081.89       198.28 o                         
 -11   5   9        907.46        773.43       142.57 o                         
 -10   5   9         94.74         99.15       142.28 o                         
  -9   5   9       1878.47       2035.44       177.26 o                         
  -8   5   9        656.01        576.21       118.99 o                         
  -7   5   9        138.46         78.37        81.94 o                         
  -6   5   9       7725.53       7692.50       284.74 o                         
  -5   5   9       3316.67       3245.01       185.73 o                         
  -4   5   9       1024.11        915.67        96.60 o                         
  -3   5   9      25664.96      26060.24       539.05 o                         
  -2   5   9       7582.86       7832.09       207.93 o                         
  -1   5   9       5051.05       5223.64       208.18 o                         
   0   5   9      17163.71      18135.68       373.52 o                         
   1   5   9       5334.14       5257.14       141.58 o                         
   2   5   9       7503.60       7166.84       204.05 o                         
   3   5   9      25449.41      26648.56       539.60 o                         
   4   5   9       1045.33       1127.68        97.91 o                         
   5   5   9       3090.09       3408.62       171.88 o                         
   6   5   9       7935.49       7863.15       296.14 o                         
   7   5   9        114.55         -9.42        81.53 o                         
   8   5   9        575.51        343.33        96.49 o                         
   9   5   9       1881.08       1833.28       163.22 o                         
  10   5   9        112.76        133.02        90.06 o                         
  11   5   9        898.40        872.62       170.66 o                         
  12   5   9        878.70       1101.87       160.50 o                         
  13   5   9       1081.78       1150.19       169.37 o                         
  14   5   9         91.07        229.39       132.51 o                         
 -14   6   9        775.23        657.94       243.72 o                         
 -13   6   9       1672.49       1874.53       244.11 o                         
 -12   6   9       1433.74       1789.30       229.77 o                         
 -11   6   9        335.86        363.02       136.41 o                         
 -10   6   9       2452.61       2068.44       220.02 o                         
  -9   6   9       2663.45       2532.71       281.54 o                         
  -8   6   9       3950.05       3429.70       224.93 o                         
  -7   6   9       9034.62       8711.84       326.14 o                         
  -6   6   9       5397.61       5576.53       251.09 o                         
  -5   6   9        333.39        308.06        51.48 o                         
  -4   6   9       1450.46       1513.16        85.12 o                         
  -3   6   9       2958.05       2987.65       126.51 o                         
  -2   6   9       3291.02       3455.04       139.54 o                         
  -1   6   9      16775.10      17258.38       389.72 o                         
   0   6   9       4364.18       4492.29       146.59 o                         
   1   6   9      16617.95      16769.19       433.61 o                         
   2   6   9       3298.63       3035.80       105.06 o                         
   3   6   9       3107.40       3085.24       119.29 o                         
   4   6   9       1488.40       1395.44        96.79 o                         
   5   6   9        352.62        326.04        50.47 o                         
   6   6   9       5702.31       5240.54       199.81 o                         
   7   6   9       8978.09       8819.03       366.57 o                         
   8   6   9       4019.79       3728.14       355.82 o                         
   9   6   9       2615.66       2685.16       216.12 o                         
  10   6   9       2501.52       2234.40       191.84 o                         
  11   6   9        326.63        235.62       104.26 o                         
  12   6   9       1347.25       1483.03       188.23 o                         
  13   6   9       1680.86       2078.55       262.80 o                         
  14   6   9        783.50        974.63       191.06 o                         
 -14   7   9         77.13        575.35       424.28 o                         
 -13   7   9        249.20        455.86       168.64 o                         
 -12   7   9       1746.32       1841.41       209.35 o                         
 -11   7   9        170.40        193.71       129.06 o                         
 -10   7   9       2132.53       2196.30       225.24 o                         
  -9   7   9       1311.32       1163.81       156.97 o                         
  -8   7   9       1939.15       1664.41       166.08 o                         
  -7   7   9       2397.66       2250.53       181.83 o                         
  -6   7   9        457.68        347.61       111.81 o                         
  -5   7   9        358.65        356.08        72.44 o                         
  -4   7   9      14200.28      14920.45       308.49 o                         
  -3   7   9       7441.45       8153.35       226.18 o                         
  -2   7   9      10496.70      10964.47       285.99 o                         
  -1   7   9       1403.21       1524.62       112.48 o                         
   0   7   9        430.17        463.41        53.82 o                         
   1   7   9       1343.87       1297.21        97.63 o                         
   2   7   9      10858.03      11271.55       293.85 o                         
   3   7   9       7262.37       8037.65       192.76 o                         
   4   7   9      14073.46      14392.86       311.93 o                         
   5   7   9        281.87        190.73        50.92 o                         
   6   7   9        528.91        418.46        69.07 o                         
   7   7   9       2226.86       1951.87       229.35 o                         
   8   7   9       1943.46       2032.00       230.30 o                         
   9   7   9       1235.82       1082.28       137.93 o                         
  10   7   9       2148.86       1975.02       179.46 o                         
  11   7   9        158.75        224.39       135.20 o                         
  12   7   9       1677.93       1669.50       219.10 o                         
  13   7   9        274.74        557.83       169.48 o                         
  14   7   9         76.46        471.18       209.45 o                         
 -13   8   9        638.75        657.99       252.25 o                         
 -12   8   9         74.73        392.72       169.68 o                         
 -11   8   9       1903.10       2237.98       214.54 o                         
 -10   8   9        545.23        686.81       148.40 o                         
  -9   8   9       1420.73       1307.24       169.87 o                         
  -8   8   9       2002.58       1518.15       163.01 o                         
  -7   8   9        515.38        505.98       115.70 o                         
  -6   8   9        451.07        682.87       121.79 o                         
  -5   8   9       3237.12       3095.46       250.41 o                         
  -4   8   9        828.35        918.03        97.84 o                         
  -3   8   9        769.96        880.53        81.74 o                         
  -2   8   9       1028.23       1007.33       101.09 o                         
  -1   8   9       6630.75       6153.45       597.53 o                         
   0   8   9          6.71         26.39        34.52 o                         
   1   8   9       6558.66       6925.71       231.11 o                         
   2   8   9       1173.88       1314.20        84.94 o                         
   3   8   9        744.75        712.61        40.51 o                         
   4   8   9        820.98        800.11        80.05 o                         
   5   8   9       3070.82       3001.19       181.97 o                         
   6   8   9        440.97        532.67       122.54 o                         
   7   8   9        479.46        235.35        88.96 o                         
   8   8   9       2062.63       1570.98       239.18 o                         
   9   8   9       1431.38       1289.40       335.43 o                         
  10   8   9        526.88        603.31       154.15 o                         
  11   8   9       2051.23       2015.09       228.85 o                         
  12   8   9         63.87        305.31       149.71 o                         
  13   8   9        667.39        710.77       177.96 o                         
 -13   9   9        162.58         85.71       259.55 o                         
 -12   9   9        117.52        236.71       362.21 o                         
 -11   9   9         12.50        151.83       136.16 o                         
 -10   9   9       1106.10       1221.25       206.69 o                         
  -9   9   9        478.66        630.65       174.61 o                         
  -8   9   9        200.09         29.89       136.53 o                         
  -7   9   9       2695.79       2481.89       234.17 o                         
  -6   9   9         42.63        206.86       127.75 o                         
  -5   9   9       8062.05       8529.81       295.38 o                         
  -4   9   9       1508.82       1513.59       139.33 o                         
  -3   9   9        232.62        204.58        96.66 o                         
  -2   9   9       2310.56       1811.20       260.95 o                         
  -1   9   9      20763.31      21860.87       547.24 o                         
   0   9   9          1.15        -59.00        59.00 o                         
   1   9   9      21002.68      21978.15       563.20 o                         
   2   9   9       2222.60       2076.54        77.92 o                         
   3   9   9        215.63        158.00        51.13 o                         
   4   9   9       1459.28       1355.35        91.46 o                         
   5   9   9       8036.15       8366.24       289.16 o                         
   6   9   9         78.44         90.61        74.50 o                         
   7   9   9       2711.15       2622.62       449.58 o                         
   8   9   9        178.94        416.78       178.16 o                         
   9   9   9        439.97        596.26       182.60 o                         
  10   9   9       1161.26        931.69       168.71 o                         
  11   9   9         13.00        187.49       139.78 o                         
  12   9   9        105.39        267.24       147.39 o                         
  13   9   9        148.85        389.15       211.13 o                         
 -13  10   9        318.42        470.89       379.28 o                         
 -12  10   9        335.16        683.95       239.11 o                         
 -11  10   9       2532.51       2826.45       310.27 o                         
 -10  10   9        571.28        799.81       187.01 o                         
  -9  10   9       1303.91       1250.86       234.23 o                         
  -8  10   9        942.47       1031.60       179.78 o                         
  -7  10   9        396.90        366.26       153.29 o                         
  -6  10   9       1585.60       1560.05       198.17 o                         
  -5  10   9       7389.58       7207.78       300.38 o                         
  -4  10   9        694.09        714.41       117.33 o                         
  -3  10   9        166.62        106.49        33.90 o                         
  -2  10   9         41.38        -17.92        50.91 o                         
  -1  10   9       1133.88       1146.12       104.45 o                         
   0  10   9       2363.44       2651.00       189.10 o                         
   1  10   9       1013.70       1163.45       115.52 o                         
   2  10   9         50.33        -23.80        86.42 o                         
   3  10   9        203.94        174.61        56.81 o                         
   4  10   9        539.87        566.46        92.90 o                         
   5  10   9       7644.93       7479.90       383.36 o                         
   6  10   9       1590.54       1526.04       182.77 o                         
   7  10   9        433.16        534.40       152.80 o                         
   8  10   9        859.29       1041.25       197.26 o                         
   9  10   9       1347.03       1390.55       234.66 o                         
  10  10   9        571.48        786.41       170.95 o                         
  11  10   9       2442.63       2659.19       362.44 o                         
  12  10   9        379.97        456.52       247.93 o                         
  13  10   9        328.17        552.63       189.94 o                         
 -12  11   9        146.87        451.05       327.12 o                         
 -11  11   9        711.02       1161.88       235.60 o                         
 -10  11   9        525.72        691.65       191.00 o                         
  -9  11   9        169.66        262.21       156.07 o                         
  -8  11   9        832.79       1037.60       192.92 o                         
  -7  11   9        975.57        814.66       181.26 o                         
  -6  11   9       2356.85       2056.81       249.34 o                         
  -5  11   9       2271.45       2590.91       230.68 o                         
  -4  11   9        176.21        157.29        57.02 o                         
  -3  11   9       1656.43       1539.85       170.06 o                         
  -2  11   9        827.15        898.76        99.92 o                         
  -1  11   9       1313.50       1319.70       122.83 o                         
   0  11   9       5990.63       6211.32       292.67 o                         
   1  11   9       1241.08       1366.90       163.00 o                         
   2  11   9        925.37        907.32       128.72 o                         
   3  11   9       1508.03       1283.75       116.44 o                         
   4  11   9        225.26        304.06        88.39 o                         
   5  11   9       2332.64       2469.15       184.05 o                         
   6  11   9       2315.99       2474.62       215.75 o                         
   7  11   9        968.92       1057.89       211.13 o                         
   8  11   9        801.85        607.78       196.61 o                         
   9  11   9        174.20        375.01       192.09 o                         
  10  11   9        606.73        789.43       222.43 o                         
  11  11   9        721.89        382.56       162.69 o                         
  12  11   9        126.34        176.85       242.85 o                         
 -12  12   9         14.29        152.68       271.61 o                         
 -11  12   9        334.45        511.50       207.86 o                         
 -10  12   9        146.93        267.34       185.23 o                         
  -9  12   9        566.37        783.57       200.81 o                         
  -8  12   9       1446.62       1280.90       238.96 o                         
  -7  12   9       1392.45       1185.84       190.59 o                         
  -6  12   9        433.15        479.70       157.31 o                         
  -5  12   9          9.25         49.64        34.23 o                         
  -4  12   9        376.47        377.18        68.49 o                         
  -3  12   9       1422.40       1503.13       167.47 o                         
  -2  12   9       1968.91       1711.40       208.68 o                         
  -1  12   9        593.99        349.57       197.55 o                         
   0  12   9        570.32        563.55       121.04 o                         
   1  12   9        559.52        591.52       144.96 o                         
   2  12   9       2125.98       2255.71       184.51 o                         
   3  12   9       1364.50       1486.78       158.98 o                         
   4  12   9        391.02        307.44        84.06 o                         
   5  12   9          6.41        -29.64        76.63 o                         
   6  12   9        438.68        441.83       134.97 o                         
   7  12   9       1385.80       1389.92       242.79 o                         
   8  12   9       1454.48       1244.72       245.69 o                         
   9  12   9        580.11        643.10       212.71 o                         
  10  12   9        131.96        363.43       167.76 o                         
  11  12   9        334.44        612.07       242.78 o                         
  12  12   9         19.62        357.12       331.46 o                         
 -11  13   9         43.63        -27.79       186.53 o                         
 -10  13   9        167.04        244.84       186.48 o                         
  -9  13   9        631.31        718.42       209.39 o                         
  -8  13   9        791.71       1423.92       264.37 o                         
  -7  13   9        202.52        453.52       176.01 o                         
  -6  13   9        343.53        227.63       160.06 o                         
  -5  13   9        275.60        262.75       153.08 o                         
  -4  13   9        624.69        718.16       137.28 o                         
  -3  13   9       6385.09       7048.94       333.73 o                         
  -2  13   9        779.43        933.61       174.03 o                         
  -1  13   9       2523.86       2185.48       232.65 o                         
   0  13   9       1068.88       1029.22       173.06 o                         
   1  13   9       2488.37       2384.67       192.43 o                         
   2  13   9        901.30        920.66       173.19 o                         
   3  13   9       6345.97       6514.65       396.70 o                         
   4  13   9        619.52        703.26       110.08 o                         
   5  13   9        277.04        204.48        98.48 o                         
   6  13   9        359.98        672.98       159.23 o                         
   7  13   9        204.82        651.72       178.70 o                         
   8  13   9        775.02       1084.87       262.18 o                         
   9  13   9        636.17        825.27       388.81 o                         
  10  13   9        160.14        609.99       215.67 o                         
  11  13   9         57.77        639.73       185.25 o                         
 -10  14   9         12.13       -176.46       176.46 o                         
  -9  14   9        490.93        589.45       464.05 o                         
  -8  14   9        281.49        177.21       190.19 o                         
  -7  14   9       2009.75       1662.21       263.04 o                         
  -6  14   9        402.24        356.98       157.32 o                         
  -5  14   9        228.38        245.87        85.66 o                         
  -4  14   9        219.61        294.05       135.37 o                         
  -3  14   9        800.67        798.63       172.61 o                         
  -2  14   9        833.22        631.79       194.25 o                         
  -1  14   9       1220.25       1144.04       291.66 o                         
   0  14   9          0.76        -79.28       135.93 o                         
   1  14   9       1194.26       1108.48       159.51 o                         
   2  14   9        806.39        787.59       172.58 o                         
   3  14   9        823.35        988.73       125.11 o                         
   4  14   9        234.59        284.63       102.04 o                         
   5  14   9        231.86        321.99       142.43 o                         
   6  14   9        415.62        428.20       158.41 o                         
   7  14   9       1963.57       1947.07       547.95 o                         
   8  14   9        284.31        889.39       221.93 o                         
   9  14   9        446.01        707.29       213.72 o                         
  10  14   9         15.52         88.22       229.51 o                         
 -10  15   9        107.86        309.77       221.26 o                         
  -9  15   9        123.12        122.10       195.36 o                         
  -8  15   9        180.78        392.09       211.98 o                         
  -7  15   9        700.18       1297.79       438.39 o                         
  -6  15   9       1313.75       1288.39       202.05 o                         
  -5  15   9        327.56        457.31       109.29 o                         
  -4  15   9        163.18        106.67       156.88 o                         
  -3  15   9        349.52        227.67       220.34 o                         
  -2  15   9        101.18        127.50       149.09 o                         
  -1  15   9        727.28        846.18       192.44 o                         
   0  15   9       1295.97       1171.92       177.11 o                         
   1  15   9        728.38        778.48       177.64 o                         
   2  15   9        103.21        247.74       126.23 o                         
   3  15   9        374.90        408.42       105.43 o                         
   4  15   9        143.97        307.29       110.27 o                         
   5  15   9        318.43        455.76       159.21 o                         
   6  15   9       1343.02       1319.61       237.28 o                         
   7  15   9        690.82       1473.80       257.84 o                         
   8  15   9        181.14        330.10       278.27 o                         
   9  15   9        120.24        156.17       325.71 o                         
  10  15   9         93.85        878.25       262.64 o                         
  -9  16   9         71.91        218.34       181.95 o                         
  -8  16   9         77.53        294.18       201.14 o                         
  -7  16   9         31.13        115.53       192.29 o                         
  -6  16   9        334.85        309.69       142.89 o                         
  -5  16   9        164.44        153.63       109.53 o                         
  -4  16   9        955.33        864.39       281.44 o                         
  -3  16   9          0.78       -146.65       146.65 o                         
  -2  16   9         94.86        -42.94       175.73 o                         
  -1  16   9        231.83        257.89       175.90 o                         
   0  16   9         68.66        166.74       144.38 o                         
   1  16   9        248.85        542.17       155.98 o                         
   2  16   9        105.37         67.24       161.53 o                         
   3  16   9          0.16         40.31       112.32 o                         
   4  16   9       1003.95       1009.64       222.93 o                         
   5  16   9        134.89        264.86       196.13 o                         
   6  16   9        359.91        605.72       215.71 o                         
   7  16   9         27.81         -1.85       197.04 o                         
   8  16   9         76.62        272.47       273.26 o                         
   9  16   9         87.69        662.33       227.23 o                         
  -8  17   9         84.67        135.05       195.36 o                         
  -7  17   9        288.91        387.23       251.47 o                         
  -6  17   9        272.06        365.24       112.95 o                         
  -5  17   9        400.85        320.50       129.12 o                         
  -4  17   9        631.79        911.42       310.94 o                         
  -3  17   9         26.94        -59.75       361.61 o                         
  -2  17   9        614.21        649.16       203.61 o                         
  -1  17   9       1488.55       1257.02       204.00 o                         
   0  17   9        696.76        394.40       219.42 o                         
   1  17   9       1465.53       1136.58       194.43 o                         
   2  17   9        601.57        753.39       180.29 o                         
   3  17   9         36.92        147.08       122.67 o                         
   4  17   9        583.25        657.97       237.66 o                         
   5  17   9        408.97        757.97       173.89 o                         
   6  17   9        283.67        692.73       197.64 o                         
   7  17   9        284.22        509.29       576.17 o                         
   8  17   9         90.11        351.86       610.57 o                         
  -6  18   9        132.28        -50.75       111.85 o                         
  -5  18   9        347.92        111.69       183.91 o                         
  -4  18   9         41.11       -289.32       305.36 o                         
  -3  18   9        289.06        259.51       270.26 o                         
  -2  18   9        175.83       -157.89       157.89 o
[truncated: 367,741 more chars]
